# Supplementary material for: Wnt/β-catenin signalling is required for pole-specific chromatin remodeling during planarian regeneration
Source: Nat Commun. 2023 Jan 18;14:298. doi: 10.1038/s41467-023-35937-y (PMC9849279; doi:10.1038/s41467-023-35937-y)
Supplement: Supplementary file 5 — Supplementary Data 2 [file 41467_2023_35937_MOESM5_ESM.xlsx]

## Sheet: Anterior
Motif Name	Label	Class	Consensus	P-value	Log P-value	q-value (Benjamini)	# of Target Sequences with Motif(of 555)	% of Target Sequences with Motif	# of Background Sequences with Motif(of 42612)	% of Background Sequences with Motif
Ik-1	Ik-1		NHTTGGGAATRCC	1	-1.303e-02	1.0000	555.0	1	42577.9	1
SeqBias: C/A-bias	SeqBias: C/A-bias		MMMMMMMMMM	1	-6.551e-01	0.9691	554.0	0.9982	42453.0	0.9971
SeqBias: A/T bias	SeqBias: A/T bias		WWWWWWWWWW	1	-5.142e-01	1.0000	554.0	0.9982	42471.9	0.9975
SeqBias: polyA-repeat	SeqBias: polyA-repeat		AAAAAAAAAA	1	-1.985e-01	1.0000	554.0	0.9982	42518.8	0.9986
SeqBias: GCW-triplet	SeqBias: GCW-triplet		GCWGCWGCWGCW	1	-4.553e-01	1.0000	549.0	0.9892	42130.5	0.9895
SeqBias: G/A bias	SeqBias: G/A bias		RRRRRRRRRR	1	-1.243e-02	1.0000	546.0	0.9838	42248.5	0.9923
SeqBias: TA-repeat	SeqBias: TA-repeat		TATATATATA	1	-1.832e+00	0.4623	475.0	0.8559	35742.3	0.8395
SeqBias: polyC-repeat	SeqBias: polyC-repeat		CCCCCCCCCC	1	-1.000e-06	1.0000	396.0	0.7135	33976.0	0.798
Nkx6.1(Homeobox)/Islet-Nkx6.1-ChIP-Seq(GSE40975)/Homer	Nkx6.1	Homeobox	GKTAATGR	0.1	-3.018e+00	0.2209	392.0	0.7063	28638.0	0.6726
STZ(C2H2)/colamp-STZ-DAP-Seq(GSE60143)/Homer	STZ	C2H2	HNBTCACT	1e-06	-1.586e+01	0.0000	382.0	0.6883	24745.1	0.5812
PHA-4(Forkhead)/cElegans-Embryos-PHA4-ChIP-Seq(modEncode)/Homer	PHA-4	Forkhead	KTGTTTGC	1e-08	-1.902e+01	0.0000	379.0	0.6829	23991.7	0.5635
At5g04390(C2H2)/col200-At5g04390-DAP-Seq(GSE60143)/Homer	At5g04390	C2H2	AGTGANDN	1e-05	-1.352e+01	0.0001	364.0	0.6559	23717.4	0.557
HuR(?)/HEK293-HuR-CLIP-Seq(GSE87887)/Homer	HuR	?	BTTTGGTTTG	1	-6.347e-02	1.0000	360.0	0.6486	28887.6	0.6785
PABPC1(?)/MEL-PABC1-CLIP-Seq(GSE69755)/Homer	PABPC1	?	HAATAAAGNN	0.1	-3.018e+00	0.2209	339.0	0.6108	24493.6	0.5753
At3g60580(C2H2)/col-At3g60580-DAP-Seq(GSE60143)/Homer	At3g60580	C2H2	WTTYTACT	0.1	-2.877e+00	0.2431	338.0	0.609	24477.9	0.5749
Nanog(Homeobox)/mES-Nanog-ChIP-Seq(GSE11724)/Homer	Nanog	Homeobox	RGCCATTAAC	0.1	-2.835e+00	0.2514	338.0	0.609	24496.1	0.5753
AT1G20910(ARID)/col-AT1G20910-DAP-Seq(GSE60143)/Homer	AT1G20910	ARID	THAATTRAWN	0.01	-6.374e+00	0.0209	338.0	0.609	23269.9	0.5465
SeqBias: CA-repeat	SeqBias: CA-repeat		CACACACACA	0.001	-8.927e+00	0.0033	314.0	0.5658	20758.7	0.4875
Hoxa13(Homeobox)/ChickenMSG-Hoxa13.Flag-ChIP-Seq(GSE86088)/Homer	Hoxa13	Homeobox	CYHATAAAAN	1	-8.288e-01	0.8709	312.0	0.5622	23752.7	0.5579
Lhx3(Homeobox)/Neuron-Lhx3-ChIP-Seq(GSE31456)/Homer	Lhx3	Homeobox	ADBTAATTAR	0.0001	-9.887e+00	0.0018	307.0	0.5532	20004.2	0.4698
Hoxa11(Homeobox)/ChickenMSG-Hoxa11.Flag-ChIP-Seq(GSE86088)/Homer	Hoxa11	Homeobox	TTTTATGGCM	1	-1.551e+00	0.5325	303.0	0.5459	22485.9	0.5281
AZF1(C2H2)/colamp-AZF1-DAP-Seq(GSE60143)/Homer	AZF1	C2H2	DKSWCACT	1e-06	-1.384e+01	0.0001	296.0	0.5333	18385.2	0.4318
Hoxa9(Homeobox)/ChickenMSG-Hoxa9.Flag-ChIP-Seq(GSE86088)/Homer	Hoxa9	Homeobox	RGCAATNAAA	1	-1.695e+00	0.4980	296.0	0.5333	21855.7	0.5133
Hoxd11(Homeobox)/ChickenMSG-Hoxd11.Flag-ChIP-Seq(GSE86088)/Homer	Hoxd11	Homeobox	VGCCATAAAA	1	-1.845e+00	0.4604	287.0	0.5171	21073.9	0.4949
ATHB13(Homeobox)/col-ATHB13-DAP-Seq(GSE60143)/Homer	ATHB13	Homeobox	CAATAATT	1	-3.881e-01	1.0000	280.0	0.5045	21860.0	0.5134
AtHB32(ZFHD)/col200-AtHB32-DAP-Seq(GSE60143)/Homer	AtHB32	ZFHD	CGAATTAT	0.1	-3.677e+00	0.1411	275.0	0.4955	19297.7	0.4532
Hoxd12(Homeobox)/ChickenMSG-Hoxd12.Flag-ChIP-Seq(GSE86088)/Homer	Hoxd12	Homeobox	HDGYAATGAAAN	0.1	-3.269e+00	0.1820	269.0	0.4847	19002.5	0.4463
ATHB6(Homeobox)/col-ATHB6-DAP-Seq(GSE60143)/Homer	ATHB6/col	Homeobox	AATGATTG	1	-7.099e-01	0.9444	268.0	0.4829	20503.7	0.4816
LIN-39(Homeobox)/cElegans.L3-LIN39-ChIP-Seq(modEncode)/Homer	LIN-39	Homeobox	ATGATTRATG	0.1	-3.862e+00	0.1275	266.0	0.4793	18542.2	0.4355
Hoxd13(Homeobox)/ChickenMSG-Hoxd13.Flag-ChIP-Seq(GSE86088)/Homer	Hoxd13	Homeobox	NCYAATAAAA	0.1	-4.527e+00	0.0831	250.0	0.4505	17096.2	0.4015
ATY13(MYB)/col-ATY13-DAP-Seq(GSE60143)/Homer	ATY13	MYB	YYYAACYRHH	1	-1.244e+00	0.6635	246.0	0.4432	18335.2	0.4306
Pitx1(Homeobox)/Chicken-Pitx1-ChIP-Seq(GSE38910)/Homer	Pitx1	Homeobox	TAATCCCN	1	-1.720e-04	1.0000	245.0	0.4414	21989.2	0.5164
Tgif2(Homeobox)/mES-Tgif2-ChIP-Seq(GSE55404)/Homer	Tgif2	Homeobox	TGTCANYT	1e-07	-1.647e+01	0.0000	243.0	0.4378	14034.9	0.3296
At2g01060(G2like)/colamp-At2g01060-DAP-Seq(GSE60143)/Homer	At2g01060	G2like	AGATKCBNWW	1	-2.520e-04	1.0000	240.0	0.4324	21513.5	0.5053
ATHB5(HB)/colamp-ATHB5-DAP-Seq(GSE60143)/Homer	ATHB5	HB	AATGATTG	1	-1.605e+00	0.5213	238.0	0.4288	17475.7	0.4104
MYB73(MYB)/col-MYB73-DAP-Seq(GSE60143)/Homer	MYB73	MYB	NNNNHAACNGHHDHN	0.1	-3.340e+00	0.1769	235.0	0.4234	16395.3	0.3851
At3g24120(G2like)/col-At3g24120-DAP-Seq(GSE60143)/Homer	At3g24120	G2like	NWWAGMATMW	1	-1.245e-01	1.0000	233.0	0.4198	18904.6	0.444
Tgif1(Homeobox)/mES-Tgif1-ChIP-Seq(GSE55404)/Homer	Tgif1	Homeobox	YTGWCADY	0.0001	-1.115e+01	0.0007	232.0	0.418	14138.7	0.3321
CRC(C2C2YABBY)/col-CRC-DAP-Seq(GSE60143)/Homer	CRC	C2C2YABBY	TWATSATA	1	-1.529e+00	0.5395	228.0	0.4108	16762.3	0.3937
ATHB25(ZFHD)/colamp-ATHB25-DAP-Seq(GSE60143)/Homer	ATHB25	ZFHD	TAATTAVB	0.1	-2.395e+00	0.3309	226.0	0.4072	16128.3	0.3788
CUX1(Homeobox)/K562-CUX1-ChIP-Seq(GSE92882)/Homer	CUX1	Homeobox	TATCGATNAN	0.001	-7.028e+00	0.0147	225.0	0.4054	14513.6	0.3409
EGL-5(Homeobox)/cElegans-L3-EGL5-ChIP-Seq(modEncode)/Homer	EGL-5	Homeobox	ATTTAATGGG	1	-2.280e+00	0.3539	225.0	0.4054	16109.8	0.3784
ATHB40(HB)/col-ATHB40-DAP-Seq(GSE60143)/Homer	ATHB40	HB	HCAATWATTG	1	-2.168e+00	0.3754	225.0	0.4054	16166.6	0.3797
LMI1(HB)/colamp-LMI1-DAP-Seq(GSE60143)/Homer	LMI1	HB	AATTATTG	0.1	-3.352e+00	0.1766	225.0	0.4054	15637.8	0.3673
ATHB33(ZFHD)/col-ATHB33-DAP-Seq(GSE60143)/Homer	ATHB33	ZFHD	NGTRATTAAK	1	-3.833e-01	1.0000	219.0	0.3946	17183.6	0.4036
MYB33(MYB)/col-MYB33-DAP-Seq(GSE60143)/Homer	MYB33	MYB	DDTYNGTTAN	1	-1.005e+00	0.7855	217.0	0.391	16311.0	0.3831
Lhx1(Homeobox)/EmbryoCarcinoma-Lhx1-ChIP-Seq(GSE70957)/Homer	Lhx1	Homeobox	NNYTAATTAR	0.1	-3.278e+00	0.1820	217.0	0.391	15065.0	0.3538
ATAF1(NAC)/col-ATAF1-DAP-Seq(GSE60143)/Homer	ATAF1	NAC	YACGTMAY	0.0001	-1.036e+01	0.0012	214.0	0.3856	12984.6	0.305
SOL1(CPP)/colamp-SOL1-DAP-Seq(GSE60143)/Homer	SOL1	CPP	ATTTAAATHN	1	-5.326e-03	1.0000	213.0	0.3838	18581.7	0.4364
AT2G15740(C2H2)/col-AT2G15740-DAP-Seq(GSE60143)/Homer	AT2G15740	C2H2	DHNDWATCGATD	1	-3.183e-01	1.0000	210.0	0.3784	16607.7	0.3901
AT2G20110(CPP)/colamp-AT2G20110-DAP-Seq(GSE60143)/Homer	AT2G20110	CPP	ATTYAAATHY	1	-5.183e-03	1.0000	209.0	0.3766	18277.2	0.4293
AT1G47655(C2C2dof)/colamp-AT1G47655-DAP-Seq(GSE60143)/Homer	AT1G47655	C2C2dof	YHACTTTTTS	1	-0.000e+00	1.0000	209.0	0.3766	21154.5	0.4968
At5g58900(MYBrelated)/colamp-At5g58900-DAP-Seq(GSE60143)/Homer	At5g58900	MYBrelated	WWWTYTTATCTWWWW	1	-2.758e-01	1.0000	207.0	0.373	16462.0	0.3866
TCX2(CPP)/colamp-TCX2-DAP-Seq(GSE60143)/Homer	TCX2	CPP	NNWWTTYRAAHN	1	-1.128e-03	1.0000	207.0	0.373	18562.9	0.436
At5g62940(C2C2dof)/col-At5g62940-DAP-Seq(GSE60143)/Homer	At5g62940	C2C2dof	WHWHHACTTTTT	1	-0.000e+00	1.0000	204.0	0.3676	20001.6	0.4698
OBP1(C2C2dof)/col-OBP1-DAP-Seq(GSE60143)/Homer	OBP1	C2C2dof	NHHACTTTWT	1	-0.000e+00	1.0000	204.0	0.3676	20039.7	0.4707
bZIP18(bZIP)/colamp-bZIP18-DAP-Seq(GSE60143)/Homer	bZIP18	bZIP	KGMCAGCTND	0.01	-6.586e+00	0.0184	204.0	0.3676	13080.8	0.3072
HOXD13(Homeobox)/Chicken-Hoxd13-ChIP-Seq(GSE38910)/Homer	HOXD13	Homeobox	NCYAATAAAA	1	-2.144e+00	0.3812	202.0	0.364	14439.3	0.3391
OBP3(C2C2dof)/col-OBP3-DAP-Seq(GSE60143)/Homer	OBP3	C2C2dof	NYWACTTTTT	1	-1.800e-05	1.0000	201.0	0.3622	19065.4	0.4478
MYB101(MYB)/colamp-MYB101-DAP-Seq(GSE60143)/Homer	MYB101	MYB	TAACNRMY	0.1	-2.826e+00	0.2515	201.0	0.3622	14049.6	0.33
Lhx2(Homeobox)/HFSC-Lhx2-ChIP-Seq(GSE48068)/Homer	Lhx2	Homeobox	TAATTAGN	0.1	-3.949e+00	0.1240	197.0	0.355	13326.4	0.313
MYB70(MYB)/col-MYB70-DAP-Seq(GSE60143)/Homer	MYB70	MYB	WTAACNGTTA	1	-1.585e+00	0.5273	195.0	0.3514	14220.9	0.334
Isl1(Homeobox)/Neuron-Isl1-ChIP-Seq(GSE31456)/Homer	Isl1	Homeobox	CTAATKGV	1	-2.083e+00	0.3984	192.0	0.3459	13716.3	0.3221
HDG1(Homeobox)/col100-HDG1-DAP-Seq(GSE60143)/Homer	HDG1	Homeobox	DDYAATTAATGH	0.1	-3.034e+00	0.2195	192.0	0.3459	13290.5	0.3121
Pit1(Homeobox)/GCrat-Pit1-ChIP-Seq(GSE58009)/Homer	Pit1	Homeobox	ATGMATATDC	0.1	-2.586e+00	0.2963	190.0	0.3423	13328.5	0.313
At1g76110(ARID)/colamp-At1g76110-DAP-Seq(GSE60143)/Homer	At1g76110	ARID	ATTTAATG	0.01	-5.753e+00	0.0340	189.0	0.3405	12198.2	0.2865
Prop1(Homeobox)/GHFT1-PROP1.biotin-ChIP-Seq(GSE77302)/Homer	Prop1	Homeobox	NTAATBNAATTA	1	-1.693e+00	0.4980	185.0	0.3333	13399.5	0.3147
MYB81(MYB)/col-MYB81-DAP-Seq(GSE60143)/Homer	MYB81	MYB	NWAACSGWTWNN	1	-1.214e+00	0.6783	184.0	0.3315	13631.7	0.3202
Foxf1(Forkhead)/Lung-Foxf1-ChIP-Seq(GSE77951)/Homer	Foxf1	Forkhead	WWATRTAAACAN	0.1	-4.448e+00	0.0865	181.0	0.3261	11983.7	0.2815
Pdx1(Homeobox)/Islet-Pdx1-ChIP-Seq(SRA008281)/Homer	Pdx1	Homeobox	YCATYAATCA	0.0001	-9.461e+00	0.0024	180.0	0.3243	10727.0	0.2519
ATHB23(ZFHD)/col-ATHB23-DAP-Seq(GSE60143)/Homer	ATHB23	ZFHD	HTAATTARNN	1	-1.138e+00	0.7144	179.0	0.3225	13307.8	0.3126
ANAC038(NAC)/col-ANAC038-DAP-Seq(GSE60143)/Homer	ANAC038	NAC	ACACGTWAYC	1	-9.302e-01	0.8239	179.0	0.3225	13473.3	0.3164
dof45(C2C2dof)/col-dof45-DAP-Seq(GSE60143)/Homer	dof45	C2C2dof	NVAWAAAGTN	1	-0.000e+00	1.0000	178.0	0.3207	18377.3	0.4316
ATHB53(HB)/col-ATHB53-DAP-Seq(GSE60143)/Homer	ATHB53	HB	CAATAATT	0.1	-3.577e+00	0.1508	178.0	0.3207	12047.7	0.283
ANAC046(NAC)/colamp-ANAC046-DAP-Seq(GSE60143)/Homer	ANAC046	NAC	ACACGYWAYC	1	-1.131e+00	0.7161	176.0	0.3171	13084.9	0.3073
ATHB6(Homeobox)/Arabidopsis-HB6-ChIP-Seq(GSE80564)/Homer	ATHB6	Homeobox	CAATNATTBN	1	-8.742e-01	0.8465	176.0	0.3171	13293.2	0.3122
Adof1(C2C2dof)/col-Adof1-DAP-Seq(GSE60143)/Homer	Adof1	C2C2dof	NRWAAAGYDV	1	-0.000e+00	1.0000	175.0	0.3153	17736.5	0.4166
PBX2(Homeobox)/K562-PBX2-ChIP-Seq(Encode)/Homer	PBX2	Homeobox	RTGATTKATRGN	0.001	-7.127e+00	0.0135	173.0	0.3117	10707.4	0.2515
AT5G47660(Trihelix)/colamp-AT5G47660-DAP-Seq(GSE60143)/Homer	AT5G47660	Trihelix	AWTTTTACCG	1	-1.421e-01	1.0000	172.0	0.3099	14104.3	0.3313
ATHB7(Homeobox)/col-ATHB7-DAP-Seq(GSE60143)/Homer	ATHB7	Homeobox	AATGATTG	0.1	-2.843e+00	0.2505	170.0	0.3063	11729.0	0.2755
HNF6(Homeobox)/Liver-Hnf6-ChIP-Seq(ERP000394)/Homer	HNF6	Homeobox	NTATYGATCH	1e-06	-1.410e+01	0.0001	168.0	0.3027	9135.7	0.2146
HAT2(Homeobox)/colamp-HAT2-DAP-Seq(GSE60143)/Homer	HAT2	Homeobox	CYAATSATTR	1	-4.364e-01	1.0000	164.0	0.2955	12859.9	0.302
OCT:OCT-short(POU,Homeobox)/NPC-OCT6-ChIP-Seq(GSE43916)/Homer	OCT:OCT-short	POU,Homeobox	ATGCATWATGCATRW	0.01	-6.310e+00	0.0216	163.0	0.2937	10178.7	0.2391
CES-1(Homeobox)/cElegans-L1-CES1-ChIP-Seq(modEncode)/Homer	CES-1	Homeobox	AAATTSAATTTN	1	-2.005e+00	0.4147	162.0	0.2919	11502.7	0.2702
FOXA1(Forkhead)/LNCAP-FOXA1-ChIP-Seq(GSE27824)/Homer	FOXA1/LNCAP	Forkhead	WAAGTAAACA	1	-7.459e-01	0.9191	162.0	0.2919	12343.0	0.2899
GT2(Trihelix)/colamp-GT2-DAP-Seq(GSE60143)/Homer	GT2	Trihelix	AMGGTAAAWWWN	1	-8.826e-02	1.0000	162.0	0.2919	13543.1	0.3181
Cdx2(Homeobox)/mES-Cdx2-ChIP-Seq(GSE14586)/Homer	Cdx2	Homeobox	GYMATAAAAH	0.1	-3.811e+00	0.1317	162.0	0.2919	10790.6	0.2534
CDX4(Homeobox)/ZebrafishEmbryos-Cdx4.Myc-ChIP-Seq(GSE48254)/Homer	CDX4	Homeobox	NGYCATAAAWCH	0.1	-2.906e+00	0.2374	162.0	0.2919	11110.1	0.2609
AT5G60130(ABI3VP1)/col-AT5G60130-DAP-Seq(GSE60143)/Homer	AT5G60130	ABI3VP1	WTTYTAAGVAAA	1	-1.600e-05	1.0000	160.0	0.2883	15798.8	0.3711
At1g49010(MYBrelated)/col-At1g49010-DAP-Seq(GSE60143)/Homer	At1g49010	MYBrelated	RGATAASNTT	1	-1.247e-01	1.0000	159.0	0.2865	13150.7	0.3089
FoxL2(Forkhead)/Ovary-FoxL2-ChIP-Seq(GSE60858)/Homer	FoxL2	Forkhead	WWTRTAAACAVG	0.1	-3.606e+00	0.1477	158.0	0.2847	10564.1	0.2481
caudal(Homeobox)/Drosophila-Embryos-ChIP-Chip(modEncode)/Homer	caudal	Homeobox	GGYCATAAAW	0.1	-2.508e+00	0.3057	158.0	0.2847	10974.5	0.2578
Unknown6/Drosophila-Promoters/Homer	Unknown6/Drosophila-Promoters/Homer		AATTTTAAAA	1	-1.686e-02	1.0000	156.0	0.2811	13708.0	0.322
SPL1(SBP)/colamp-SPL1-DAP-Seq(GSE60143)/Homer	SPL1	SBP	HYGTACDTWH	0.1	-2.719e+00	0.2751	156.0	0.2811	10739.9	0.2522
ATHB34(ZFHD)/colamp-ATHB34-DAP-Seq(GSE60143)/Homer	ATHB34	ZFHD	TRATTARS	1	-1.880e+00	0.4510	155.0	0.2793	11040.3	0.2593
ANL2(HB)/col-ANL2-DAP-Seq(GSE60143)/Homer	ANL2	HB	CATTAATTGC	0.01	-5.840e+00	0.0318	154.0	0.2775	9646.8	0.2266
MYB(HTH)/ERMYB-Myb-ChIPSeq(GSE22095)/Homer	MYB	HTH	GGCVGTTR	0.1	-3.090e+00	0.2114	153.0	0.2757	10376.6	0.2437
Cux2(Homeobox)/Liver-Cux2-ChIP-Seq(GSE35985)/Homer	Cux2	Homeobox	HNRAATCAAT	1e-05	-1.316e+01	0.0001	152.0	0.2739	8186.3	0.1923
Eomes(T-box)/H9-Eomes-ChIP-Seq(GSE26097)/Homer	Eomes	T-box	ATTAACACCT	1	-1.738e+00	0.4846	152.0	0.2739	10889.2	0.2557
Dlx3(Homeobox)/Kerainocytes-Dlx3-ChIP-Seq(GSE89884)/Homer	Dlx3	Homeobox	NDGTAATTAC	1	-6.708e-01	0.9634	152.0	0.2739	11652.0	0.2737
AT5G63260(C3H)/col-AT5G63260-DAP-Seq(GSE60143)/Homer	AT5G63260	C3H	RAAAAAGTRA	1	-0.000e+00	1.0000	152.0	0.2739	15806.1	0.3712
AT5G66940(C2C2dof)/col-AT5G66940-DAP-Seq(GSE60143)/Homer	AT5G66940	C2C2dof	NNHACTTTWT	1	-3.300e-05	1.0000	151.0	0.2721	14920.9	0.3504
FOXK1(Forkhead)/HEK293-FOXK1-ChIP-Seq(GSE51673)/Homer	FOXK1	Forkhead	NVWTGTTTAC	0.1	-3.925e+00	0.1240	151.0	0.2721	9950.9	0.2337
ATHB21(HB)/colamp-ATHB21-DAP-Seq(GSE60143)/Homer	ATHB21	HB	YCAATWAT	0.01	-5.335e+00	0.0490	151.0	0.2721	9556.4	0.2244
Sox6(HMG)/Myotubes-Sox6-ChIP-Seq(GSE32627)/Homer	Sox6	HMG	CCATTGTTNY	1	-1.989e+00	0.4181	150.0	0.2703	10612.4	0.2492
FOXA1(Forkhead)/MCF7-FOXA1-ChIP-Seq(GSE26831)/Homer	FOXA1	Forkhead	WAAGTAAACA	1	-2.149e+00	0.3805	149.0	0.2685	10463.0	0.2457
ATHB24(ZFHD)/colamp-ATHB24-DAP-Seq(GSE60143)/Homer	ATHB24	ZFHD	TAATTAAS	1	-1.740e+00	0.4846	148.0	0.2667	10588.6	0.2487
MYB83(MYB)/colamp-MYB83-DAP-Seq(GSE60143)/Homer	MYB83	MYB	CACCAACCWH	0.1	-3.644e+00	0.1442	148.0	0.2667	9820.6	0.2306
SeqBias: CG bias	SeqBias: CG bias		SSSSSSSSSS	0.1	-2.935e+00	0.2326	148.0	0.2667	10065.8	0.2364
LBD18(LOBAS2)/colamp-LBD18-DAP-Seq(GSE60143)/Homer	LBD18	LOBAS2	CKGAWWTTCHGS	1	-5.757e-03	1.0000	146.0	0.2631	13249.6	0.3112
AT2G40260(G2like)/colamp-AT2G40260-DAP-Seq(GSE60143)/Homer	AT2G40260	G2like	WAAAYATTCTTT	1	-4.033e-03	1.0000	146.0	0.2631	13353.1	0.3136
Initiator/Drosophila-Promoters/Homer	Initiator/Drosophila-Promoters/Homer		NTCAGTYG	1	-1.708e+00	0.4928	144.0	0.2595	10305.2	0.242
AT3G52440(C2C2dof)/colamp-AT3G52440-DAP-Seq(GSE60143)/Homer	AT3G52440	C2C2dof	DTHACTTTTT	1	-0.000e+00	1.0000	144.0	0.2595	15860.4	0.3725
CRX(Homeobox)/Retina-Crx-ChIP-Seq(GSE20012)/Homer	CRX	Homeobox	GCTAATCC	1	-3.937e-02	1.0000	140.0	0.2523	12131.5	0.2849
GATA20(C2C2gata)/colamp-GATA20-DAP-Seq(GSE60143)/Homer	GATA20	C2C2gata	TNGATCNDNM	1	-1.284e-02	1.0000	139.0	0.2505	12439.0	0.2921
Hoxd10(Homeobox)/ChickenMSG-Hoxd10.Flag-ChIP-Seq(GSE86088)/Homer	Hoxd10	Homeobox	GGCMATGAAA	0.1	-3.511e+00	0.1576	138.0	0.2486	9135.0	0.2145
HOXB13(Homeobox)/ProstateTumor-HOXB13-ChIP-Seq(GSE56288)/Homer	HOXB13	Homeobox	TTTTATKRGG	1	-6.185e-01	0.9894	137.0	0.2468	10554.6	0.2479
AT3G12130(C3H)/colamp-AT3G12130-DAP-Seq(GSE60143)/Homer	AT3G12130	C3H	TMACTTTTTV	1	-5.000e-06	1.0000	137.0	0.2468	14127.3	0.3318
HLF(bZIP)/HSC-HLF.Flag-ChIP-Seq(GSE69817)/Homer	HLF	bZIP	RTTATGYAAB	1	-1.407e+00	0.5835	136.0	0.245	9872.6	0.2319
KANADI1(Myb)/Seedling-KAN1-ChIP-Seq(GSE48081)/Homer	KANADI1	Myb	ARGAATAWWN	1	-6.166e-02	1.0000	136.0	0.245	11640.6	0.2734
ARF2(ARF)/col-ARF2-DAP-Seq(GSE60143)/Homer	ARF2	ARF	TTGTCGGMWN	0.001	-8.083e+00	0.0064	135.0	0.2432	7839.4	0.1841
DAG2(C2C2dof)/col-DAG2-DAP-Seq(GSE60143)/Homer	DAG2	C2C2dof	WWTTHACTTTTT	1	-2.000e-06	1.0000	135.0	0.2432	14172.8	0.3329
Phox2a(Homeobox)/Neuron-Phox2a-ChIP-Seq(GSE31456)/Homer	Phox2a	Homeobox	YTAATYNRATTA	0.1	-4.259e+00	0.1000	135.0	0.2432	8693.3	0.2042
JGL(C2H2)/col-JGL-DAP-Seq(GSE60143)/Homer	JGL	C2H2	ACYTTCAGTT	0.1	-3.016e+00	0.2209	135.0	0.2432	9081.8	0.2133
WRKY18(WRKY)/col-WRKY18-DAP-Seq(GSE60143)/Homer	WRKY18	WRKY	NNNTTGACYWNNNNN	0.001	-7.316e+00	0.0114	134.0	0.2414	7915.6	0.1859
RBFox2(?)/Heart-RBFox2-CLIP-Seq(GSE57926)/Homer	RBFox2	?	TGCATGCA	0.001	-8.612e+00	0.0044	133.0	0.2396	7607.3	0.1787
GATA3(Zf)/iTreg-Gata3-ChIP-Seq(GSE20898)/Homer	GATA3/iTreg	Zf	AGATAASR	1	-1.103e-01	1.0000	133.0	0.2396	11160.6	0.2621
NFIL3(bZIP)/HepG2-NFIL3-ChIP-Seq(Encode)/Homer	NFIL3	bZIP	VTTACGTAAYNNNNN	0.1	-4.428e+00	0.0876	132.0	0.2378	8431.7	0.198
TATA-box/SacCer-Promoters/Homer	TATA-box/SacCer-Promoters/Homer		BBHWTATATA	0.1	-3.777e+00	0.1329	132.0	0.2378	8616.5	0.2024
FOXM1(Forkhead)/MCF7-FOXM1-ChIP-Seq(GSE72977)/Homer	FOXM1	Forkhead	TRTTTACTTW	1	-2.122e+00	0.3870	131.0	0.236	9137.0	0.2146
Nkx3.1(Homeobox)/LNCaP-Nkx3.1-ChIP-Seq(GSE28264)/Homer	Nkx3.1	Homeobox	AAGCACTTAA	0.1	-3.956e+00	0.1240	130.0	0.2342	8419.4	0.1977
MYB65(MYB)/colamp-MYB65-DAP-Seq(GSE60143)/Homer	MYB65	MYB	RACNGTTA	0.1	-3.792e+00	0.1320	129.0	0.2324	8395.2	0.1972
ATHB20(Homeobox)/colamp-ATHB20-DAP-Seq(GSE60143)/Homer	ATHB20	Homeobox	CAATHATT	1	-7.081e-01	0.9444	128.0	0.2306	9774.1	0.2296
NAP(NAC)/col-NAP-DAP-Seq(GSE60143)/Homer	NAP	NAC	ARGTTACGTRTN	0.1	-4.327e+00	0.0954	127.0	0.2288	8100.5	0.1903
RARa(NR)/K562-RARa-ChIP-Seq(Encode)/Homer	RARa	NR	TTGAMCTTTG	0.1	-2.631e+00	0.2881	125.0	0.2252	8488.1	0.1994
SRS7(SRS)/colamp-SRS7-DAP-Seq(GSE60143)/Homer	SRS7	SRS	HATAGGTTTH	1	-5.680e-02	1.0000	124.0	0.2234	10716.2	0.2517
MYB113(MYB)/col-MYB113-DAP-Seq(GSE60143)/Homer	MYB113	MYB	HNDAWTCMGTTAYWN	0.1	-3.552e+00	0.1529	124.0	0.2234	8106.5	0.1904
BMYB(HTH)/Hela-BMYB-ChIP-Seq(GSE27030)/Homer	BMYB	HTH	NHAACBGYYV	0.1	-2.348e+00	0.3431	124.0	0.2234	8524.2	0.2002
AT2G38300(G2like)/col-AT2G38300-DAP-Seq(GSE60143)/Homer	AT2G38300	G2like	ADRGAATGTT	1	-2.694e-02	1.0000	123.0	0.2216	10905.2	0.2561
NAM(NAC)/col-NAM-DAP-Seq(GSE60143)/Homer	NAM	NAC	RGTTRCGTRW	0.1	-3.746e+00	0.1363	122.0	0.2198	7904.7	0.1857
WRKY25(WRKY)/colamp-WRKY25-DAP-Seq(GSE60143)/Homer	WRKY25	WRKY	NNNNHRGTCAAMNNN	0.0001	-9.381e+00	0.0025	121.0	0.218	6667.0	0.1566
At3g12730(G2like)/colamp-At3g12730-DAP-Seq(GSE60143)/Homer	At3g12730	G2like	AAGATTCT	1	-2.146e-02	1.0000	121.0	0.218	10820.6	0.2541
At4g38000(C2C2dof)/col-At4g38000-DAP-Seq(GSE60143)/Homer	At4g38000	C2C2dof	WWWTWACTTTTT	1	-2.400e-05	1.0000	121.0	0.218	12499.0	0.2936
AT2G33550(Trihelix)/colamp-AT2G33550-DAP-Seq(GSE60143)/Homer	AT2G33550	Trihelix	TTTAAGGGCAYTTTT	1	-1.000e-06	1.0000	121.0	0.218	13162.2	0.3091
Tbx5(T-box)/HL1-Tbx5.biotin-ChIP-Seq(GSE21529)/Homer	Tbx5	T-box	AGGTGTCA	0.01	-5.047e+00	0.0590	120.0	0.2162	7421.2	0.1743
WRKY28(WRKY)/col-WRKY28-DAP-Seq(GSE60143)/Homer	WRKY28	WRKY	BGTTGACTWH	0.01	-5.013e+00	0.0590	120.0	0.2162	7429.7	0.1745
AT2G28810(C2C2dof)/colamp-AT2G28810-DAP-Seq(GSE60143)/Homer	AT2G28810	C2C2dof	VAAAAAGTWA	1	-0.000e+00	1.0000	118.0	0.2126	13065.3	0.3069
TGA9(bZIP)/colamp-TGA9-DAP-Seq(GSE60143)/Homer	TGA9	bZIP	VTGACGTC	0.001	-7.652e+00	0.0088	117.0	0.2108	6683.2	0.157
Nkx2.1(Homeobox)/LungAC-Nkx2.1-ChIP-Seq(GSE43252)/Homer	Nkx2.1	Homeobox	RSCACTYRAG	1	-2.185e+00	0.3718	117.0	0.2108	8074.9	0.1896
GTL1(Trihelix)/colamp-GTL1-DAP-Seq(GSE60143)/Homer	GTL1	Trihelix	WWTTTACCKY	1	-1.976e-03	1.0000	117.0	0.2108	11182.9	0.2626
MYB107(MYB)/col-MYB107-DAP-Seq(GSE60143)/Homer	MYB107	MYB	RGTWGGTRRR	0.1	-3.743e+00	0.1363	116.0	0.209	7474.6	0.1756
SPL9(SBP)/colamp-SPL9-DAP-Seq(GSE60143)/Homer	SPL9	SBP	BTGTACTT	1	-1.077e-01	1.0000	114.0	0.2054	9664.6	0.227
MYB61(MYB)/colamp-MYB61-DAP-Seq(GSE60143)/Homer	MYB61	MYB	HCYACCTACC	0.01	-4.858e+00	0.0637	114.0	0.2054	7043.3	0.1654
THRb(NR)/Liver-NR1A2-ChIP-Seq(GSE52613)/Homer	THRb	NR	TRAGGTCA	1	-1.524e+00	0.5407	113.0	0.2036	8081.6	0.1898
Bapx1(Homeobox)/VertebralCol-Bapx1-ChIP-Seq(GSE36672)/Homer	Bapx1	Homeobox	TTRAGTGSYK	0.1	-2.562e+00	0.2978	113.0	0.2036	7635.7	0.1793
Foxo1(Forkhead)/RAW-Foxo1-ChIP-Seq(Fan_et_al.)/Homer	Foxo1	Forkhead	CTGTTTAC	1	-1.338e+00	0.6140	111.0	0.2	8032.7	0.1887
SPL15(SBP)/colamp-SPL15-DAP-Seq(GSE60143)/Homer	SPL15	SBP	WDWMMGTACADW	1	-7.370e-01	0.9249	111.0	0.2	8446.4	0.1984
WRKY29(WRKY)/colamp-WRKY29-DAP-Seq(GSE60143)/Homer	WRKY29	WRKY	MGTTGACTTT	0.01	-6.809e+00	0.0168	110.0	0.1982	6358.1	0.1493
OBP4(C2C2dof)/col-OBP4-DAP-Seq(GSE60143)/Homer	OBP4	C2C2dof	WTTHACTTTTTB	1	-6.000e-06	1.0000	109.0	0.1964	11746.3	0.2759
SeqBias: GA-repeat	SeqBias: GA-repeat		GAGAGAGAGA	1	-0.000e+00	1.0000	109.0	0.1964	13442.0	0.3157
MYB77(MYB)/col-MYB77-DAP-Seq(GSE60143)/Homer	MYB77	MYB	NYAACBGYMC	0.1	-2.661e+00	0.2831	109.0	0.1964	7308.3	0.1716
LHY(Myb)/Seedling-LHY-ChIP-Seq(GSE52175)/Homer	LHY	Myb	ADAAATATCT	1	-1.052e-02	1.0000	108.0	0.1946	9984.4	0.2345
At5g05790(MYBrelated)/col-At5g05790-DAP-Seq(GSE60143)/Homer	At5g05790	MYBrelated	AYCTTATC	1	-7.102e-01	0.9444	107.0	0.1928	8163.5	0.1917
GATA15(C2C2gata)/col-GATA15-DAP-Seq(GSE60143)/Homer	GATA15	C2C2gata	KATGATCA	1	-3.147e-01	1.0000	107.0	0.1928	8620.7	0.2025
KAN2(G2like)/colamp-KAN2-DAP-Seq(GSE60143)/Homer	KAN2	G2like	ATATTCTY	1	-1.003e-02	1.0000	107.0	0.1928	9916.8	0.2329
BBX31(Orphan)/col-BBX31-DAP-Seq(GSE60143)/Homer	BBX31	Orphan	NAAAAAGTDA	1	-2.400e-04	1.0000	107.0	0.1928	10843.0	0.2547
At1g75490(AP2EREBP)/colamp-At1g75490-DAP-Seq(GSE60143)/Homer	At1g75490	AP2EREBP	CACCGMCT	1	-1.643e+00	0.5090	106.0	0.191	7500.2	0.1762
Sox3(HMG)/NPC-Sox3-ChIP-Seq(GSE33059)/Homer	Sox3	HMG	CCWTTGTY	1	-5.525e-01	1.0000	106.0	0.191	8237.7	0.1935
AT5G56840(MYBrelated)/colamp-AT5G56840-DAP-Seq(GSE60143)/Homer	AT5G56840	MYBrelated	TGGATAAGGT	1	-6.273e-02	1.0000	106.0	0.191	9236.0	0.2169
Foxo3(Forkhead)/U2OS-Foxo3-ChIP-Seq(E-MTAB-2701)/Homer	Foxo3	Forkhead	DGTAAACA	0.1	-2.332e+00	0.3458	106.0	0.191	7208.4	0.1693
Mef2b(MADS)/HEK293-Mef2b.V5-ChIP-Seq(GSE67450)/Homer	Mef2b	MADS	GCTATTTTTGGM	0.01	-6.090e+00	0.0263	106.0	0.191	6221.1	0.1461
AT5G45580(G2like)/colamp-AT5G45580-DAP-Seq(GSE60143)/Homer	AT5G45580	G2like	ADRGAATCTH	1	-8.400e-05	1.0000	105.0	0.1892	10895.7	0.2559
AMYB(HTH)/Testes-AMYB-ChIP-Seq(GSE44588)/Homer	AMYB	HTH	TGGCAGTTGG	0.1	-3.107e+00	0.2089	105.0	0.1892	6872.5	0.1614
AR-halfsite(NR)/LNCaP-AR-ChIP-Seq(GSE27824)/Homer	AR-halfsite	NR	CCAGGAACAG	1	-1.694e+00	0.4980	103.0	0.1856	7253.7	0.1704
AT5G61620(MYBrelated)/colamp-AT5G61620-DAP-Seq(GSE60143)/Homer	AT5G61620	MYBrelated	CTTATCCA	1	-9.416e-03	1.0000	102.0	0.1838	9523.3	0.2237
GAGA-repeat/SacCer-Promoters/Homer	GAGA-repeat/SacCer-Promoters/Homer		CTYTCTYTCTCTCTC	1	-0.000e+00	1.0000	102.0	0.1838	11864.1	0.2786
AT3G51470(DBP)/col-AT3G51470-DAP-Seq(GSE60143)/Homer	AT3G51470	DBP	TTWHGGTGCACC	0.1	-3.967e+00	0.1240	102.0	0.1838	6416.2	0.1507
WRKY55(WRKY)/col-WRKY55-DAP-Seq(GSE60143)/Homer	WRKY55	WRKY	NCGTTGACTT	0.001	-7.019e+00	0.0147	100.0	0.1802	5642.6	0.1325
HIF-1b(HLH)/T47D-HIF1b-ChIP-Seq(GSE59937)/Homer	HIF-1b	HLH	RTACGTGC	1e-05	-1.193e+01	0.0004	100.0	0.1802	4946.4	0.1162
Pit1+1bp(Homeobox)/GCrat-Pit1-ChIP-Seq(GSE58009)/Homer	Pit1+1bp	Homeobox	ATGCATAATTCA	1	-1.988e+00	0.4181	100.0	0.1802	6903.0	0.1621
CDF3(C2C2dof)/colamp-CDF3-DAP-Seq(GSE60143)/Homer	CDF3	C2C2dof	AAAAGTRM	1	-1.100e-05	1.0000	100.0	0.1802	10857.7	0.255
bZIP50(bZIP)/colamp-bZIP50-DAP-Seq(GSE60143)/Homer	bZIP50	bZIP	GATGACGTCA	0.01	-5.003e+00	0.0590	100.0	0.1802	6031.3	0.1417
SCL(bHLH)/HPC7-Scl-ChIP-Seq(GSE13511)/Homer	SCL	bHLH	AVCAGCTG	1	-3.329e-01	1.0000	99.0	0.1784	7966.4	0.1871
RVE1(MYBrelated)/col-RVE1-DAP-Seq(GSE60143)/Homer	RVE1	MYBrelated	AAATATCT	1	-2.132e-01	1.0000	99.0	0.1784	8178.1	0.1921
NPAS(bHLH)/Liver-NPAS-ChIP-Seq(GSE39860)/Homer	NPAS	bHLH	NVCACGTG	0.001	-7.551e+00	0.0093	98.0	0.1766	5419.7	0.1273
At3g11280(MYBrelated)/col-At3g11280-DAP-Seq(GSE60143)/Homer	At3g11280	MYBrelated	GATAAGRT	1	-5.669e-01	1.0000	98.0	0.1766	7605.6	0.1786
COG1(C2C2dof)/col-COG1-DAP-Seq(GSE60143)/Homer	COG1	C2C2dof	DAAAAAGTGA	1	-5.100e-04	1.0000	98.0	0.1766	9917.3	0.2329
At3g45610(C2C2dof)/col-At3g45610-DAP-Seq(GSE60143)/Homer	At3g45610	C2C2dof	TWACTTTTTS	1	-4.600e-05	1.0000	98.0	0.1766	10417.4	0.2447
At1g19000(MYBrelated)/colamp-At1g19000-DAP-Seq(GSE60143)/Homer	At1g19000	MYBrelated	WWTGGATAADDT	1	-1.897e-01	1.0000	97.0	0.1748	8072.6	0.1896
dof43(C2C2dof)/colamp-dof43-DAP-Seq(GSE60143)/Homer	dof43	C2C2dof	NAAAAAGTDA	1	-3.090e-04	1.0000	97.0	0.1748	9942.1	0.2335
dof24(C2C2dof)/col-dof24-DAP-Seq(GSE60143)/Homer	dof24	C2C2dof	TWMCTTTTTG	1	-1.500e-05	1.0000	97.0	0.1748	10541.8	0.2476
Sox10(HMG)/SciaticNerve-Sox3-ChIP-Seq(GSE35132)/Homer	Sox10	HMG	CCWTTGTYYB	1	-1.943e+00	0.4328	96.0	0.173	6627.2	0.1556
MYB49(MYB)/col-MYB49-DAP-Seq(GSE60143)/Homer	MYB49	MYB	ARKTAGGTRR	1	-1.577e+00	0.5273	96.0	0.173	6788.0	0.1594
MYB105(MYB)/colamp-MYB105-DAP-Seq(GSE60143)/Homer	MYB105	MYB	RATWCCGTTA	1	-9.946e-01	0.7912	96.0	0.173	7110.8	0.167
Nkx2.5(Homeobox)/HL1-Nkx2.5.biotin-ChIP-Seq(GSE21529)/Homer	Nkx2.5	Homeobox	RRSCACTYAA	0.1	-2.706e+00	0.2759	96.0	0.173	6350.2	0.1491
HOXA9(Homeobox)/HSC-Hoxa9-ChIP-Seq(GSE33509)/Homer	HOXA9	Homeobox	GGCCATAAATCA	1	-6.620e-01	0.9663	95.0	0.1712	7285.4	0.1711
WRKY27(WRKY)/colamp-WRKY27-DAP-Seq(GSE60143)/Homer	WRKY27	WRKY	NHGTTGACYTWD	0.1	-3.369e+00	0.1749	95.0	0.1712	6079.7	0.1428
Replumless(BLH)/Arabidopsis-RPL.GFP-ChIP-Seq(GSE78727)/Homer	Replumless	BLH	HGTCWHATCA	0.001	-7.936e+00	0.0071	94.0	0.1694	5093.3	0.1196
BMAL1(bHLH)/Liver-Bmal1-ChIP-Seq(GSE39860)/Homer	BMAL1	bHLH	GNCACGTG	0.01	-6.303e+00	0.0216	94.0	0.1694	5363.1	0.126
WRKY50(WRKY)/col-WRKY50-DAP-Seq(GSE60143)/Homer	WRKY50	WRKY	NNTTGACTWNNGNNN	0.01	-5.848e+00	0.0318	94.0	0.1694	5447.7	0.1279
IDD4(C2H2)/col-IDD4-DAP-Seq(GSE60143)/Homer	IDD4	C2H2	TTTGTCTTTWTB	1	-4.062e-01	1.0000	93.0	0.1676	7397.2	0.1737
MS188(MYB)/colamp-MS188-DAP-Seq(GSE60143)/Homer	MS188	MYB	WARKTAGGTRRA	1	-1.751e+00	0.4841	92.0	0.1658	6413.8	0.1506
At5g47390(MYBrelated)/col-At5g47390-DAP-Seq(GSE60143)/Homer	At5g47390	MYBrelated	CTTATCCA	1	-8.948e-03	1.0000	92.0	0.1658	8710.4	0.2046
Foxa2(Forkhead)/Liver-Foxa2-ChIP-Seq(GSE25694)/Homer	Foxa2	Forkhead	CYTGTTTACWYW	0.1	-2.550e+00	0.2999	92.0	0.1658	6112.4	0.1436
WRKY75(WRKY)/col-WRKY75-DAP-Seq(GSE60143)/Homer	WRKY75	WRKY	CGTTGACTWW	0.01	-5.405e+00	0.0462	92.0	0.1658	5396.0	0.1267
MYB55(MYB)/colamp-MYB55-DAP-Seq(GSE60143)/Homer	MYB55	MYB	YACCWAMC	0.01	-5.295e+00	0.0505	92.0	0.1658	5418.0	0.1272
NFY(CCAAT)/Promoter/Homer	NFY	CCAAT	RGCCAATSRG	0.001	-7.431e+00	0.0103	91.0	0.164	4973.2	0.1168
WRKY24(WRKY)/colamp-WRKY24-DAP-Seq(GSE60143)/Homer	WRKY24	WRKY	CGTTGACTWW	0.0001	-9.619e+00	0.0021	91.0	0.164	4660.7	0.1095
MYB56(MYB)/colamp-MYB56-DAP-Seq(GSE60143)/Homer	MYB56	MYB	HTAACGRMHY	1	-6.301e-01	0.9863	91.0	0.164	7006.4	0.1646
RAV1(RAV)/colamp-RAV1-DAP-Seq(GSE60143)/Homer	RAV1	RAV	TWWTTTCTGTTG	1	-4.852e-01	1.0000	91.0	0.164	7149.6	0.1679
AT1G69570(C2C2dof)/col-AT1G69570-DAP-Seq(GSE60143)/Homer	AT1G69570	C2C2dof	WAAAAGTGHH	1	-1.905e-03	1.0000	91.0	0.164	9022.8	0.2119
Barx1(Homeobox)/Stomach-Barx1.3xFlag-ChIP-Seq(GSE69483)/Homer	Barx1	Homeobox	AAACMATTAN	1	-2.251e+00	0.3580	90.0	0.1622	6070.4	0.1426
At2g41835(C2H2)/col-At2g41835-DAP-Seq(GSE60143)/Homer	At2g41835	C2H2	TTTGAAAA	1	-1.524e+00	0.5407	90.0	0.1622	6367.1	0.1495
Gata4(Zf)/Heart-Gata4-ChIP-Seq(GSE35151)/Homer	Gata4	Zf	NBWGATAAGR	1	-1.047e+00	0.7580	90.0	0.1622	6623.5	0.1556
CEBP(bZIP)/ThioMac-CEBPb-ChIP-Seq(GSE21512)/Homer	CEBP	bZIP	ATTGCGCAAC	1	-6.291e-01	0.9863	90.0	0.1622	6930.9	0.1628
Hoxc9(Homeobox)/Ainv15-Hoxc9-ChIP-Seq(GSE21812)/Homer	Hoxc9	Homeobox	GGCCATAAATCA	1	-9.068e-01	0.8350	89.0	0.1604	6638.5	0.1559
Smad3(MAD)/NPC-Smad3-ChIP-Seq(GSE36673)/Homer	Smad3	MAD	TWGTCTGV	1	-1.476e+00	0.5604	87.0	0.1568	6167.3	0.1448
Tbr1(T-box)/Cortex-Tbr1-ChIP-Seq(GSE71384)/Homer	Tbr1	T-box	AAGGTGTKAA	1	-3.546e-01	1.0000	87.0	0.1568	6996.8	0.1643
MYB3(MYB)/Arabidopsis-MYB3-ChIP-Seq(GSE80564)/Homer	MYB3	MYB	GKTAGGTRGG	0.01	-6.355e+00	0.0209	87.0	0.1568	4883.4	0.1147
Phox2b(Homeobox)/CLBGA-PHOX2B-ChIP-Seq(GSE90683)/Homer	Phox2b	Homeobox	TTAATTNAATTA	0.1	-2.503e+00	0.3057	86.0	0.155	5694.2	0.1337
Unknown(Homeobox)/Limb-p300-ChIP-Seq/Homer	Unknown	Homeobox	SSCMATWAAA	1	-6.036e-01	0.9928	85.0	0.1532	6568.3	0.1543
At1g64620(C2C2dof)/colamp-At1g64620-DAP-Seq(GSE60143)/Homer	At1g64620	C2C2dof	CACTTTTT	1	-7.382e-03	1.0000	85.0	0.1532	8178.8	0.1921
PR(NR)/T47D-PR-ChIP-Seq(GSE31130)/Homer	PR	NR	VAGRACAKNCTGTBC	0.01	-5.191e+00	0.0533	85.0	0.1532	4961.0	0.1165
MYB93(MYB)/colamp-MYB93-DAP-Seq(GSE60143)/Homer	MYB93	MYB	GGTAGGTGRD	0.1	-2.318e+00	0.3469	84.0	0.1514	5611.9	0.1318
FUS3(ABI3VP1)/col-FUS3-DAP-Seq(GSE60143)/Homer	FUS3	ABI3VP1	DNNWTNTGCATGKNN	0.001	-9.100e+00	0.0029	82.0	0.1477	4152.5	0.0975
Gata6(Zf)/HUG1N-GATA6-ChIP-Seq(GSE51936)/Homer	Gata6	Zf	YCTTATCTBN	1	-6.001e-01	0.9937	82.0	0.1477	6340.6	0.1489
WRKY15(WRKY)/col-WRKY15-DAP-Seq(GSE60143)/Homer	WRKY15	WRKY	VGTTGACTWW	1	-1.917e+00	0.4383	81.0	0.1459	5537.6	0.1301
CCA(Myb)/Arabidopsis-CCA.GFP-ChIP-Seq(GSE70533)/Homer	CCA	Myb	AGATATYTTT	1	-1.743e-02	1.0000	81.0	0.1459	7609.3	0.1787
Fra1(bZIP)/BT549-Fra1-ChIP-Seq(GSE46166)/Homer	Fra1	bZIP	NNATGASTCATH	1e-14	-3.251e+01	0.0000	80.0	0.1441	2347.9	0.0551
AT3G10113(MYBrelated)/col-AT3G10113-DAP-Seq(GSE60143)/Homer	AT3G10113	MYBrelated	WNAAATATCWWN	1	-1.170e-01	1.0000	80.0	0.1441	6910.8	0.1623
AP-1(bZIP)/ThioMac-PU.1-ChIP-Seq(GSE21512)/Homer	AP-1	bZIP	VTGACTCATC	1e-11	-2.640e+01	0.0000	79.0	0.1423	2595.6	0.061
WRKY6(WRKY)/colamp-WRKY6-DAP-Seq(GSE60143)/Homer	WRKY6	WRKY	NCGTTGACTWWD	0.1	-3.874e+00	0.1275	79.0	0.1423	4826.0	0.1133
MYB62(MYB)/colamp-MYB62-DAP-Seq(GSE60143)/Homer	MYB62	MYB	NTACCTAACT	0.1	-2.976e+00	0.2262	79.0	0.1423	5051.1	0.1186
Hoxa10(Homeobox)/ChickenMSG-Hoxa10.Flag-ChIP-Seq(GSE86088)/Homer	Hoxa10	Homeobox	GGYAATGAAA	0.01	-5.046e+00	0.0590	79.0	0.1423	4581.0	0.1076
Atf1(bZIP)/K562-ATF1-ChIP-Seq(GSE31477)/Homer	Atf1	bZIP	GATGACGTCA	0.001	-8.149e+00	0.0061	78.0	0.1405	4021.9	0.0945
Meis1(Homeobox)/MastCells-Meis1-ChIP-Seq(GSE48085)/Homer	Meis1	Homeobox	VGCTGWCAVB	1e-05	-1.199e+01	0.0004	78.0	0.1405	3577.0	0.084
GSC(Homeobox)/FrogEmbryos-GSC-ChIP-Seq(DRA000576)/Homer	GSC	Homeobox	RGGATTAR	1	-3.952e-02	1.0000	78.0	0.1405	7117.1	0.1672
At4g01280(MYBrelated)/colamp-At4g01280-DAP-Seq(GSE60143)/Homer	At4g01280	MYBrelated	AAATATCT	1	-8.397e-02	1.0000	77.0	0.1387	6788.0	0.1594
AT3G10030(Trihelix)/colamp-AT3G10030-DAP-Seq(GSE60143)/Homer	AT3G10030	Trihelix	GCCGTTAA	0.1	-2.922e+00	0.2345	77.0	0.1387	4924.5	0.1157
MYB67(MYB)/col-MYB67-DAP-Seq(GSE60143)/Homer	MYB67	MYB	YYYACCTAAC	0.01	-4.631e+00	0.0793	77.0	0.1387	4525.4	0.1063
ANAC047(NAC)/colamp-ANAC047-DAP-Seq(GSE60143)/Homer	ANAC047	NAC	WACACGTAACTT	1	-2.041e+00	0.4052	76.0	0.1369	5127.5	0.1204
SUT1?/SacCer-Promoters/Homer	SUT1?/SacCer-Promoters/Homer		CCCCGCGC	1	-4.535e-01	1.0000	76.0	0.1369	6018.1	0.1413
Fox:Ebox(Forkhead,bHLH)/Panc1-Foxa2-ChIP-Seq(GSE47459)/Homer	Fox:Ebox	Forkhead,bHLH	NNNVCTGWGYAAACASN	0.1	-4.202e+00	0.1043	76.0	0.1369	4545.6	0.1068
Atf3(bZIP)/GBM-ATF3-ChIP-Seq(GSE33912)/Homer	Atf3	bZIP	DATGASTCATHN	1e-10	-2.409e+01	0.0000	75.0	0.1351	2516.7	0.0591
BATF(bZIP)/Th17-BATF-ChIP-Seq(GSE39756)/Homer	BATF	bZIP	DATGASTCAT	1e-11	-2.541e+01	0.0000	75.0	0.1351	2445.8	0.0574
AT1G49560(G2like)/colamp-AT1G49560-DAP-Seq(GSE60143)/Homer	AT1G49560	G2like	GAWTCTNWDA	1	-6.498e-02	1.0000	75.0	0.1351	6711.8	0.1576
AT4G26030(C2H2)/col-AT4G26030-DAP-Seq(GSE60143)/Homer	AT4G26030	C2H2	BYYACCWACY	0.1	-3.948e+00	0.1240	75.0	0.1351	4531.5	0.1064
MYB58(MYB)/colamp-MYB58-DAP-Seq(GSE60143)/Homer	MYB58	MYB	YYYACCWACC	0.1	-3.819e+00	0.1315	75.0	0.1351	4560.2	0.1071
NGA4(ABI3VP1)/col-NGA4-DAP-Seq(GSE60143)/Homer	NGA4	ABI3VP1	TKNTCAGGTG	0.01	-5.289e+00	0.0505	74.0	0.1333	4198.7	0.0986
ELT-3(Gata)/cElegans-L1-ELT3-ChIP-Seq(modEncode)/Homer	ELT-3	Gata	AWTGATAAGA	1	-1.435e+00	0.5738	73.0	0.1315	5148.0	0.1209
At5g52660(MYBrelated)/colamp-At5g52660-DAP-Seq(GSE60143)/Homer	At5g52660	MYBrelated	HAAAAATATCTW	1	-1.570e-01	1.0000	73.0	0.1315	6236.2	0.1465
AT4G37180(G2like)/col-AT4G37180-DAP-Seq(GSE60143)/Homer	AT4G37180	G2like	AGAATCTTNN	1	-6.645e-02	1.0000	73.0	0.1315	6540.5	0.1536
PHV(HB)/col-PHV-DAP-Seq(GSE60143)/Homer	PHV	HB	RTAATSATTA	1	-3.610e-02	1.0000	73.0	0.1315	6732.7	0.1581
AT5G02460(C2C2dof)/col-AT5G02460-DAP-Seq(GSE60143)/Homer	AT5G02460	C2C2dof	CHCCTTTT	1	-0.000e+00	1.0000	73.0	0.1315	10245.6	0.2406
Tbet(T-box)/CD8-Tbet-ChIP-Seq(GSE33802)/Homer	Tbet	T-box	AGGTGTGAAM	0.1	-2.666e+00	0.2828	73.0	0.1315	4712.4	0.1107
Six2(Homeobox)/NephronProgenitor-Six2-ChIP-Seq(GSE39837)/Homer	Six2	Homeobox	GWAAYHTGAKMC	1	-4.814e-01	1.0000	72.0	0.1297	5678.5	0.1334
At1g74840(MYBrelated)/col100-At1g74840-DAP-Seq(GSE60143)/Homer	At1g74840	MYBrelated	YHTTATCCAWWT	1	-2.233e-03	1.0000	72.0	0.1297	7366.3	0.173
HY5(bZIP)/colamp-HY5-DAP-Seq(GSE60143)/Homer	HY5	bZIP	RRTSACGTSD	0.01	-6.397e+00	0.0209	72.0	0.1297	3884.0	0.0912
AGL63(MADS)/col-AGL63-DAP-Seq(GSE60143)/Homer	AGL63	MADS	TTCCAAWWWTGG	1	-1.517e-01	1.0000	71.0	0.1279	6088.1	0.143
Foxh1(Forkhead)/hESC-FOXH1-ChIP-Seq(GSE29422)/Homer	Foxh1	Forkhead	NNTGTGGATTSS	1	-1.809e+00	0.4640	70.0	0.1261	4774.4	0.1121
ANAC070(NAC)/colamp-ANAC070-DAP-Seq(GSE60143)/Homer	ANAC070	NAC	CTTRHDNHNBAAGHW	1	-8.369e-02	1.0000	70.0	0.1261	6218.2	0.146
WRKY20(WRKY)/col-WRKY20-DAP-Seq(GSE60143)/Homer	WRKY20	WRKY	CKTTGACYWD	0.1	-4.477e+00	0.0853	70.0	0.1261	4079.2	0.0958
Mef2c(MADS)/GM12878-Mef2c-ChIP-Seq(GSE32465)/Homer	Mef2c	MADS	DCYAAAAATAGM	0.1	-3.314e+00	0.1784	70.0	0.1261	4330.6	0.1017
TATA-Box(TBP)/Promoter/Homer	TATA-Box	TBP	CCTTTTAWAGSC	1	-4.239e-01	1.0000	69.0	0.1243	5504.4	0.1293
LBD19(LOBAS2)/colamp-LBD19-DAP-Seq(GSE60143)/Homer	LBD19	LOBAS2	CCKGAAWTTCMGGAW	1	-3.299e-03	1.0000	69.0	0.1243	7019.8	0.1649
WRKY33(WRKY)/col-WRKY33-DAP-Seq(GSE60143)/Homer	WRKY33	WRKY	CGTTGACYAW	0.1	-3.803e+00	0.1320	69.0	0.1243	4149.2	0.0974
MYB99(MYB)/colamp-MYB99-DAP-Seq(GSE60143)/Homer	MYB99	MYB	GGTAGGTG	0.01	-6.769e+00	0.0170	69.0	0.1243	3633.2	0.0853
TGA10(bZIP)/colamp-TGA10-DAP-Seq(GSE60143)/Homer	TGA10	bZIP	ATGACGTC	0.001	-8.530e+00	0.0046	68.0	0.1225	3340.5	0.0785
IDD5(C2H2)/colamp-IDD5-DAP-Seq(GSE60143)/Homer	IDD5	C2H2	TTTTGTCTTTTTBTK	1	-1.462e-01	1.0000	68.0	0.1225	5860.3	0.1376
Ptf1a(bHLH)/Panc1-Ptf1a-ChIP-Seq(GSE47459)/Homer	Ptf1a	bHLH	ACAGCTGTTN	0.01	-5.854e+00	0.0318	68.0	0.1225	3705.0	0.087
FEA4(bZIP)/Corn-FEA4-ChIP-Seq(GSE61954)/Homer	FEA4	bZIP	TGACGTCACS	0.0001	-9.289e+00	0.0026	67.0	0.1207	3191.8	0.075
Olig2(bHLH)/Neuron-Olig2-ChIP-Seq(GSE30882)/Homer	Olig2	bHLH	RCCATMTGTT	1	-8.863e-01	0.8399	67.0	0.1207	4982.9	0.117
At3g09600(MYBrelated)/colamp-At3g09600-DAP-Seq(GSE60143)/Homer	At3g09600	MYBrelated	AAAATATCTT	1	-1.238e-01	1.0000	66.0	0.1189	5758.2	0.1352
Arnt:Ahr(bHLH)/MCF7-Arnt-ChIP-Seq(Lo_et_al.)/Homer	Arnt:Ahr	bHLH	TBGCACGCAA	0.01	-4.987e+00	0.0590	66.0	0.1189	3716.5	0.0873
ATHB15(HB)/col-ATHB15-DAP-Seq(GSE60143)/Homer	ATHB15	HB	GYAATSATTA	1	-1.680e-01	1.0000	65.0	0.1171	5567.7	0.1308
MNT(bHLH)/HepG2-MNT-ChIP-Seq(Encode)/Homer	MNT	bHLH	DGCACACGTG	0.0001	-1.058e+01	0.0011	64.0	0.1153	2876.9	0.0676
Erra(NR)/HepG2-Erra-ChIP-Seq(GSE31477)/Homer	Erra	NR	CAAAGGTCAG	0.0001	-1.012e+01	0.0015	64.0	0.1153	2921.3	0.0686
Nkx2.2(Homeobox)/NPC-Nkx2.2-ChIP-Seq(GSE61673)/Homer	Nkx2.2	Homeobox	BTBRAGTGSN	1	-1.654e+00	0.5046	64.0	0.1153	4395.0	0.1032
At1g25550(G2like)/colamp-At1g25550-DAP-Seq(GSE60143)/Homer	At1g25550	G2like	NAGATTCY	1	-2.707e-01	1.0000	64.0	0.1153	5303.9	0.1246
bcd(Homeobox)/Embryo-Bcd-ChIP-Seq(GSE86966)/Homer	bcd	Homeobox	VNNGGATTADNN	1	-2.486e-01	1.0000	64.0	0.1153	5337.2	0.1254
SPCH(bHLH)/Seedling-SPCH-ChIP-Seq(GSE57497)/Homer	SPCH	bHLH	WNBCACGTGA	0.01	-6.386e+00	0.0209	64.0	0.1153	3365.9	0.0791
TGA6(bZIP)/colamp-TGA6-DAP-Seq(GSE60143)/Homer	TGA6	bZIP	TGACGTCABC	0.001	-7.577e+00	0.0093	63.0	0.1135	3143.2	0.0738
MYB30(MYB)/colamp-MYB30-DAP-Seq(GSE60143)/Homer	MYB30	MYB	AGGTAGTTGG	1	-1.575e+00	0.5273	63.0	0.1135	4351.2	0.1022
IBL1(bHLH)/Seedling-IBL1-ChIP-Seq(GSE51120)/Homer	IBL1	bHLH	CACGTGCC	0.01	-6.759e+00	0.0170	63.0	0.1135	3249.3	0.0763
At3g04030(G2like)/col-At3g04030-DAP-Seq(GSE60143)/Homer	At3g04030	G2like	DRGAATCT	1	-6.388e-02	1.0000	62.0	0.1117	5648.9	0.1327
SEP3(MADS)/Arabidoposis-Flower-Sep3-ChIP-Seq/Homer	2003-09-01	MADS	CCAAAAAGGG	1	-4.740e-02	1.0000	62.0	0.1117	5738.8	0.1348
WRKY31(WRKY)/colamp-WRKY31-DAP-Seq(GSE60143)/Homer	WRKY31	WRKY	NCGTTGACTWWK	0.1	-3.061e+00	0.2147	62.0	0.1117	3833.1	0.09
ASHR1(ND)/col-ASHR1-DAP-Seq(GSE60143)/Homer	ASHR1	ND	NTGGTGAN	1	-1.933e+00	0.4360	61.0	0.1099	4077.7	0.0958
WRKY71(WRKY)/col-WRKY71-DAP-Seq(GSE60143)/Homer	WRKY71	WRKY	CKTTGACYWW	1	-1.634e+00	0.5105	61.0	0.1099	4182.3	0.0982
Sox15(HMG)/CPA-Sox15-ChIP-Seq(GSE62909)/Homer	Sox15	HMG	RAACAATGGN	1	-1.034e-01	1.0000	61.0	0.1099	5412.5	0.1271
At5g08520(MYBrelated)/colamp-At5g08520-DAP-Seq(GSE60143)/Homer	At5g08520	MYBrelated	ADBSTTATCY	1	-4.693e-03	1.0000	61.0	0.1099	6248.7	0.1468
CHR(?)/Hela-CellCycle-Expression/Homer	CHR	?	SRGTTTCAAA	1	-4.491e-03	1.0000	61.0	0.1099	6258.1	0.147
FOXK2(Forkhead)/U2OS-FOXK2-ChIP-Seq(E-MTAB-2204)/Homer	FOXK2	Forkhead	SCHTGTTTACAT	1	-2.285e+00	0.3534	60.0	0.1081	3896.1	0.0915
EPR1(MYBrelated)/colamp-EPR1-DAP-Seq(GSE60143)/Homer	EPR1	MYBrelated	AAATATCT	1	-9.824e-02	1.0000	60.0	0.1081	5347.3	0.1256
LHY1(MYBrelated)/col-LHY1-DAP-Seq(GSE60143)/Homer	LHY1	MYBrelated	AAATATCT	1	-9.824e-02	1.0000	60.0	0.1081	5347.3	0.1256
bZIP52(bZIP)/colamp-bZIP52-DAP-Seq(GSE60143)/Homer	bZIP52	bZIP	NDNHCAGCTGTCANN	1	-2.057e+00	0.4044	59.0	0.1063	3893.7	0.0914
NST1(NAC)/colamp-NST1-DAP-Seq(GSE60143)/Homer	NST1	NAC	WRCTTRWWNWWYAAG	1	-1.782e-01	1.0000	59.0	0.1063	5062.2	0.1189
AT1G04880(ARID)/colamp-AT1G04880-DAP-Seq(GSE60143)/Homer	AT1G04880	ARID	AAACTATATADTATA	0.1	-4.508e+00	0.0834	59.0	0.1063	3333.7	0.0783
TGA2(bZIP)/colamp-TGA2-DAP-Seq(GSE60143)/Homer	TGA2	bZIP	ACGTCAYCHH	0.1	-3.114e+00	0.2084	59.0	0.1063	3612.3	0.0848
JunB(bZIP)/DendriticCells-Junb-ChIP-Seq(GSE36099)/Homer	JunB	bZIP	RATGASTCAT	1e-08	-1.978e+01	0.0000	58.0	0.1045	1890.1	0.0444
WRKY22(WRKY)/colamp-WRKY22-DAP-Seq(GSE60143)/Homer	WRKY22	WRKY	WWAAAGTCAACK	1	-2.280e+00	0.3539	58.0	0.1045	3755.0	0.0882
Gata2(Zf)/K562-GATA2-ChIP-Seq(GSE18829)/Homer	Gata2	Zf	BBCTTATCTS	0.1	-2.383e+00	0.3335	58.0	0.1045	3726.8	0.0875
COUP-TFII(NR)/Artia-Nr2f2-ChIP-Seq(GSE46497)/Homer	COUP-TFII	NR	AGRGGTCA	0.01	-5.753e+00	0.0340	58.0	0.1045	3069.3	0.0721
MYB92(MYB)/colamp-MYB92-DAP-Seq(GSE60143)/Homer	MYB92	MYB	GGTAGGTR	0.01	-5.100e+00	0.0566	58.0	0.1045	3168.0	0.0744
PQM-1(?)/cElegans-L3-ChIP-Seq(modEncode)/Homer	PQM-1	?	ACTGATAAGA	1	-8.642e-01	0.8533	57.0	0.1027	4237.6	0.0995
PSE(SNAPc)/K562-mStart-Seq/Homer	PSE	SNAPc	WAVTCACCMTAASYDAAAAG	1	-1.160e+00	0.7038	56.0	0.1009	4009.9	0.0942
AT1G71450(AP2EREBP)/col-AT1G71450-DAP-Seq(GSE60143)/Homer	AT1G71450	AP2EREBP	DHDWTGTCGGTG	1	-6.770e-01	0.9627	56.0	0.1009	4279.1	0.1005
AT4G00250(GeBP)/col-AT4G00250-DAP-Seq(GSE60143)/Homer	AT4G00250	GeBP	WDTGGATAAKRT	1	-4.347e-02	1.0000	56.0	0.1009	5262.3	0.1236
CEBP:AP1(bZIP)/ThioMac-CEBPb-ChIP-Seq(GSE21512)/Homer	CEBP:AP1	bZIP	DRTGTTGCAA	1	-1.018e-02	1.0000	56.0	0.1009	5636.3	0.1324
WUS1(Homeobox)/colamp-WUS1-DAP-Seq(GSE60143)/Homer	WUS1	Homeobox	CAWTCATTCA	0.1	-3.076e+00	0.2135	56.0	0.1009	3413.2	0.0802
MYB119(MYB)/colamp-MYB119-DAP-Seq(GSE60143)/Homer	MYB119	MYB	YRACCGTTACDD	0.01	-5.037e+00	0.0590	56.0	0.1009	3047.0	0.0716
WRKY3(WRKY)/col-WRKY3-DAP-Seq(GSE60143)/Homer	WRKY3	WRKY	NCKTTGACYDDN	1	-1.657e+00	0.5042	55.0	0.0991	3736.3	0.0878
NLP7(RWPRK)/col-NLP7-DAP-Seq(GSE60143)/Homer	NLP7	RWPRK	TGRCCYTTCR	1	-1.129e+00	0.7161	55.0	0.0991	3949.7	0.0928
REM19(REM)/colamp-REM19-DAP-Seq(GSE60143)/Homer	REM19	REM	AAAAAAAA	1	-4.809e-01	1.0000	55.0	0.0991	4355.4	0.1023
Oct4(POU,Homeobox)/mES-Oct4-ChIP-Seq(GSE11431)/Homer	Oct4	POU,Homeobox	ATTTGCATAW	1	-3.549e-01	1.0000	55.0	0.0991	4481.9	0.1053
HAT5(Homeobox)/colamp-HAT5-DAP-Seq(GSE60143)/Homer	HAT5	Homeobox	DCAATWATTG	0.1	-2.323e+00	0.3465	55.0	0.0991	3530.7	0.0829
FOXP1(Forkhead)/H9-FOXP1-ChIP-Seq(GSE31006)/Homer	FOXP1	Forkhead	NYYTGTTTACHN	1	-1.746e+00	0.4846	54.0	0.0973	3633.7	0.0853
Fra2(bZIP)/Striatum-Fra2-ChIP-Seq(GSE43429)/Homer	Fra2	bZIP	GGATGACTCATC	1e-08	-2.014e+01	0.0000	53.0	0.0955	1626.4	0.0382
Unknown5/Drosophila-Promoters/Homer	Unknown5/Drosophila-Promoters/Homer		GCTGATAASV	1	-1.463e+00	0.5652	53.0	0.0955	3661.3	0.086
BIM2(bHLH)/col-BIM2-DAP-Seq(GSE60143)/Homer	BIM2	bHLH	NNNNCACGTGNN	0.1	-4.563e+00	0.0824	53.0	0.0955	2926.2	0.0687
NPAS2(bHLH)/Liver-NPAS2-ChIP-Seq(GSE39860)/Homer	NPAS2	bHLH	KCCACGTGAC	0.001	-8.597e+00	0.0044	52.0	0.0937	2356.4	0.0553
AtGRF6(GRF)/col-AtGRF6-DAP-Seq(GSE60143)/Homer	AtGRF6	GRF	NTGTCAGADNNNNNN	1	-2.057e+00	0.4044	52.0	0.0937	3392.9	0.0797
Knotted(Homeobox)/Corn-KN1-ChIP-Seq(GSE39161)/Homer	Knotted	Homeobox	GAYGNGACRGGN	1	-1.199e+00	0.6842	52.0	0.0937	3694.2	0.0868
MYB96(MYB)/colamp-MYB96-DAP-Seq(GSE60143)/Homer	MYB96	MYB	WGGTRGTTGG	1	-9.952e-01	0.7912	52.0	0.0937	3789.1	0.089
At1g19210(AP2EREBP)/colamp-At1g19210-DAP-Seq(GSE60143)/Homer	At1g19210	AP2EREBP	HCACCGACCAHN	1	-9.423e-01	0.8213	52.0	0.0937	3816.3	0.0896
AT1G72740(MYBrelated)/colamp-AT1G72740-DAP-Seq(GSE60143)/Homer	AT1G72740	MYBrelated	NNWWAMCCTAAHWNN	1	-3.641e-01	1.0000	52.0	0.0937	4234.6	0.0995
Sox17(HMG)/Endoderm-Sox17-ChIP-Seq(GSE61475)/Homer	Sox17	HMG	CCATTGTTYB	1	-3.030e-01	1.0000	52.0	0.0937	4305.7	0.1011
TEAD3(TEA)/HepG2-TEAD3-ChIP-Seq(Encode)/Homer	TEAD3	TEA	TRCATTCCAG	1	-1.989e-01	1.0000	52.0	0.0937	4458.6	0.1047
ANAC045(NAC)/col-ANAC045-DAP-Seq(GSE60143)/Homer	ANAC045	NAC	DNCKTVNNNNNNAMG	1	-7.003e-02	1.0000	52.0	0.0937	4791.0	0.1125
At1g68670(G2like)/colamp-At1g68670-DAP-Seq(GSE60143)/Homer	At1g68670	G2like	WNWWHNRAAGATTCT	1	-3.453e-02	1.0000	52.0	0.0937	4988.5	0.1172
MYB51(MYB)/col-MYB51-DAP-Seq(GSE60143)/Homer	MYB51	MYB	GGTAGGTG	0.01	-5.229e+00	0.0528	52.0	0.0937	2758.4	0.0648
GRF9(GRF)/colamp-GRF9-DAP-Seq(GSE60143)/Homer	GRF9	GRF	NWCTGACANNNNNNN	0.001	-6.956e+00	0.0152	51.0	0.0919	2471.5	0.058
ZEB1(Zf)/PDAC-ZEB1-ChIP-Seq(GSE64557)/Homer	ZEB1	Zf	VCAGGTRDRY	0.0001	-9.222e+00	0.0027	51.0	0.0919	2237.1	0.0525
MYB3R1(MYB)/col-MYB3R1-DAP-Seq(GSE60143)/Homer	MYB3R1	MYB	WWDTDACCGTTR	1	-7.910e-01	0.8934	51.0	0.0919	3824.5	0.0898
Tbx21(T-box)/GM12878-TBX21-ChIP-Seq(Encode)/Homer	Tbx21	T-box	AGGTGTGAAA	1	-6.190e-01	0.9894	51.0	0.0919	3935.5	0.0924
EMB1789(C3H)/col-EMB1789-DAP-Seq(GSE60143)/Homer	EMB1789	C3H	TWTTTACCGYND	1	-2.868e-01	1.0000	51.0	0.0919	4246.8	0.0997
bHLHE41(bHLH)/proB-Bhlhe41-ChIP-Seq(GSE93764)/Homer	bHLHE41	bHLH	KCACGTGMCN	0.1	-4.474e+00	0.0853	51.0	0.0919	2809.3	0.066
ATY19(MYB)/col-ATY19-DAP-Seq(GSE60143)/Homer	ATY19	MYB	YYCACCWACCAT	0.1	-3.343e+00	0.1769	51.0	0.0919	3014.0	0.0708
CAMTA1(CAMTA)/col-CAMTA1-DAP-Seq(GSE60143)/Homer	CAMTA1	CAMTA	WWAACGCGTT	0.001	-8.224e+00	0.0058	50.0	0.0901	2274.3	0.0534
AT3G25990(Trihelix)/colamp-AT3G25990-DAP-Seq(GSE60143)/Homer	AT3G25990	Trihelix	TTAACCATAG	1	-7.408e-02	1.0000	50.0	0.0901	4608.5	0.1082
BOS1(MYB)/col-BOS1-DAP-Seq(GSE60143)/Homer	BOS1	MYB	NNRCCTAACT	1	-1.821e+00	0.4640	49.0	0.0883	3248.8	0.0763
MYB74(MYB)/colamp-MYB74-DAP-Seq(GSE60143)/Homer	MYB74	MYB	YYYACCTACCWH	1	-1.629e+00	0.5107	49.0	0.0883	3310.7	0.0778
At4g16750(AP2EREBP)/col-At4g16750-DAP-Seq(GSE60143)/Homer	At4g16750	AP2EREBP	HACCGACAHA	0.1	-2.701e+00	0.2759	49.0	0.0883	3015.0	0.0708
WRKY14(WRKY)/colamp-WRKY14-DAP-Seq(GSE60143)/Homer	WRKY14	WRKY	NCGTTGACTTTN	1	-2.053e+00	0.4044	48.0	0.0865	3108.4	0.073
WRKY45(WRKY)/col-WRKY45-DAP-Seq(GSE60143)/Homer	WRKY45	WRKY	HNNNKTTGACTWWNH	1	-1.588e+00	0.5273	48.0	0.0865	3251.3	0.0764
ANAC079(NAC)/colamp-ANAC079-DAP-Seq(GSE60143)/Homer	ANAC079	NAC	TACACGCAACCT	1	-1.582e+00	0.5273	48.0	0.0865	3253.8	0.0764
MYB4(MYB)/col200-MYB4-DAP-Seq(GSE60143)/Homer	MYB4	MYB	WAGKTAGGTARR	1	-1.465e+00	0.5651	48.0	0.0865	3294.1	0.0774
HNF1b(Homeobox)/PDAC-HNF1B-ChIP-Seq(GSE64557)/Homer	HNF1b	Homeobox	GTTAATNATTAA	1	-4.629e-01	1.0000	48.0	0.0865	3824.0	0.0898
WRKY40(WRKY)/colamp-WRKY40-DAP-Seq(GSE60143)/Homer	WRKY40	WRKY	AHWAGTCAAC	0.1	-2.338e+00	0.3450	48.0	0.0865	3032.1	0.0712
AT1G77200(AP2EREBP)/colamp-AT1G77200-DAP-Seq(GSE60143)/Homer	AT1G77200	AP2EREBP	ACCGACAHWD	1	-2.255e+00	0.3579	47.0	0.0847	2983.7	0.0701
WRKY65(WRKY)/colamp-WRKY65-DAP-Seq(GSE60143)/Homer	WRKY65	WRKY	AWWWAGTCAACG	1	-2.024e+00	0.4079	47.0	0.0847	3045.2	0.0715
Mef2a(MADS)/HL1-Mef2a.biotin-ChIP-Seq(GSE21529)/Homer	Mef2a	MADS	CYAAAAATAG	1	-2.112e+00	0.3897	46.0	0.0829	2950.7	0.0693
ATHB18(Homeobox)/colamp-ATHB18-DAP-Seq(GSE60143)/Homer	ATHB18	Homeobox	YCAATSATTG	1	-5.074e-01	1.0000	46.0	0.0829	3632.0	0.0853
Sox2(HMG)/mES-Sox2-ChIP-Seq(GSE11431)/Homer	Sox2	HMG	BCCATTGTTC	1	-3.531e-01	1.0000	46.0	0.0829	3771.8	0.0886
AT5G05550(Trihelix)/col-AT5G05550-DAP-Seq(GSE60143)/Homer	AT5G05550	Trihelix	HDNHDTCKCCGGMGA	1	-5.543e-02	1.0000	46.0	0.0829	4354.8	0.1023
COUP-TFII(NR)/K562-NR2F1-ChIP-Seq(Encode)/Homer	COUP-TFII/K562	NR	GKBCARAGGTCA	0.1	-2.981e+00	0.2262	46.0	0.0829	2746.8	0.0645
Oct2(POU,Homeobox)/Bcell-Oct2-ChIP-Seq(GSE21512)/Homer	Oct2	POU,Homeobox	ATATGCAAAT	1	-2.244e+00	0.3584	45.0	0.0811	2845.8	0.0668
DEAR2(AP2EREBP)/colamp-DEAR2-DAP-Seq(GSE60143)/Homer	DEAR2	AP2EREBP	HCACCGACAWHD	1	-1.165e+00	0.7034	45.0	0.0811	3189.8	0.0749
CEJ1(AP2EREBP)/col-CEJ1-DAP-Seq(GSE60143)/Homer	CEJ1	AP2EREBP	WWTGTCGGTG	1	-1.115e+00	0.7225	45.0	0.0811	3210.3	0.0754
SGR5(C2H2)/colamp-SGR5-DAP-Seq(GSE60143)/Homer	SGR5	C2H2	TTTGTCTTTTTT	1	-6.405e-01	0.9798	45.0	0.0811	3458.4	0.0812
At2g33710(AP2EREBP)/colamp-At2g33710-DAP-Seq(GSE60143)/Homer	At2g33710	AP2EREBP	WTKGCGGCKR	1	-6.134e-01	0.9894	45.0	0.0811	3476.5	0.0817
PIF4(bHLH)/Seedling-PIF4-ChIP-Seq(GSE35315)/Homer	PIF4	bHLH	NNBCACGTGN	1	-1.552e+00	0.5325	44.0	0.0793	2974.0	0.0698
Gata1(Zf)/K562-GATA1-ChIP-Seq(GSE18829)/Homer	Gata1	Zf	SAGATAAGRV	1	-1.167e+00	0.7034	44.0	0.0793	3114.9	0.0732
CBF4(AP2EREBP)/colamp-CBF4-DAP-Seq(GSE60143)/Homer	CBF4	AP2EREBP	NRCCGACDWNNNNNN	1	-1.063e+00	0.7475	44.0	0.0793	3158.6	0.0742
ANAC083(NAC)/col-ANAC083-DAP-Seq(GSE60143)/Homer	ANAC083	NAC	CKTRWNNNWYAMGTA	1	-1.307e-01	1.0000	44.0	0.0793	3942.1	0.0926
AT1G76880(Trihelix)/col-AT1G76880-DAP-Seq(GSE60143)/Homer	AT1G76880	Trihelix	ACGGTAAAAW	1	-3.859e-02	1.0000	44.0	0.0793	4279.6	0.1005
NFAT(RHD)/Jurkat-NFATC1-ChIP-Seq(Jolma_et_al.)/Homer	NFAT	RHD	ATTTTCCATT	1	-1.193e-02	1.0000	44.0	0.0793	4557.7	0.107
MYB13(MYB)/col-MYB13-DAP-Seq(GSE60143)/Homer	MYB13	MYB	HYCACCWACCHH	0.1	-2.532e+00	0.3031	44.0	0.0793	2706.2	0.0636
AT5G25475(ABI3VP1)/col-AT5G25475-DAP-Seq(GSE60143)/Homer	AT5G25475	ABI3VP1	RNNRNCAAGCADNDB	1	-8.081e-01	0.8841	43.0	0.0775	3206.4	0.0753
SPL11(SBP)/col100-SPL11-DAP-Seq(GSE60143)/Homer	SPL11	SBP	YTGTACTTBH	1	-4.203e-01	1.0000	43.0	0.0775	3469.1	0.0815
SVP(MADS)/col-SVP-DAP-Seq(GSE60143)/Homer	SVP	MADS	ANTTWCCHAATTTGG	1	-2.876e-03	1.0000	43.0	0.0775	4764.3	0.1119
WRKY26(WRKY)/colamp-WRKY26-DAP-Seq(GSE60143)/Homer	WRKY26	WRKY	CGTTGACTWDKN	0.1	-4.278e+00	0.0996	43.0	0.0775	2317.5	0.0544
EAR2(NR)/K562-NR2F6-ChIP-Seq(Encode)/Homer	EAR2	NR	NRBCARRGGTCA	0.1	-3.914e+00	0.1241	43.0	0.0775	2374.5	0.0558
HDG7(HB)/col-HDG7-DAP-Seq(GSE60143)/Homer	HDG7	HB	WGCATTTAATGC	0.1	-2.625e+00	0.2884	43.0	0.0775	2616.4	0.0615
Atf7(bZIP)/3T3L1-Atf7-ChIP-Seq(GSE56872)/Homer	Atf7	bZIP	NGRTGACGTCAY	0.01	-6.591e+00	0.0184	43.0	0.0775	2023.8	0.0475
At5g18450(AP2EREBP)/col-At5g18450-DAP-Seq(GSE60143)/Homer	At5g18450	AP2EREBP	CACCGCTT	0.01	-4.882e+00	0.0627	43.0	0.0775	2230.3	0.0524
HOXA1(Homeobox)/mES-Hoxa1-ChIP-Seq(SRP084292)/Homer	HOXA1	Homeobox	TGATKGATGR	1	-2.057e+00	0.4044	42.0	0.0757	2682.7	0.063
AT2G28920(ND)/col-AT2G28920-DAP-Seq(GSE60143)/Homer	AT2G28920	ND	WAGATATTTWTW	1	-6.249e-02	1.0000	42.0	0.0757	3984.7	0.0936
Foxa3(Forkhead)/Liver-Foxa3-ChIP-Seq(GSE77670)/Homer	Foxa3	Forkhead	BSNTGTTTACWYWGN	0.1	-2.433e+00	0.3233	42.0	0.0757	2590.1	0.0608
Pax7(Paired,Homeobox)/Myoblast-Pax7-ChIP-Seq(GSE25064)/Homer	Pax7	Paired,Homeobox	TAATCAATTA	1	-1.683e+00	0.4980	41.0	0.0739	2715.4	0.0638
Oct6(POU,Homeobox)/NPC-Pou3f1-ChIP-Seq(GSE35496)/Homer	Oct6	POU,Homeobox	WATGCAAATGAG	1	-1.768e-01	1.0000	41.0	0.0739	3603.6	0.0846
HIC1(Zf)/Treg-ZBTB29-ChIP-Seq(GSE99889)/Homer	HIC1	Zf	TGCCAGCB	1	-1.423e+00	0.5781	40.0	0.0721	2725.1	0.064
LBD23(LOBAS2)/colamp-LBD23-DAP-Seq(GSE60143)/Homer	LBD23	LOBAS2	GCGNAWWWTNCGCYW	1	-1.197e+00	0.6842	40.0	0.0721	2806.9	0.0659
STAT4(Stat)/CD4-Stat4-ChIP-Seq(GSE22104)/Homer	STAT4	Stat	NYTTCCWGGAAR	1	-8.928e-01	0.8387	40.0	0.0721	2936.4	0.069
NeuroG2(bHLH)/Fibroblast-NeuroG2-ChIP-Seq(GSE75910)/Homer	NeuroG2	bHLH	ACCATCTGTT	1	-6.884e-01	0.9576	40.0	0.0721	3044.4	0.0715
ARF16(ARF)/col-ARF16-DAP-Seq(GSE60143)/Homer	ARF16	ARF	ATTTTACGAT	1	-5.620e-01	1.0000	40.0	0.0721	3124.1	0.0734
Otx2(Homeobox)/EpiLC-Otx2-ChIP-Seq(GSE56098)/Homer	Otx2	Homeobox	NYTAATCCYB	1	-1.585e-02	1.0000	40.0	0.0721	4143.0	0.0973
CAMTA5(CAMTA)/col-CAMTA5-DAP-Seq(GSE60143)/Homer	CAMTA5	CAMTA	ACGCGTTTTANACRC	0.01	-6.673e+00	0.0176	40.0	0.0721	1835.0	0.0431
HEB(bHLH)/mES-Heb-ChIP-Seq(GSE53233)/Homer	HEB	bHLH	VCAGCTGBNN	0.01	-5.558e+00	0.0405	40.0	0.0721	1956.9	0.046
GATA4(C2C2gata)/col-GATA4-DAP-Seq(GSE60143)/Homer	GATA4	C2C2gata	DDWTYAGATCTR	1	-7.588e-03	1.0000	39.0	0.0703	4211.8	0.0989
MYB3R4(MYB)/col-MYB3R4-DAP-Seq(GSE60143)/Homer	MYB3R4	MYB	AWWTAACCGTTR	0.1	-4.003e+00	0.1213	39.0	0.0703	2100.0	0.0493
E2A(bHLH),near_PU.1/Bcell-PU.1-ChIP-Seq(GSE21512)/Homer	E2A	bHLH	NVCACCTGBN	0.0001	-1.130e+01	0.0006	38.0	0.0685	1356.7	0.0319
WIP5(C2H2)/colamp-WIP5-DAP-Seq(GSE60143)/Homer	WIP5	C2H2	TDTTCTCMAGGT	1	-1.990e+00	0.4181	38.0	0.0685	2417.5	0.0568
TCF4(bHLH)/SHSY5Y-TCF4-ChIP-Seq(GSE96915)/Homer	TCF4	bHLH	SMCATCTGKH	1	-1.459e+00	0.5659	38.0	0.0685	2568.7	0.0603
NF1-halfsite(CTF)/LNCaP-NF1-ChIP-Seq(Unpublished)/Homer	NF1-halfsite	CTF	YTGCCAAG	1	-4.213e-01	1.0000	38.0	0.0685	3074.5	0.0722
TSO1(CPP)/col-TSO1-DAP-Seq(GSE60143)/Homer	TSO1	CPP	RAATTTRAAW	1	-2.749e-01	1.0000	38.0	0.0685	3219.1	0.0756
VND6(NAC)/col-VND6-DAP-Seq(GSE60143)/Homer	VND6	NAC	DCTTNHTTTTYAMGY	1	-2.353e-01	1.0000	38.0	0.0685	3269.7	0.0768
Smad4(MAD)/ESC-SMAD4-ChIP-Seq(GSE29422)/Homer	Smad4	MAD	VBSYGTCTGG	0.1	-2.303e+00	0.3495	38.0	0.0685	2342.6	0.055
HLH-1(bHLH)/cElegans-Embryo-HLH1-ChIP-Seq(modEncode)/Homer	HLH-1	bHLH	RACAGCTGTTBH	1	-1.759e+00	0.4814	37.0	0.0667	2407.4	0.0565
AT1G76870(Trihelix)/col-AT1G76870-DAP-Seq(GSE60143)/Homer	AT1G76870	Trihelix	AAAACCRGWW	1	-1.544e+00	0.5328	37.0	0.0667	2470.0	0.058
Rap210(AP2EREBP)/col-Rap210-DAP-Seq(GSE60143)/Homer	Rap210	AP2EREBP	TGTCGGCA	1	-1.079e+00	0.7405	37.0	0.0667	2630.9	0.0618
LEF1(HMG)/H1-LEF1-ChIP-Seq(GSE64758)/Homer	LEF1	HMG	CCTTTGATST	1	-3.922e-01	1.0000	37.0	0.0667	3020.6	0.0709
VND1(NAC)/col-VND1-DAP-Seq(GSE60143)/Homer	VND1	NAC	CTTRWDNHWYAAGYW	1	-7.494e-02	1.0000	37.0	0.0667	3513.4	0.0825
At5g08750(C3H)/col-At5g08750-DAP-Seq(GSE60143)/Homer	At5g08750	C3H	NWDTTGCGGCTR	1	-4.686e-02	1.0000	37.0	0.0667	3631.2	0.0853
TGA1(bZIP)/colamp-TGA1-DAP-Seq(GSE60143)/Homer	TGA1	bZIP	TGACGTCAKC	0.01	-4.992e+00	0.0590	37.0	0.0667	1838.0	0.0432
OCT:OCT(POU,Homeobox)/NPC-OCT6-ChIP-Seq(GSE43916)/Homer	OCT:OCT	POU,Homeobox	YATGCATATRCATRT	0.01	-4.960e+00	0.0590	37.0	0.0667	1842.1	0.0433
ABF1(bZIP)/Arabidopsis-ABF1-ChIP-Seq(GSE80564)/Homer	ABF1	bZIP	CACGTGGC	0.001	-8.521e+00	0.0046	36.0	0.0649	1440.9	0.0338
RAP26(AP2EREBP)/colamp-RAP26-DAP-Seq(GSE60143)/Homer	RAP26	AP2EREBP	HDATGGCGGCGG	1	-1.927e+00	0.4371	36.0	0.0649	2292.1	0.0538
RUNX2(Runt)/PCa-RUNX2-ChIP-Seq(GSE33889)/Homer	RUNX2	Runt	NWAACCACADNN	1	-1.495e+00	0.5543	36.0	0.0649	2412.6	0.0567
Sox4(HMG)/proB-Sox4-ChIP-Seq(GSE50066)/Homer	Sox4	HMG	YCTTTGTTCC	1	-6.199e-01	0.9894	36.0	0.0649	2777.8	0.0652
Tbx6(T-box)/ESC-Tbx6-ChIP-Seq(GSE93524)/Homer	Tbx6	T-box	DAGGTGTBAA	1	-1.332e-01	1.0000	36.0	0.0649	3275.0	0.0769
RLR1?/SacCer-Promoters/Homer	RLR1?/SacCer-Promoters/Homer		WTTTTCYYTTTT	1	-1.718e-02	1.0000	36.0	0.0649	3773.7	0.0886
HSF3(HSF)/colamp-HSF3-DAP-Seq(GSE60143)/Homer	HSF3	HSF	NTTCTAGAAKCTTCT	1	-5.881e-03	1.0000	36.0	0.0649	3992.9	0.0938
Smad2(MAD)/ES-SMAD2-ChIP-Seq(GSE29422)/Homer	Smad2	MAD	CTGTCTGG	1	-1.685e+00	0.4980	35.0	0.0631	2285.8	0.0537
CBF1(AP2EREBP)/colamp-CBF1-DAP-Seq(GSE60143)/Homer	CBF1	AP2EREBP	YRCCGACATN	1	-1.141e+00	0.7137	35.0	0.0631	2458.6	0.0577
SPL5(SBP)/colamp-SPL5-DAP-Seq(GSE60143)/Homer	SPL5	SBP	NNHGTACGGHNN	1	-2.663e-01	1.0000	35.0	0.0631	2987.5	0.0702
PPARa(NR),DR1/Liver-Ppara-ChIP-Seq(GSE47954)/Homer	PPARa	NR	VNAGGKCAAAGGTCA	0.01	-6.813e+00	0.0168	35.0	0.0631	1526.0	0.0358
DDF1(AP2EREBP)/col-DDF1-DAP-Seq(GSE60143)/Homer	DDF1	AP2EREBP	GCCGACAT	1	-1.836e+00	0.4623	34.0	0.0613	2174.2	0.0511
MYB118(MYB)/colamp-MYB118-DAP-Seq(GSE60143)/Homer	MYB118	MYB	TAWCCGTTAC	1	-1.290e+00	0.6381	34.0	0.0613	2332.3	0.0548
PIF5ox(bHLH)/Arabidopsis-PIF5ox-ChIP-Seq(GSE35062)/Homer	PIF5ox	bHLH	BCACGTGVDN	1	-1.136e+00	0.7144	34.0	0.0613	2386.3	0.056
bHLH122(bHLH)/col100-bHLH122-DAP-Seq(GSE60143)/Homer	bHLH122	bHLH	NDDCAASTTGHHNWW	1	-7.689e-01	0.9012	34.0	0.0613	2542.2	0.0597
Atf4(bZIP)/MEF-Atf4-ChIP-Seq(GSE35681)/Homer	Atf4	bZIP	MTGATGCAAT	1	-2.877e-01	1.0000	34.0	0.0613	2882.1	0.0677
Trl(Zf)/S2-GAGAfactor-ChIP-Seq(GSE40646)/Homer	Trl	Zf	RGAGAGAG	1	-2.877e-01	1.0000	34.0	0.0613	2882.1	0.0677
Tal1	Tal1		CATCTG	1	-9.445e-02	1.0000	34.0	0.0613	3199.8	0.0752
RAP211(AP2EREBP)/colamp-RAP211-DAP-Seq(GSE60143)/Homer	RAP211	AP2EREBP	RGCCGGCYWW	0.1	-2.659e+00	0.2831	34.0	0.0613	1994.3	0.0468
TGA4(bZIP)/colamp-TGA4-DAP-Seq(GSE60143)/Homer	TGA4	bZIP	RTGACGTCAKCW	0.01	-5.501e+00	0.0424	34.0	0.0613	1596.8	0.0375
MYB17(MYB)/colamp-MYB17-DAP-Seq(GSE60143)/Homer	MYB17	MYB	GGTAGGTGRG	0.001	-7.687e+00	0.0088	33.0	0.0595	1338.5	0.0314
E2A(bHLH)/proBcell-E2A-ChIP-Seq(GSE21978)/Homer	E2A/proBcell	bHLH	DNRCAGCTGY	0.0001	-9.382e+00	0.0025	33.0	0.0595	1216.5	0.0286
MYB57(MYB)/col-MYB57-DAP-Seq(GSE60143)/Homer	MYB57	MYB	TTACCTAACT	1	-8.470e-01	0.8645	33.0	0.0595	2429.7	0.0571
ERF115(AP2EREBP)/colamp-ERF115-DAP-Seq(GSE60143)/Homer	ERF115	AP2EREBP	WTKRCGGCGB	1	-5.389e-01	1.0000	33.0	0.0595	2595.9	0.061
bHLH80(bHLH)/col-bHLH80-DAP-Seq(GSE60143)/Homer	bHLH80	bHLH	NNNNDCAASTTGHNN	1	-3.651e-01	1.0000	33.0	0.0595	2726.6	0.064
TEAD1(TEAD)/HepG2-TEAD1-ChIP-Seq(Encode)/Homer	TEAD1	TEAD	CYRCATTCCA	1	-5.363e-02	1.0000	33.0	0.0595	3254.2	0.0764
Esrrb(NR)/mES-Esrrb-ChIP-Seq(GSE11431)/Homer	Esrrb	NR	KTGACCTTGA	0.01	-5.127e+00	0.0557	33.0	0.0595	1576.7	0.037
Fosl2(bZIP)/3T3L1-Fosl2-ChIP-Seq(GSE56872)/Homer	Fosl2	bZIP	NATGASTCABNN	1e-07	-1.649e+01	0.0000	32.0	0.0577	819.6	0.0193
Gfi1b(Zf)/HPC7-Gfi1b-ChIP-Seq(GSE22178)/Homer	Gfi1b	Zf	MAATCACTGC	1	-2.275e+00	0.3539	32.0	0.0577	1934.2	0.0454
CBF2(AP2EREBP)/colamp-CBF2-DAP-Seq(GSE60143)/Homer	CBF2	AP2EREBP	YBRCCGACATNNNNN	1	-1.600e+00	0.5224	32.0	0.0577	2094.7	0.0492
MYB116(MYB)/colamp-MYB116-DAP-Seq(GSE60143)/Homer	MYB116	MYB	AGTTAGGCAN	1	-8.063e-01	0.8841	32.0	0.0577	2372.3	0.0557
HAT1(Homeobox)/col-HAT1-DAP-Seq(GSE60143)/Homer	HAT1	Homeobox	SCAATCATTGNN	1	-3.852e-01	1.0000	32.0	0.0577	2629.5	0.0618
ERF38(AP2EREBP)/col-ERF38-DAP-Seq(GSE60143)/Homer	ERF38	AP2EREBP	CACCGACA	0.1	-4.172e+00	0.1068	32.0	0.0577	1628.9	0.0383
DREB19(AP2EREBP)/colamp-DREB19-DAP-Seq(GSE60143)/Homer	DREB19	AP2EREBP	AATGTCGGTK	0.1	-2.505e+00	0.3057	32.0	0.0577	1888.6	0.0444
MYB63(MYB)/col-MYB63-DAP-Seq(GSE60143)/Homer	MYB63	MYB	BHYACCWACCHH	0.01	-5.020e+00	0.0590	32.0	0.0577	1527.5	0.0359
GT3a(Trihelix)/col-GT3a-DAP-Seq(GSE60143)/Homer	GT3a	Trihelix	WNACACGTGTYWWAW	0.001	-8.395e+00	0.0050	31.0	0.0559	1176.6	0.0276
TBP3(MYBrelated)/col-TBP3-DAP-Seq(GSE60143)/Homer	TBP3	MYBrelated	VYTAGGGCAN	1	-1.831e+00	0.4623	31.0	0.0559	1964.1	0.0461
ERF8(AP2EREBP)/colamp-ERF8-DAP-Seq(GSE60143)/Homer	ERF8	AP2EREBP	CGCCGYCATW	1	-1.253e+00	0.6590	31.0	0.0559	2125.1	0.0499
ABR1(AP2EREBP)/colamp-ABR1-DAP-Seq(GSE60143)/Homer	ABR1	AP2EREBP	AAATGGCGGCGG	1	-1.152e+00	0.7074	31.0	0.0559	2159.9	0.0507
ASL18(LOBAS2)/colamp-ASL18-DAP-Seq(GSE60143)/Homer	ASL18	LOBAS2	CCGGAAAWTCMGGAR	1	-9.614e-03	1.0000	31.0	0.0559	3443.4	0.0809
bZIP3(bZIP)/col-bZIP3-DAP-Seq(GSE60143)/Homer	bZIP3	bZIP	DWKNHSACGTGGCAD	0.1	-3.733e+00	0.1363	31.0	0.0559	1623.5	0.0381
KLF10(Zf)/HEK293-KLF10.GFP-ChIP-Seq(GSE58341)/Homer	KLF10	Zf	GGGGGTGTGTCC	1e-07	-1.726e+01	0.0000	30.0	0.0541	708.7	0.0166
ERF4(AP2EREBP)/colamp-ERF4-DAP-Seq(GSE60143)/Homer	ERF4	AP2EREBP	WDWTGGCGGCGG	1	-1.881e+00	0.4510	30.0	0.0541	1882.0	0.0442
At1g36060(AP2EREBP)/colamp-At1g36060-DAP-Seq(GSE60143)/Homer	At1g36060	AP2EREBP	NNWWKGTCGGTG	1	-1.390e+00	0.5886	30.0	0.0541	2010.1	0.0472
WRKY43(WRKY)/colamp-WRKY43-DAP-Seq(GSE60143)/Homer	WRKY43	WRKY	NCGTTGACTTTT	1	-1.317e+00	0.6227	30.0	0.0541	2032.5	0.0477
Hnf1(Homeobox)/Liver-Foxa2-Chip-Seq(GSE25694)/Homer	Hnf1	Homeobox	GGTTAAWCATTAA	1	-2.953e-01	1.0000	30.0	0.0541	2551.6	0.0599
Brn1(POU,Homeobox)/NPC-Brn1-ChIP-Seq(GSE35496)/Homer	Brn1	POU,Homeobox	TATGCWAATBAV	1	-1.392e-01	1.0000	30.0	0.0541	2761.6	0.0649
At4g31060(AP2EREBP)/colamp-At4g31060-DAP-Seq(GSE60143)/Homer	At4g31060	AP2EREBP	CACCGACAAW	0.1	-3.504e+00	0.1578	30.0	0.0541	1591.4	0.0374
AT1G12630(AP2EREBP)/colamp-AT1G12630-DAP-Seq(GSE60143)/Homer	AT1G12630	AP2EREBP	TGTCGGCA	0.1	-2.579e+00	0.2963	30.0	0.0541	1739.9	0.0409
AT3G16280(AP2EREBP)/colamp-AT3G16280-DAP-Seq(GSE60143)/Homer	AT3G16280	AP2EREBP	HCACCGACAHHDHHN	0.1	-2.579e+00	0.2963	30.0	0.0541	1739.4	0.0409
CLOCK(bHLH)/Liver-Clock-ChIP-Seq(GSE39860)/Homer	CLOCK	bHLH	GHCACGTG	0.01	-6.848e+00	0.0165	30.0	0.0541	1237.3	0.0291
ZNF7(Zf)/HepG2-ZNF7.Flag-ChIP-Seq(Encode)/Homer	ZNF7	Zf	CTGCCWVCTTTTRTA	1	-1.838e+00	0.4623	29.0	0.0523	1822.3	0.0428
At5g29000(G2like)/col-At5g29000-DAP-Seq(GSE60143)/Homer	At5g29000	G2like	RGAATATTCYHH	1	-1.692e+00	0.4980	29.0	0.0523	1857.4	0.0436
ERF7(AP2EREBP)/col-ERF7-DAP-Seq(GSE60143)/Homer	ERF7	AP2EREBP	ATGRCGGCGG	1	-1.026e+00	0.7721	29.0	0.0523	2056.9	0.0483
AtIDD11(C2H2)/colamp-AtIDD11-DAP-Seq(GSE60143)/Homer	AtIDD11	C2H2	TTTGTCGTTT	1	-7.876e-01	0.8934	29.0	0.0523	2153.1	0.0506
MITF(bHLH)/MastCells-MITF-ChIP-Seq(GSE48085)/Homer	MITF	bHLH	RTCATGTGAC	1	-6.295e-01	0.9863	29.0	0.0523	2231.3	0.0524
AIL7(AP2EREBP)/colamp-AIL7-DAP-Seq(GSE60143)/Homer	AIL7	AP2EREBP	KCACRAWTYYCGAGG	1	-4.297e-01	1.0000	29.0	0.0523	2357.0	0.0554
Sox9(HMG)/Limb-SOX9-ChIP-Seq(GSE73225)/Homer	Sox9	HMG	AGGVNCCTTTGT	1	-3.853e-01	1.0000	29.0	0.0523	2391.0	0.0562
DPL-1(E2F)/cElegans-Adult-ChIP-Seq(modEncode)/Homer	DPL-1	E2F	TAGCGCGC	0.1	-3.980e+00	0.1232	29.0	0.0523	1464.2	0.0344
Mef2d(MADS)/Retina-Mef2d-ChIP-Seq(GSE61391)/Homer	Mef2d	MADS	GCTATTTTTAGC	0.1	-3.482e+00	0.1601	29.0	0.0523	1530.2	0.0359
MafA(bZIP)/Islet-MafA-ChIP-Seq(GSE30298)/Homer	MafA	bZIP	TGCTGACTCA	0.01	-6.090e+00	0.0263	29.0	0.0523	1244.6	0.0292
E-box/Arabidopsis-Promoters/Homer	E-box/Arabidopsis-Promoters/Homer		GCCACGTG	0.001	-9.001e+00	0.0032	28.0	0.0505	979.1	0.023
c-Jun-CRE(bZIP)/K562-cJun-ChIP-Seq(GSE31477)/Homer	c-Jun-CRE	bZIP	ATGACGTCATCY	0.001	-7.873e+00	0.0074	28.0	0.0505	1051.3	0.0247
ZEB2(Zf)/SNU398-ZEB2-ChIP-Seq(GSE103048)/Homer	ZEB2	Zf	GNMCAGGTGTGC	0.0001	-1.053e+01	0.0011	28.0	0.0505	894.1	0.021
ANAC071(NAC)/col-ANAC071-DAP-Seq(GSE60143)/Homer	ANAC071	NAC	DNCKTNDNNNHNAAG	1	-4.968e-02	1.0000	28.0	0.0505	2837.5	0.0666
VND2(NAC)/col-VND2-DAP-Seq(GSE60143)/Homer	VND2	NAC	DNCKTNNNNNNNAAG	1	-2.546e-02	1.0000	28.0	0.0505	2979.5	0.07
WRKY42(WRKY)/colamp-WRKY42-DAP-Seq(GSE60143)/Homer	WRKY42	WRKY	NAAAGTCAACGN	0.1	-4.573e+00	0.0824	28.0	0.0505	1333.9	0.0313
Atf2(bZIP)/3T3L1-Atf2-ChIP-Seq(GSE56872)/Homer	Atf2	bZIP	NRRTGACGTCAT	0.01	-6.646e+00	0.0176	28.0	0.0505	1141.1	0.0268
PRDM1(Zf)/Hela-PRDM1-ChIP-Seq(GSE31477)/Homer	PRDM1	Zf	ACTTTCACTTTC	1	-1.285e+00	0.6401	27.0	0.0486	1824.7	0.0429
IRF4(IRF)/GM12878-IRF4-ChIP-Seq(GSE32465)/Homer	IRF4	IRF	ACTGAAACCA	1	-6.840e-01	0.9600	27.0	0.0486	2049.4	0.0481
SOC1(MADS)/Seedling-SOC1-ChIP-Seq(GSE45846)/Homer	SOC1	MADS	TWCCAWWTWTGG	1	-6.779e-01	0.9627	27.0	0.0486	2052.9	0.0482
MYB121(MYB)/col-MYB121-DAP-Seq(GSE60143)/Homer	MYB121	MYB	YNTACCTAACWW	1	-3.693e-01	1.0000	27.0	0.0486	2243.1	0.0527
Unknown2/Drosophila-Promoters/Homer	Unknown2/Drosophila-Promoters/Homer		CATCMCTA	1	-3.463e-01	1.0000	27.0	0.0486	2262.2	0.0531
AT3G10580(MYBrelated)/colamp-AT3G10580-DAP-Seq(GSE60143)/Homer	AT3G10580	MYBrelated	TACCTAACWNHW	1	-2.497e-01	1.0000	27.0	0.0486	2355.4	0.0553
Rbpj1(?)/Panc1-Rbpj1-ChIP-Seq(GSE47459)/Homer	Rbpj1	?	HTTTCCCASG	1	-1.673e-01	1.0000	27.0	0.0486	2462.1	0.0578
RUNX1(Runt)/Jurkat-RUNX1-ChIP-Seq(GSE29180)/Homer	RUNX1	Runt	AAACCACARM	1	-6.640e-02	1.0000	27.0	0.0486	2685.3	0.0631
SMB(NAC)/colamp-SMB-DAP-Seq(GSE60143)/Homer	SMB	NAC	CTTVNNNNDBAAGHW	1	-1.642e-02	1.0000	27.0	0.0486	2976.8	0.0699
Pitx1:Ebox(Homeobox,bHLH)/Hindlimb-Pitx1-ChIP-Seq(GSE41591)/Homer	Pitx1:Ebox	Homeobox,bHLH	YTAATTRAWWCCAGATGT	0.1	-4.240e+00	0.1012	27.0	0.0486	1309.9	0.0308
PAX3:FKHR-fusion(Paired,Homeobox)/Rh4-PAX3:FKHR-ChIP-Seq(GSE19063)/Homer	PAX3:FKHR-fusion	Paired,Homeobox	ACCRTGACTAATTNN	1	-2.071e+00	0.4019	26.0	0.0468	1564.8	0.0368
CBF3(AP2EREBP)/colamp-CBF3-DAP-Seq(GSE60143)/Homer	CBF3	AP2EREBP	YNRCCGACATNN	1	-8.939e-01	0.8387	26.0	0.0468	1882.3	0.0442
bHLH130(bHLH)/col-bHLH130-DAP-Seq(GSE60143)/Homer	bHLH130	bHLH	GCAACTTG	1	-7.317e-01	0.9280	26.0	0.0468	1950.2	0.0458
ERF15(AP2EREBP)/colamp-ERF15-DAP-Seq(GSE60143)/Homer	ERF15	AP2EREBP	WDHAGCMGCCAT	1	-2.993e-01	1.0000	26.0	0.0468	2223.6	0.0522
SND3(NAC)/col-SND3-DAP-Seq(GSE60143)/Homer	SND3	NAC	CTTNHNNNDNAAGNH	1	-1.777e-01	1.0000	26.0	0.0468	2363.2	0.0555
ANAC057(NAC)/colamp-ANAC057-DAP-Seq(GSE60143)/Homer	ANAC057	NAC	DVCKTGNNNNNCAMG	1	-1.604e-01	1.0000	26.0	0.0468	2389.0	0.0561
MYB10(MYB)/col-MYB10-DAP-Seq(GSE60143)/Homer	MYB10	MYB	YCCACCTACCHH	0.1	-3.799e+00	0.1320	26.0	0.0468	1299.2	0.0305
Ascl1(bHLH)/NeuralTubes-Ascl1-ChIP-Seq(GSE55840)/Homer	Ascl1	bHLH	NNVVCAGCTGBN	0.1	-2.718e+00	0.2751	26.0	0.0468	1450.0	0.0341
ABF1/SacCer-Promoters/Homer	ABF1/SacCer-Promoters/Homer		CGTRNAAARTGA	1	-1.862e+00	0.4540	25.0	0.045	1538.2	0.0361
OCT4-SOX2-TCF-NANOG(POU,Homeobox,HMG)/mES-Oct4-ChIP-Seq(GSE11431)/Homer	OCT4-SOX2-TCF-NANOG	POU,Homeobox,HMG	ATTTGCATAACAATG	1	-1.082e-01	1.0000	25.0	0.045	2400.9	0.0564
Bcl6(Zf)/Liver-Bcl6-ChIP-Seq(GSE31578)/Homer	Bcl6	Zf	NNNCTTTCCAGGAAA	1	-7.630e-02	1.0000	25.0	0.045	2480.2	0.0582
ESE3(AP2EREBP)/col-ESE3-DAP-Seq(GSE60143)/Homer	ESE3	AP2EREBP	GACGGTGG	1	-1.730e+00	0.4846	24.0	0.0432	1497.1	0.0352
Max(bHLH)/K562-Max-ChIP-Seq(GSE31477)/Homer	Max	bHLH	RCCACGTGGYYN	1	-1.406e+00	0.5835	24.0	0.0432	1574.6	0.037
MYNN(Zf)/HEK293-MYNN.eGFP-ChIP-Seq(Encode)/Homer	MYNN	Zf	TTCAAAWTAAAAGTC	1	-5.558e-01	1.0000	24.0	0.0432	1883.6	0.0442
IDD7(C2H2)/col-IDD7-DAP-Seq(GSE60143)/Homer	IDD7	C2H2	TTTGTCKTTTTN	1	-6.556e-02	1.0000	24.0	0.0432	2426.1	0.057
VND4(NAC)/colamp-VND4-DAP-Seq(GSE60143)/Homer	VND4	NAC	WRCTTGWANWWCAAG	1	-6.376e-02	1.0000	24.0	0.0432	2432.7	0.0571
CRF10(AP2EREBP)/col100-CRF10-DAP-Seq(GSE60143)/Homer	CRF10	AP2EREBP	DCCGCCGYHA	0.1	-3.262e+00	0.1825	24.0	0.0432	1241.1	0.0291
MYB41(MYB)/col-MYB41-DAP-Seq(GSE60143)/Homer	MYB41	MYB	BYTYACCTAA	0.01	-5.183e+00	0.0533	24.0	0.0432	1036.2	0.0243
ERF13(AP2EREBP)/colamp-ERF13-DAP-Seq(GSE60143)/Homer	ERF13	AP2EREBP	TYAGCCGCCATT	1	-1.583e+00	0.5273	23.0	0.0414	1460.1	0.0343
Nr5a2(NR)/Pancreas-LRH1-ChIP-Seq(GSE34295)/Homer	Nr5a2/Pancreas	NR	BTCAAGGTCA	1	-1.409e+00	0.5835	23.0	0.0414	1502.1	0.0353
Unknown3/Arabidopsis-Promoters/Homer	Unknown3/Arabidopsis-Promoters/Homer		AYTAAACCGG	1	-1.385e+00	0.5901	23.0	0.0414	1508.4	0.0354
Tcf4(HMG)/Hct116-Tcf4-ChIP-Seq(SRA012054)/Homer	Tcf4	HMG	ASATCAAAGGVA	1	-8.275e-01	0.8709	23.0	0.0414	1682.4	0.0395
AT2G31460(REMB3)/col-AT2G31460-DAP-Seq(GSE60143)/Homer	AT2G31460	REMB3	WNWARWDGAAATGAT	1	-2.250e-01	1.0000	23.0	0.0414	2053.6	0.0482
SFP1/SacCer-Promoters/Homer	SFP1/SacCer-Promoters/Homer		DDAAAAATTTTY	1	-9.399e-02	1.0000	23.0	0.0414	2260.4	0.0531
bZIP48(bZIP)/colamp-bZIP48-DAP-Seq(GSE60143)/Homer	bZIP48	bZIP	DDWWKVTSACGTGGC	0.1	-4.354e+00	0.0936	23.0	0.0414	1055.5	0.0248
PPARE(NR),DR1/3T3L1-Pparg-ChIP-Seq(GSE13511)/Homer	PPARE	NR	TGACCTTTGCCCCA	0.1	-3.941e+00	0.1240	23.0	0.0414	1098.7	0.0258
HIF-1a(bHLH)/MCF7-HIF1a-ChIP-Seq(GSE28352)/Homer	HIF-1a	bHLH	TACGTGCV	0.1	-2.958e+00	0.2291	23.0	0.0414	1218.2	0.0286
MyoG(bHLH)/C2C12-MyoG-ChIP-Seq(GSE36024)/Homer	MyoG	bHLH	AACAGCTG	0.01	-5.202e+00	0.0533	23.0	0.0414	977.4	0.023
Nur77(NR)/K562-NR4A1-ChIP-Seq(GSE31363)/Homer	Nur77	NR	TGACCTTTNCNT	0.001	-8.082e+00	0.0064	22.0	0.0396	728.9	0.0171
DREF/Drosophila-Promoters/Homer	DREF/Drosophila-Promoters/Homer		AVYTATCGATAD	0.001	-7.688e+00	0.0088	22.0	0.0396	750.3	0.0176
Brn2(POU,Homeobox)/NPC-Brn2-ChIP-Seq(GSE35496)/Homer	Brn2	POU,Homeobox	ATGAATATTC	1	-1.918e+00	0.4383	22.0	0.0396	1320.8	0.031
n-Myc(bHLH)/mES-nMyc-ChIP-Seq(GSE11431)/Homer	n-Myc	bHLH	VRCCACGTGG	1	-1.872e+00	0.4522	22.0	0.0396	1330.0	0.0312
ZNF264(Zf)/HEK293-ZNF264.GFP-ChIP-Seq(GSE58341)/Homer	ZNF264	Zf	RGGGCACTAACY	1	-1.102e+00	0.7285	22.0	0.0396	1514.1	0.0356
MYB88(MYB)/col-MYB88-DAP-Seq(GSE60143)/Homer	MYB88	MYB	HNACGCTCCT	1	-9.371e-01	0.8213	22.0	0.0396	1567.5	0.0368
DREB2(AP2EREBP)/col-DREB2-DAP-Seq(GSE60143)/Homer	DREB2	AP2EREBP	TMACCGACATWA	1	-6.557e-01	0.9691	22.0	0.0396	1678.1	0.0394
STAT6(Stat)/CD4-Stat6-ChIP-Seq(GSE22104)/Homer	STAT6	Stat	ABTTCYYRRGAA	1	-4.800e-01	1.0000	22.0	0.0396	1769.4	0.0416
GATA14(C2C2gata)/col-GATA14-DAP-Seq(GSE60143)/Homer	GATA14	C2C2gata	AYCAGATCTG	1	-1.702e-01	1.0000	22.0	0.0396	2038.2	0.0479
TEAD(TEA)/Fibroblast-PU.1-ChIP-Seq(Unpublished)/Homer	TEAD	TEA	YCWGGAATGY	1	-2.785e-02	1.0000	22.0	0.0396	2420.3	0.0568
bZIP:IRF(bZIP,IRF)/Th17-BatF-ChIP-Seq(GSE39756)/Homer	bZIP:IRF	bZIP,IRF	NAGTTTCABTHTGACTNW	1	-1.996e-02	1.0000	22.0	0.0396	2482.3	0.0583
ANAC016(NAC)/col-ANAC016-DAP-Seq(GSE60143)/Homer	ANAC016	NAC	WNCTTGNNNNNCAMG	1	-1.513e-02	1.0000	22.0	0.0396	2532.5	0.0595
Fli1(ETS)/CD8-FLI-ChIP-Seq(GSE20898)/Homer	Fli1	ETS	NRYTTCCGGH	1	-3.460e-04	1.0000	22.0	0.0396	3124.3	0.0734
bHLH157(bHLH)/col-bHLH157-DAP-Seq(GSE60143)/Homer	bHLH157	bHLH	KACACGTCTCTY	0.1	-4.021e+00	0.1207	22.0	0.0396	1029.8	0.0242
bZIP53(bZIP)/colamp-bZIP53-DAP-Seq(GSE60143)/Homer	bZIP53	bZIP	NDNHSACGTGKMNNN	0.1	-3.869e+00	0.1275	22.0	0.0396	1045.3	0.0245
AT1G28160(AP2EREBP)/colamp-AT1G28160-DAP-Seq(GSE60143)/Homer	AT1G28160	AP2EREBP	GGCGGCGG	0.1	-2.728e+00	0.2738	22.0	0.0396	1186.4	0.0279
RAP212(AP2EREBP)/col-RAP212-DAP-Seq(GSE60143)/Homer	RAP212	AP2EREBP	CGCCGCCATTTT	0.1	-2.578e+00	0.2963	22.0	0.0396	1208.3	0.0284
bHLH10(bHLH)/colamp-bHLH10-DAP-Seq(GSE60143)/Homer	bHLH10	bHLH	YACCGACA	1	-2.170e+00	0.3754	21.0	0.0378	1207.6	0.0284
ERF105(AP2EREBP)/colamp-ERF105-DAP-Seq(GSE60143)/Homer	ERF105	AP2EREBP	TGGCGGCT	1	-1.822e+00	0.4640	21.0	0.0378	1270.8	0.0298
Ap4(bHLH)/AML-Tfap4-ChIP-Seq(GSE45738)/Homer	Ap4	bHLH	NAHCAGCTGD	1	-9.906e-01	0.7914	21.0	0.0378	1475.4	0.0347
EIN3(EIL)/col-EIN3-DAP-Seq(GSE60143)/Homer	EIN3	EIL	ARATTCAATGWATYT	1	-6.968e-01	0.9515	21.0	0.0378	1583.1	0.0372
E2FA(E2FDP)/colamp-E2FA-DAP-Seq(GSE60143)/Homer	E2FA	E2FDP	WWTGGCGCCAWWWNN	1	-4.834e-01	1.0000	21.0	0.0378	1688.3	0.0397
SND2(NAC)/colamp-SND2-DAP-Seq(GSE60143)/Homer	SND2	NAC	CTTVWNNNWBAAGNW	1	-3.666e-01	1.0000	21.0	0.0378	1763.5	0.0414
DMRT1(DM)/Testis-DMRT1-ChIP-Seq(GSE64892)/Homer	DMRT1	DM	TWGHWACAWTGTWDC	1	-3.436e-01	1.0000	21.0	0.0378	1780.9	0.0418
LBD2(LOBAS2)/colamp-LBD2-DAP-Seq(GSE60143)/Homer	LBD2	LOBAS2	TCCGAWTTTTTCGGN	1	-1.498e-01	1.0000	21.0	0.0378	1983.7	0.0466
ANAC028(NAC)/col-ANAC028-DAP-Seq(GSE60143)/Homer	ANAC028	NAC	WRCTTGNNNNNCAAG	1	-1.096e-01	1.0000	21.0	0.0378	2053.4	0.0482
NAC2(NAC)/colamp-NAC2-DAP-Seq(GSE60143)/Homer	NAC2	NAC	TDCTTGNNNNNCAAG	1	-7.941e-02	1.0000	21.0	0.0378	2122.5	0.0499
dof42(C2C2dof)/col-dof42-DAP-Seq(GSE60143)/Homer	dof42	C2C2dof	AAAAAGGC	1	-1.782e-02	1.0000	21.0	0.0378	2410.9	0.0566
c-Myc(bHLH)/LNCAP-cMyc-ChIP-Seq(Unpublished)/Homer	c-Myc	bHLH	VCCACGTG	0.1	-4.582e+00	0.0824	21.0	0.0378	916.1	0.0215
AT3G42860(zfGRF)/col-AT3G42860-DAP-Seq(GSE60143)/Homer	AT3G42860	zfGRF	CGTTGACTTN	0.1	-3.855e+00	0.1275	21.0	0.0378	986.8	0.0232
AT2G20400(G2like)/colamp-AT2G20400-DAP-Seq(GSE60143)/Homer	AT2G20400	G2like	DNVGAATATTCBNHN	0.1	-3.133e+00	0.2055	21.0	0.0378	1068.5	0.0251
PAX5(Paired,Homeobox)/GM12878-PAX5-ChIP-Seq(GSE32465)/Homer	PAX5	Paired,Homeobox	GCAGCCAAGCRTGACH	0.0001	-1.133e+01	0.0006	20.0	0.036	494.9	0.0116
Jun-AP1(bZIP)/K562-cJun-ChIP-Seq(GSE31477)/Homer	Jun-AP1	bZIP	GATGASTCATCN	0.0001	-1.032e+01	0.0012	20.0	0.036	531.7	0.0125
Six1(Homeobox)/Myoblast-Six1-ChIP-Chip(GSE20150)/Homer	Six1	Homeobox	GKVTCADRTTWC	1	-2.245e+00	0.3584	20.0	0.036	1128.9	0.0265
Oct4:Sox17(POU,Homeobox,HMG)/F9-Sox17-ChIP-Seq(GSE44553)/Homer	Oct4:Sox17	POU,Homeobox,HMG	CCATTGTATGCAAAT	1	-1.489e+00	0.5560	20.0	0.036	1270.8	0.0298
Atoh1(bHLH)/Cerebellum-Atoh1-ChIP-Seq(GSE22111)/Homer	Atoh1	bHLH	VNRVCAGCTGGY	1	-8.491e-01	0.8644	20.0	0.036	1448.3	0.034
At2g03500(G2like)/col-At2g03500-DAP-Seq(GSE60143)/Homer	At2g03500	G2like	WWAGAATATTCT	1	-7.472e-01	0.9191	20.0	0.036	1486.3	0.0349
Hoxb4(Homeobox)/ES-Hoxb4-ChIP-Seq(GSE34014)/Homer	Hoxb4	Homeobox	TGATTRATGGCY	1	-5.877e-01	1.0000	20.0	0.036	1555.1	0.0365
RUNX(Runt)/HPC7-Runx1-ChIP-Seq(GSE22178)/Homer	RUNX	Runt	SAAACCACAG	1	-1.260e-01	1.0000	20.0	0.036	1936.8	0.0455
MafB(bZIP)/BMM-Mafb-ChIP-Seq(GSE75722)/Homer	MafB	bZIP	WNTGCTGASTCAGCANWTTY	0.1	-3.622e+00	0.1465	20.0	0.036	950.5	0.0223
DUX4(Homeobox)/Myoblasts-DUX4.V5-ChIP-Seq(GSE75791)/Homer	DUX4	Homeobox	NWTAAYCYAATCAWN	0.01	-6.423e+00	0.0206	20.0	0.036	723.2	0.017
bHLHE40(bHLH)/HepG2-BHLHE40-ChIP-Seq(GSE31477)/Homer	bHLHE40	bHLH	KCACGTGMCN	0.001	-6.922e+00	0.0155	19.0	0.0342	642.4	0.0151
RXR(NR),DR1/3T3L1-RXR-ChIP-Seq(GSE13511)/Homer	RXR	NR	TAGGGCAAAGGTCA	1	-2.237e+00	0.3584	19.0	0.0342	1063.6	0.025
NeuroD1(bHLH)/Islet-NeuroD1-ChIP-Seq(GSE30298)/Homer	NeuroD1	bHLH	GCCATCTGTT	1	-2.211e+00	0.3662	19.0	0.0342	1067.2	0.0251
TINY(AP2EREBP)/col-TINY-DAP-Seq(GSE60143)/Homer	TINY	AP2EREBP	NNCACCGACA	1	-2.186e+00	0.3718	19.0	0.0342	1071.2	0.0252
AT3G60490(AP2EREBP)/colamp-AT3G60490-DAP-Seq(GSE60143)/Homer	AT3G60490	AP2EREBP	NNRCCGACANNNNNN	1	-1.577e+00	0.5273	19.0	0.0342	1181.1	0.0277
At1g22810(AP2EREBP)/colamp-At1g22810-DAP-Seq(GSE60143)/Homer	At1g22810	AP2EREBP	BCACCGACANNN	1	-6.391e-01	0.9798	19.0	0.0342	1454.6	0.0342
HIF2a(bHLH)/785_O-HIF2a-ChIP-Seq(GSE34871)/Homer	HIF2a	bHLH	GCACGTACCC	1	-5.795e-01	1.0000	19.0	0.0342	1481.7	0.0348
At5g66730(C2H2)/colamp-At5g66730-DAP-Seq(GSE60143)/Homer	At5g66730	C2H2	TTTGTCKTTTTK	1	-3.643e-01	1.0000	19.0	0.0342	1603.4	0.0377
Unknown4/Drosophila-Promoters/Homer	Unknown4/Drosophila-Promoters/Homer		AAAAATACCRMA	1	-2.470e-01	1.0000	19.0	0.0342	1698.7	0.0399
LCL1(MYBrelated)/colamp-LCL1-DAP-Seq(GSE60143)/Homer	LCL1	MYBrelated	NAAAATATCTWHWWN	1	-2.409e-01	1.0000	19.0	0.0342	1704.9	0.04
MYB98(MYB)/col-MYB98-DAP-Seq(GSE60143)/Homer	MYB98	MYB	NWDCCGTTAC	1	-2.174e-01	1.0000	19.0	0.0342	1728.4	0.0406
MGP(C2H2)/colamp-MGP-DAP-Seq(GSE60143)/Homer	MGP	C2H2	TTTTGTCGTTTW	1	-1.067e-01	1.0000	19.0	0.0342	1885.4	0.0443
PRDM15(Zf)/ESC-Prdm15-ChIP-Seq(GSE73694)/Homer	PRDM15	Zf	YCCDNTCCAGGTTTT	1	-8.750e-02	1.0000	19.0	0.0342	1927.0	0.0453
bHLH28(bHLH)/col-bHLH28-DAP-Seq(GSE60143)/Homer	bHLH28	bHLH	NHHTGTACGGAH	1	-8.208e-02	1.0000	19.0	0.0342	1939.8	0.0456
ANAC020(NAC)/col-ANAC020-DAP-Seq(GSE60143)/Homer	ANAC020	NAC	DVCKTGHNNNDCAAG	1	-7.544e-02	1.0000	19.0	0.0342	1957.0	0.046
Chop(bZIP)/MEF-Chop-ChIP-Seq(GSE35681)/Homer	Chop	bZIP	ATTGCATCAT	1	-6.421e-02	1.0000	19.0	0.0342	1988.9	0.0467
VND3(NAC)/colamp-VND3-DAP-Seq(GSE60143)/Homer	VND3	NAC	TRCTTGWDNHWCAAG	1	-2.297e-02	1.0000	19.0	0.0342	2179.6	0.0512
MafF(bZIP)/HepG2-MafF-ChIP-Seq(GSE31477)/Homer	MafF	bZIP	HWWGTCAGCAWWTTT	1	-1.723e-02	1.0000	19.0	0.0342	2229.3	0.0524
HSFA6B(HSF)/colamp-HSFA6B-DAP-Seq(GSE60143)/Homer	HSFA6B	HSF	NTTCTAGAANHTTCT	1	-7.590e-03	1.0000	19.0	0.0342	2366.0	0.0556
HNF4a(NR),DR1/HepG2-HNF4a-ChIP-Seq(GSE25021)/Homer	HNF4a	NR	CARRGKBCAAAGTYCA	0.1	-3.890e+00	0.1263	19.0	0.0342	864.0	0.0203
ZNF711(Zf)/SHSY5Y-ZNF711-ChIP-Seq(GSE20673)/Homer	ZNF711	Zf	AGGCCTAG	0.1	-3.484e+00	0.1601	19.0	0.0342	904.1	0.0212
WRKY30(WRKY)/colamp-WRKY30-DAP-Seq(GSE60143)/Homer	WRKY30	WRKY	CGTTGACTTN	0.1	-2.806e+00	0.2555	19.0	0.0342	983.5	0.0231
GBF3(bZIP)/Arabidopsis-GBF3-ChIP-Seq(GSE80564)/Homer	GBF3	bZIP	TGCCACGTSAYC	1	-2.298e+00	0.3501	18.0	0.0324	988.4	0.0232
At2g44940(AP2EREBP)/colamp-At2g44940-DAP-Seq(GSE60143)/Homer	At2g44940	AP2EREBP	NYACCGACAHNNNNN	1	-1.772e+00	0.4769	18.0	0.0324	1074.6	0.0252
WRKY47(WRKY)/colamp-WRKY47-DAP-Seq(GSE60143)/Homer	WRKY47	WRKY	WAAGTCAACGBT	1	-1.745e+00	0.4846	18.0	0.0324	1079.5	0.0254
DEAR3(AP2EREBP)/colamp-DEAR3-DAP-Seq(GSE60143)/Homer	DEAR3	AP2EREBP	BCACCGACAWNNNNN	1	-8.940e-01	0.8387	18.0	0.0324	1283.6	0.0301
ERF11(AP2EREBP)/col-ERF11-DAP-Seq(GSE60143)/Homer	ERF11	AP2EREBP	RTGGCGGCGG	1	-8.018e-01	0.8861	18.0	0.0324	1314.2	0.0309
RUNX-AML(Runt)/CD4+-PolII-ChIP-Seq(Barski_et_al.)/Homer	RUNX-AML	Runt	GCTGTGGTTW	1	-2.373e-01	1.0000	18.0	0.0324	1624.7	0.0382
AT1G24250(Orphan)/col-AT1G24250-DAP-Seq(GSE60143)/Homer	AT1G24250	Orphan	KTDGTTGGTDGTTGG	1	-1.486e-01	1.0000	18.0	0.0324	1728.7	0.0406
ANAC058(NAC)/col-ANAC058-DAP-Seq(GSE60143)/Homer	ANAC058	NAC	TWCTTGTDNNACAAG	1	-9.747e-02	1.0000	18.0	0.0324	1816.7	0.0427
bZIP16(bZIP)/colamp-bZIP16-DAP-Seq(GSE60143)/Homer	bZIP16	bZIP	TGCCACGTGD	0.1	-4.157e+00	0.1068	18.0	0.0324	780.1	0.0183
Tcf12(bHLH)/GM12878-Tcf12-ChIP-Seq(GSE32465)/Homer	Tcf12	bHLH	VCAGCTGYTG	0.1	-3.609e+00	0.1477	18.0	0.0324	831.3	0.0195
Myf5(bHLH)/GM-Myf5-ChIP-Seq(GSE24852)/Homer	Myf5	bHLH	BAACAGCTGT	0.1	-3.441e+00	0.1646	18.0	0.0324	848.5	0.0199
AT5G23930(mTERF)/col-AT5G23930-DAP-Seq(GSE60143)/Homer	AT5G23930	mTERF	GGCGGCTG	0.1	-3.355e+00	0.1766	18.0	0.0324	857.4	0.0201
GATA(Zf),IR3/iTreg-Gata3-ChIP-Seq(GSE20898)/Homer	GATA	Zf	NNNNNBAGATAWYATCTVHN	0.1	-2.623e+00	0.2884	18.0	0.0324	943.9	0.0222
GBF5(bZIP)/colamp-GBF5-DAP-Seq(GSE60143)/Homer	GBF5	bZIP	WKNWSACGTGGCAWN	0.1	-2.360e+00	0.3400	18.0	0.0324	979.9	0.023
p63(p53)/Keratinocyte-p63-ChIP-Seq(GSE17611)/Homer	p63	p53	NNDRCATGYCYNRRCATGYH	0.0001	-9.725e+00	0.0019	17.0	0.0306	424.9	0.01
bZIP68(bZIP)/col-bZIP68-DAP-Seq(GSE60143)/Homer	bZIP68	bZIP	WGCCACGTGK	1	-1.997e+00	0.4166	17.0	0.0306	969.0	0.0228
AREB3(bZIP)/col-AREB3-DAP-Seq(GSE60143)/Homer	AREB3	bZIP	NKGMCACGTGDCMNN	1	-1.816e+00	0.4640	17.0	0.0306	998.8	0.0235
Nr5a2(NR)/mES-Nr5a2-ChIP-Seq(GSE19019)/Homer	Nr5a2	NR	BTCAAGGTCA	1	-1.582e+00	0.5273	17.0	0.0306	1041.4	0.0245
MYB3R5(MYB)/col-MYB3R5-DAP-Seq(GSE60143)/Homer	MYB3R5	MYB	THYAACGGTHAWAWT	1	-1.424e+00	0.5781	17.0	0.0306	1073.5	0.0252
Tcf21(bHLH)/ArterySmoothMuscle-Tcf21-ChIP-Seq(GSE61369)/Homer	Tcf21	bHLH	NAACAGCTGG	1	-8.984e-01	0.8387	17.0	0.0306	1207.8	0.0284
CUC2(NAC)/colamp-CUC2-DAP-Seq(GSE60143)/Homer	CUC2	NAC	TRCKTGTNNNWCAMG	1	-7.916e-01	0.8934	17.0	0.0306	1242.1	0.0292
ANAC092(NAC)/colamp-ANAC092-DAP-Seq(GSE60143)/Homer	ANAC092	NAC	WRCKTGWNNNWCAMG	1	-5.057e-01	1.0000	17.0	0.0306	1360.6	0.032
MYB40(MYB)/col-MYB40-DAP-Seq(GSE60143)/Homer	MYB40	MYB	TGGTAGGTRARA	1	-4.670e-01	1.0000	17.0	0.0306	1380.4	0.0324
CUC3(NAC)/col-CUC3-DAP-Seq(GSE60143)/Homer	CUC3	NAC	TRCKTGWNNNACAMG	1	-3.795e-01	1.0000	17.0	0.0306	1431.2	0.0336
AT5G22990(C2H2)/col-AT5G22990-DAP-Seq(GSE60143)/Homer	AT5G22990	C2H2	WCGAHDTCGWHN	1	-2.908e-01	1.0000	17.0	0.0306	1494.1	0.0351
ANAC053(NAC)/colamp-ANAC053-DAP-Seq(GSE60143)/Homer	ANAC053	NAC	TDCTTGNNNNNCAAG	1	-2.452e-01	1.0000	17.0	0.0306	1533.9	0.036
LBD13(LOBAS2)/colamp-LBD13-DAP-Seq(GSE60143)/Homer	LBD13	LOBAS2	KCCGTNWTTTBCGGC	1	-1.323e-01	1.0000	17.0	0.0306	1666.5	0.0391
ZNF652/HepG2-ZNF652.Flag-ChIP-Seq(Encode)/Homer	ZNF652/HepG2-ZNF652.Flag-ChIP-Seq	Encode	TTAACCCTTTVNKKN	1	-1.189e-01	1.0000	17.0	0.0306	1688.6	0.0397
ANAC096(NAC)/colamp-ANAC096-DAP-Seq(GSE60143)/Homer	ANAC096	NAC	TACTTGWNNNWCAAG	1	-4.455e-02	1.0000	17.0	0.0306	1876.3	0.0441
RKD2(RWPRK)/colamp-RKD2-DAP-Seq(GSE60143)/Homer	RKD2	RWPRK	GACKTTTCRDCTTCC	1	-1.660e-03	1.0000	17.0	0.0306	2395.1	0.0563
PU.1-IRF(ETS:IRF)/Bcell-PU.1-ChIP-Seq(GSE21512)/Homer	PU.1-IRF	ETS:IRF	MGGAAGTGAAAC	1	-2.100e-04	1.0000	17.0	0.0306	2672.7	0.0628
At1g78700(BZR)/col-At1g78700-DAP-Seq(GSE60143)/Homer	At1g78700	BZR	NNNNCACGTGNNNNN	0.1	-4.524e+00	0.0831	17.0	0.0306	694.0	0.0163
bHLH34(bHLH)/colamp-bHLH34-DAP-Seq(GSE60143)/Homer	bHLH34	bHLH	HGWGRHWGACACGTG	0.1	-3.953e+00	0.1240	17.0	0.0306	740.3	0.0174
ABI5(bZIP)/col-ABI5-DAP-Seq(GSE60143)/Homer	ABI5	bZIP	GCCACGTG	0.1	-2.830e+00	0.2515	17.0	0.0306	854.5	0.0201
MYB39(MYB)/col-MYB39-DAP-Seq(GSE60143)/Homer	MYB39	MYB	WWAARKTAGGTGRAA	1	-8.294e-01	0.8709	16.0	0.0288	1154.3	0.0271
Bcl11a(Zf)/HSPC-BCL11A-ChIP-Seq(GSE104676)/Homer	Bcl11a	Zf	TYTGACCASWRG	1	-6.701e-01	0.9634	16.0	0.0288	1210.0	0.0284
Stat3+il21(Stat)/CD4-Stat3-ChIP-Seq(GSE19198)/Homer	Stat3+il21	Stat	SVYTTCCNGGAARB	1	-5.958e-01	0.9942	16.0	0.0288	1240.6	0.0291
CUC1(NAC)/col-CUC1-DAP-Seq(GSE60143)/Homer	CUC1	NAC	TACTTGTNNNACAAG	1	-4.834e-01	1.0000	16.0	0.0288	1292.5	0.0304
Tcf7(HMG)/GM12878-TCF7-ChIP-Seq(Encode)/Homer	Tcf7	HMG	CTTTGATGTGSB	1	-4.270e-01	1.0000	16.0	0.0288	1322.3	0.0311
Zac1(Zf)/Neuro2A-Plagl1-ChIP-Seq(GSE75942)/Homer	Zac1	Zf	HAWGRGGCCM	1	-6.856e-02	1.0000	16.0	0.0288	1706.6	0.0401
TEAD4(TEA)/Tropoblast-Tead4-ChIP-Seq(GSE37350)/Homer	TEAD4	TEA	CCWGGAATGY	1	-1.646e-02	1.0000	16.0	0.0288	1952.9	0.0459
ETV1(ETS)/GIST48-ETV1-ChIP-Seq(GSE22441)/Homer	ETV1	ETS	AACCGGAAGT	1	-1.520e-04	1.0000	16.0	0.0288	2606.0	0.0612
At4g36780(BZR)/col-At4g36780-DAP-Seq(GSE60143)/Homer	At4g36780	BZR	NNNNNNCACGTGNNN	0.1	-3.443e+00	0.1646	16.0	0.0288	728.6	0.0171
MyoD(bHLH)/Myotube-MyoD-ChIP-Seq(GSE21614)/Homer	MyoD	bHLH	RRCAGCTGYTSY	0.1	-3.279e+00	0.1820	16.0	0.0288	744.9	0.0175
bZIP28(bZIP)/col-bZIP28-DAP-Seq(GSE60143)/Homer	bZIP28	bZIP	TGCCACGTSABH	0.1	-3.074e+00	0.2135	16.0	0.0288	765.3	0.018
GBF6(bZIP)/colamp-GBF6-DAP-Seq(GSE60143)/Homer	GBF6	bZIP	WWTGMCACGTCABCW	1	-2.102e+00	0.3922	15.0	0.027	821.0	0.0193
USF1(bHLH)/GM12878-Usf1-ChIP-Seq(GSE32465)/Homer	USF1	bHLH	SGTCACGTGR	1	-1.485e+00	0.5568	15.0	0.027	921.4	0.0216
ANAC087(NAC)/col-ANAC087-DAP-Seq(GSE60143)/Homer	ANAC087	NAC	WVCKTGHNNNWCAMG	1	-9.548e-01	0.8131	15.0	0.027	1042.1	0.0245
ANAC042(NAC)/col-ANAC042-DAP-Seq(GSE60143)/Homer	ANAC042	NAC	CGTNDHNDHNACGKY	1	-2.354e-01	1.0000	15.0	0.027	1374.6	0.0323
AT3G09735(S1Falike)/col-AT3G09735-DAP-Seq(GSE60143)/Homer	AT3G09735	S1Falike	TTCTAGAANMTTCTA	1	-1.544e-01	1.0000	15.0	0.027	1461.6	0.0343
ERG(ETS)/VCaP-ERG-ChIP-Seq(GSE14097)/Homer	ERG	ETS	ACAGGAAGTG	1	-4.310e-04	1.0000	15.0	0.027	2367.1	0.0556
EHF(ETS)/LoVo-EHF-ChIP-Seq(GSE49402)/Homer	EHF	ETS	AVCAGGAAGT	1	-7.000e-06	1.0000	15.0	0.027	2859.1	0.0671
PGR(NR)/EndoStromal-PGR-ChIP-Seq(GSE69539)/Homer	PGR	NR	AAGAACATWHTGTTC	0.1	-2.625e+00	0.2884	15.0	0.027	753.4	0.0177
SF1(NR)/H295R-Nr5a1-ChIP-Seq(GSE44220)/Homer	SF1	NR	CAAGGHCANV	0.1	-2.459e+00	0.3175	15.0	0.027	773.4	0.0182
SCRT1(Zf)/HEK293-SCRT1.eGFP-ChIP-Seq(Encode)/Homer	SCRT1	Zf	GCAACAGGTG	1	-1.747e+00	0.4846	14.0	0.0252	807.9	0.019
ANAC013(NAC)/col-ANAC013-DAP-Seq(GSE60143)/Homer	ANAC013	NAC	CTTGNNNNNCAAGNA	1	-8.973e-01	0.8387	14.0	0.0252	984.8	0.0231
HAP3(CCAATHAP3)/col-HAP3-DAP-Seq(GSE60143)/Homer	HAP3	CCAATHAP3	TGATGGAW	1	-5.293e-01	1.0000	14.0	0.0252	1112.9	0.0261
At1g14580(C2H2)/colamp-At1g14580-DAP-Seq(GSE60143)/Homer	At1g14580	C2H2	CASAAAAMGACAAAA	1	-4.586e-01	1.0000	14.0	0.0252	1145.2	0.0269
DMRT6(DM)/Testis-DMRT6-ChIP-Seq(GSE60440)/Homer	DMRT6	DM	YDGHTACAWTGTADC	1	-2.938e-01	1.0000	14.0	0.0252	1243.1	0.0292
MYB94(MYB)/col-MYB94-DAP-Seq(GSE60143)/Homer	MYB94	MYB	WGGTRGTTGGKA	1	-1.234e-01	1.0000	14.0	0.0252	1417.9	0.0333
ANAC050(NAC)/colamp-ANAC050-DAP-Seq(GSE60143)/Homer	ANAC050	NAC	WNCTTGNNNNNCAAG	1	-1.151e-01	1.0000	14.0	0.0252	1430.2	0.0336
JKD(C2H2)/col-JKD-DAP-Seq(GSE60143)/Homer	JKD	C2H2	TTTTGTCGTTTT	1	-9.276e-02	1.0000	14.0	0.0252	1470.8	0.0345
ETS1(ETS)/Jurkat-ETS1-ChIP-Seq(GSE17954)/Homer	ETS1	ETS	ACAGGAAGTG	1	-2.907e-02	1.0000	14.0	0.0252	1669.4	0.0392
Elk4(ETS)/Hela-Elk4-ChIP-Seq(GSE31477)/Homer	Elk4	ETS	NRYTTCCGGY	1	-1.050e-04	1.0000	14.0	0.0252	2431.8	0.0571
Pho2(bHLH)/Yeast-Pho2-ChIP-Seq(GSE29506)/Homer	Pho2	bHLH	CCCACGTGCT	0.1	-3.739e+00	0.1363	14.0	0.0252	586.3	0.0138
Pknox1(Homeobox)/ES-Prep1-ChIP-Seq(GSE63282)/Homer	Pknox1	Homeobox	SCTGTCAVTCAV	0.01	-5.210e+00	0.0533	14.0	0.0252	486.4	0.0114
c-Myc(bHLH)/mES-cMyc-ChIP-Seq(GSE11431)/Homer	c-Myc/mES	bHLH	VVCCACGTGG	1	-1.085e+00	0.7380	13.0	0.0234	863.5	0.0203
Zelda(Zf)/Embryo-zld-ChIP-Seq(GSE65441)/Homer	Zelda	Zf	KBCTACCTGW	1	-1.076e+00	0.7411	13.0	0.0234	865.4	0.0203
ANAC075(NAC)/col-ANAC075-DAP-Seq(GSE60143)/Homer	ANAC075	NAC	CTTSWWNWWSAAGYT	1	-6.792e-01	0.9627	13.0	0.0234	976.7	0.0229
ANAC103(NAC)/col-ANAC103-DAP-Seq(GSE60143)/Homer	ANAC103	NAC	AACTTGNWNWNCAAG	1	-3.553e-01	1.0000	13.0	0.0234	1120.7	0.0263
NTM2(NAC)/col-NTM2-DAP-Seq(GSE60143)/Homer	NTM2	NAC	CTTRTNNNAYAAGBH	1	-9.691e-02	1.0000	13.0	0.0234	1372.5	0.0322
Rfx6(HTH)/Min6b1-Rfx6.HA-ChIP-Seq(GSE62844)/Homer	Rfx6	HTH	TGTTKCCTAGCAACM	1	-2.469e-02	1.0000	13.0	0.0234	1600.0	0.0376
SPDEF(ETS)/VCaP-SPDEF-ChIP-Seq(SRA014231)/Homer	SPDEF	ETS	ASWTCCTGBT	1	-6.400e-03	1.0000	13.0	0.0234	1798.0	0.0422
GATA12(C2C2gata)/col-GATA12-DAP-Seq(GSE60143)/Homer	GATA12	C2C2gata	YAGATCTRAW	1	-1.173e-03	1.0000	13.0	0.0234	2025.1	0.0476
Unknown4/Arabidopsis-Promoters/Homer	Unknown4/Arabidopsis-Promoters/Homer		CKTCKTCTTY	1	-3.710e-04	1.0000	13.0	0.0234	2169.0	0.0509
ABF2(bZIP)/col-ABF2-DAP-Seq(GSE60143)/Homer	ABF2	bZIP	KGMCACGTGDCMHHH	0.1	-3.300e+00	0.1791	13.0	0.0234	565.4	0.0133
GLIS3(Zf)/Thyroid-Glis3.GFP-ChIP-Seq(GSE103297)/Homer	GLIS3	Zf	CTCCCTGGGAGGCCN	0.01	-4.896e+00	0.0624	13.0	0.0234	453.0	0.0106
At4g28140(AP2EREBP)/colamp-At4g28140-DAP-Seq(GSE60143)/Homer	At4g28140	AP2EREBP	DCCACCGACCAW	1	-2.262e+00	0.3567	12.0	0.0216	607.6	0.0143
ERF3(AP2EREBP)/colamp-ERF3-DAP-Seq(GSE60143)/Homer	ERF3	AP2EREBP	ATGGCGGCGG	1	-1.922e+00	0.4380	12.0	0.0216	649.7	0.0153
Cbf1(bHLH)/Yeast-Cbf1-ChIP-Seq(GSE29506)/Homer	Cbf1	bHLH	TCACGTGAYH	1	-1.107e+00	0.7268	12.0	0.0216	786.4	0.0185
Tcf3(HMG)/mES-Tcf3-ChIP-Seq(GSE11724)/Homer	Tcf3	HMG	ASWTCAAAGG	1	-6.213e-01	0.9894	12.0	0.0216	919.5	0.0216
STAT1(Stat)/HelaS3-STAT1-ChIP-Seq(GSE12782)/Homer	STAT1	Stat	NATTTCCNGGAAAT	1	-5.293e-01	1.0000	12.0	0.0216	954.2	0.0224
CEBP:CEBP(bZIP)/MEF-Chop-ChIP-Seq(GSE35681)/Homer	CEBP:CEBP	bZIP	NTNATGCAAYMNNHTGMAAY	1	-4.557e-01	1.0000	12.0	0.0216	986.6	0.0232
Pax7(Paired,Homeobox),longest/Myoblast-Pax7-ChIP-Seq(GSE25064)/Homer	Pax7,longest/Myoblast	Paired,Homeobox	NTAATTDGCYAATTANNWWD	1	-3.497e-01	1.0000	12.0	0.0216	1041.9	0.0245
NTM1(NAC)/col-NTM1-DAP-Seq(GSE60143)/Homer	NTM1	NAC	ACTTRTARAASAAGT	1	-2.851e-01	1.0000	12.0	0.0216	1082.0	0.0254
GABPA(ETS)/Jurkat-GABPa-ChIP-Seq(GSE17954)/Homer	GABPA	ETS	RACCGGAAGT	1	-2.484e-02	1.0000	12.0	0.0216	1501.3	0.0353
STAT6(Stat)/Macrophage-Stat6-ChIP-Seq(GSE38377)/Homer	STAT6/Macrophage	Stat	TTCCKNAGAA	1	-2.248e-02	1.0000	12.0	0.0216	1516.1	0.0356
ETV4(ETS)/HepG2-ETV4-ChIP-Seq(ENCODE)/Homer	ETV4	ETS	ACCGGAAGTG	1	-2.961e-03	1.0000	12.0	0.0216	1800.0	0.0423
BAM8(BES1)/col-BAM8-DAP-Seq(GSE60143)/Homer	BAM8	BES1	NNWSACACGTGTSWN	0.1	-4.580e+00	0.0824	12.0	0.0216	421.0	0.0099
WRKY11(WRKY)/col-WRKY11-DAP-Seq(GSE60143)/Homer	WRKY11	WRKY	SCGTTGACTTTN	0.1	-3.550e+00	0.1529	12.0	0.0216	488.9	0.0115
FOXA1:AR(Forkhead,NR)/LNCAP-AR-ChIP-Seq(GSE27824)/Homer	FOXA1:AR	Forkhead,NR	AGTAAACAAAAAAGAACAND	0.1	-2.433e+00	0.3233	12.0	0.0216	588.3	0.0138
JunD(bZIP)/K562-JunD-ChIP-Seq/Homer	JunD	bZIP	ATGACGTCATCN	0.01	-6.672e+00	0.0176	12.0	0.0216	321.9	0.0076
Bach2(bZIP)/OCILy7-Bach2-ChIP-Seq(GSE44420)/Homer	Bach2	bZIP	TGCTGAGTCA	0.01	-5.050e+00	0.0590	12.0	0.0216	394.9	0.0093
Pax8(Paired,Homeobox)/Thyroid-Pax8-ChIP-Seq(GSE26938)/Homer	Pax8	Paired,Homeobox	GTCATGCHTGRCTGS	0.0001	-1.083e+01	0.0009	11.0	0.0198	170.6	0.004
TGA5(bZIP)/col-TGA5-DAP-Seq(GSE60143)/Homer	TGA5	bZIP	NNGATGACGTCATCN	1	-1.684e+00	0.4980	11.0	0.0198	616.8	0.0145
RRTF1(AP2EREBP)/colamp-RRTF1-DAP-Seq(GSE60143)/Homer	RRTF1	AP2EREBP	CCGCCGCHATTT	1	-9.239e-01	0.8261	11.0	0.0198	755.0	0.0177
Usf2(bHLH)/C2C12-Usf2-ChIP-Seq(GSE36030)/Homer	Usf2	bHLH	GTCACGTGGT	1	-6.047e-01	0.9928	11.0	0.0198	847.5	0.0199
Znf263(Zf)/K562-Znf263-ChIP-Seq(GSE31477)/Homer	Znf263	Zf	CVGTSCTCCC	1	-4.480e-01	1.0000	11.0	0.0198	909.4	0.0214
Zic(Zf)/Cerebellum-ZIC1.2-ChIP-Seq(GSE60731)/Homer	Zic	Zf	CCTGCTGAGH	1	-3.294e-01	1.0000	11.0	0.0198	971.0	0.0228
BPC1(BBRBPC)/colamp-BPC1-DAP-Seq(GSE60143)/Homer	BPC1	BBRBPC	GARGAGAGAGAA	1	-2.645e-01	1.0000	11.0	0.0198	1012.9	0.0238
ANAC062(NAC)/colamp-ANAC062-DAP-Seq(GSE60143)/Homer	ANAC062	NAC	TACTTANTNWNYAAG	1	-2.205e-01	1.0000	11.0	0.0198	1046.8	0.0246
GAGA-repeat/Arabidopsis-Promoters/Homer	GAGA-repeat/Arabidopsis-Promoters/Homer		CTCTCTCTCY	1	-1.829e-01	1.0000	11.0	0.0198	1080.1	0.0254
ANAC005(NAC)/col-ANAC005-DAP-Seq(GSE60143)/Homer	ANAC005	NAC	WVCTTVTWNHABAAG	1	-9.761e-02	1.0000	11.0	0.0198	1189.1	0.0279
MYB27(MYB)/colamp-MYB27-DAP-Seq(GSE60143)/Homer	MYB27	MYB	TACCTAACWT	1	-6.090e-02	1.0000	11.0	0.0198	1266.4	0.0297
RORgt(NR)/EL4-RORgt.Flag-ChIP-Seq(GSE56019)/Homer	RORgt	NR	AAYTAGGTCA	0.1	-4.160e+00	0.1068	11.0	0.0198	393.4	0.0092
RORgt(NR)/EL4-RORgt.Flag-ChIP-Seq(GSE56019)/Homer	RORgt/EL4	NR	AAYTAGGTCA	0.1	-4.160e+00	0.1068	11.0	0.0198	393.4	0.0092
KLF6(Zf)/PDAC-KLF6-ChIP-Seq(GSE64557)/Homer	KLF6	Zf	MKGGGYGTGGCC	0.1	-3.718e+00	0.1364	11.0	0.0198	421.8	0.0099
Pbx3(Homeobox)/GM12878-PBX3-ChIP-Seq(GSE32465)/Homer	Pbx3	Homeobox	SCTGTCAMTCAN	0.1	-3.446e+00	0.1646	11.0	0.0198	440.8	0.0104
CRE(bZIP)/Promoter/Homer	CRE	bZIP	CSGTGACGTCAC	0.1	-2.959e+00	0.2291	11.0	0.0198	478.7	0.0112
KLF5(Zf)/LoVo-KLF5-ChIP-Seq(GSE49402)/Homer	KLF5	Zf	DGGGYGKGGC	0.1	-2.331e+00	0.3458	11.0	0.0198	537.9	0.0126
ERE(NR),IR3/MCF7-ERa-ChIP-Seq(Unpublished)/Homer	ERE	NR	VAGGTCACNSTGACC	0.01	-6.747e+00	0.0170	11.0	0.0198	275.9	0.0065
NRF(NRF)/Promoter/Homer	NRF	NRF	STGCGCATGCGC	1e-05	-1.210e+01	0.0003	10.0	0.018	121.0	0.0028
AT1G44830(AP2EREBP)/col-AT1G44830-DAP-Seq(GSE60143)/Homer	AT1G44830	AP2EREBP	NCCACCGACA	1	-1.806e+00	0.4640	10.0	0.018	534.3	0.0125
KLF14(Zf)/HEK293-KLF14.GFP-ChIP-Seq(GSE58341)/Homer	KLF14	Zf	RGKGGGCGKGGC	1	-1.632e+00	0.5105	10.0	0.018	557.4	0.0131
GATA(Zf),IR4/iTreg-Gata3-ChIP-Seq(GSE20898)/Homer	GATA,IR4/iTreg	Zf	NAGATWNBNATCTNN	1	-1.589e+00	0.5273	10.0	0.018	563.4	0.0132
MYB44(MYB)/colamp-MYB44-DAP-Seq(GSE60143)/Homer	MYB44	MYB	CVGTTWWKTCNGTTA	1	-1.026e+00	0.7721	10.0	0.018	659.7	0.0155
WRKY8(WRKY)/colamp-WRKY8-DAP-Seq(GSE60143)/Homer	WRKY8	WRKY	CGTTGACTTT	1	-9.840e-01	0.7931	10.0	0.018	668.5	0.0157
Pax7(Paired,Homeobox),long/Myoblast-Pax7-ChIP-Seq(GSE25064)/Homer	Pax7,long/Myoblast	Paired,Homeobox	TAATCHGATTAC	1	-8.419e-01	0.8656	10.0	0.018	701.8	0.0165
AGL15(MADS)/col-AGL15-DAP-Seq(GSE60143)/Homer	AGL15	MADS	TTTCCHWATWDGGAA	1	-5.987e-01	0.9937	10.0	0.018	772.0	0.0181
At4g32800(AP2EREBP)/colamp-At4g32800-DAP-Seq(GSE60143)/Homer	At4g32800	AP2EREBP	DYCACCGACAHWWWH	1	-5.582e-01	1.0000	10.0	0.018	785.3	0.0184
GATA1(C2C2gata)/colamp-GATA1-DAP-Seq(GSE60143)/Homer	GATA1	C2C2gata	DDWWYYAGATCTRRW	1	-6.733e-03	1.0000	10.0	0.018	1481.1	0.0348
Elk1(ETS)/Hela-Elk1-ChIP-Seq(GSE31477)/Homer	Elk1	ETS	HACTTCCGGY	1	-5.700e-05	1.0000	10.0	0.018	2039.8	0.0479
At4g18890(BZR)/col-At4g18890-DAP-Seq(GSE60143)/Homer	At4g18890	BZR	NDBRCACGTGYR	0.1	-4.010e+00	0.1212	10.0	0.018	350.2	0.0082
AT3G57600(AP2EREBP)/col-AT3G57600-DAP-Seq(GSE60143)/Homer	AT3G57600	AP2EREBP	GGCGGTGG	0.1	-2.582e+00	0.2963	10.0	0.018	452.2	0.0106
PAX6(Paired,Homeobox)/Forebrain-Pax6-ChIP-Seq(GSE66961)/Homer	PAX6	Paired,Homeobox	NGTGTTCAVTSAAGCGKAAA	0.01	-6.759e+00	0.0170	10.0	0.018	233.2	0.0055
VIP1(bZIP)/col-VIP1-DAP-Seq(GSE60143)/Homer	VIP1	bZIP	NTTGACAGCTGTCAN	0.01	-5.013e+00	0.0590	10.0	0.018	299.2	0.007
Tcfcp2l1(CP2)/mES-Tcfcp2l1-ChIP-Seq(GSE11431)/Homer	Tcfcp2l1	CP2	NRAACCRGTTYRAACCRGYT	0.0001	-9.786e+00	0.0019	9.0	0.0162	127.4	0.003
bHLH74(bHLH)/col-bHLH74-DAP-Seq(GSE60143)/Homer	bHLH74	bHLH	DRATCACGTGAB	1	-2.247e+00	0.3584	9.0	0.0162	423.5	0.0099
ERF104(AP2EREBP)/col-ERF104-DAP-Seq(GSE60143)/Homer	ERF104	AP2EREBP	GGCGGCGG	1	-1.889e+00	0.4487	9.0	0.0162	460.8	0.0108
CELF2(RRM)/JSL1-CELF2-CLIP-Seq(GSE71264)/Homer	CELF2	RRM	RGTGTCAG	1	-1.671e+00	0.5003	9.0	0.0162	486.8	0.0114
TATA-box/Drosophila-Promoters/Homer	TATA-box/Drosophila-Promoters/Homer		CTATAAAAGCSV	1	-1.206e+00	0.6814	9.0	0.0162	554.6	0.013
ZFX(Zf)/mES-Zfx-ChIP-Seq(GSE11431)/Homer	ZFX	Zf	AGGCCTRG	1	-9.906e-01	0.7914	9.0	0.0162	594.5	0.014
ZBTB12(Zf)/HEK293-ZBTB12.GFP-ChIP-Seq(GSE58341)/Homer	ZBTB12	Zf	NGNTCTAGAACCNGV	1	-3.932e-01	1.0000	9.0	0.0162	771.7	0.0181
CArG(MADS)/PUER-Srf-ChIP-Seq(Sullivan_et_al.)/Homer	CArG	MADS	CCATATATGGNM	1	-2.558e-01	1.0000	9.0	0.0162	847.9	0.0199
RAP21(AP2EREBP)/colamp-RAP21-DAP-Seq(GSE60143)/Homer	RAP21	AP2EREBP	BCACCGACAHNN	1	-1.343e-01	1.0000	9.0	0.0162	954.3	0.0224
ANAC094(NAC)/col-ANAC094-DAP-Seq(GSE60143)/Homer	ANAC094	NAC	DVCGTRNNNNNYACG	1	-8.532e-02	1.0000	9.0	0.0162	1025.4	0.0241
GATA11(C2C2gata)/col-GATA11-DAP-Seq(GSE60143)/Homer	GATA11	C2C2gata	DDHYYAGATCTR	1	-2.044e-02	1.0000	9.0	0.0162	1230.7	0.0289
IRF3(IRF)/BMDM-Irf3-ChIP-Seq(GSE67343)/Homer	IRF3	IRF	AGTTTCAKTTTC	1	-4.537e-03	1.0000	9.0	0.0162	1424.7	0.0335
EWS:ERG-fusion(ETS)/CADO_ES1-EWS:ERG-ChIP-Seq(SRA014231)/Homer	EWS:ERG-fusion	ETS	ATTTCCTGTN	1	-4.130e-04	1.0000	9.0	0.0162	1704.8	0.04
Slug(Zf)/Mesoderm-Snai2-ChIP-Seq(GSE61475)/Homer	Slug	Zf	SNGCACCTGCHS	0.1	-3.669e+00	0.1415	9.0	0.0162	318.2	0.0075
Pho4(bHLH)/Yeast-Pho4-ChIP-Seq(GSE29506)/Homer	Pho4	bHLH	AAGCACGTGBGD	0.1	-2.707e+00	0.2759	9.0	0.0162	383.4	0.009
RORa(NR)/Liver-Rora-ChIP-Seq(GSE101115)/Homer	RORa	NR	AAWCTAGGTCARDNN	0.1	-2.645e+00	0.2852	9.0	0.0162	388.8	0.0091
GRE(NR),IR3/RAW264.7-GRE-ChIP-Seq(Unpublished)/Homer	GRE	NR	VAGRACAKWCTGTYC	0.1	-2.524e+00	0.3042	9.0	0.0162	398.4	0.0094
BIM3(bHLH)/col-BIM3-DAP-Seq(GSE60143)/Homer	BIM3	bHLH	TWVTCACGTGAB	1	-2.059e+00	0.4044	8.0	0.0144	380.2	0.0089
Tbx20(T-box)/Heart-Tbx20-ChIP-Seq(GSE29636)/Homer	Tbx20	T-box	GGTGYTGACAGS	1	-1.987e+00	0.4181	8.0	0.0144	387.6	0.0091
M1BP(Zf)/S2R+-M1BP-ChIP-Seq(GSE49842)/Homer	M1BP	Zf	CAGTGTGACCGT	1	-1.741e+00	0.4846	8.0	0.0144	413.8	0.0097
PUCHI(AP2EREBP)/colamp-PUCHI-DAP-Seq(GSE60143)/Homer	PUCHI	AP2EREBP	GCGCCGTY	1	-1.425e+00	0.5781	8.0	0.0144	452.3	0.0106
WRKY21(WRKY)/colamp-WRKY21-DAP-Seq(GSE60143)/Homer	WRKY21	WRKY	DCGTTGACTTTT	1	-9.733e-01	0.7999	8.0	0.0144	525.7	0.0123
DEAR5(AP2EREBP)/col-DEAR5-DAP-Seq(GSE60143)/Homer	DEAR5	AP2EREBP	NDWTGTCGGTGRWDN	1	-5.553e-01	1.0000	8.0	0.0144	629.0	0.0148
CDM1(C3H)/colamp-CDM1-DAP-Seq(GSE60143)/Homer	CDM1	C3H	CCGAWAWTWTCGGAN	1	-2.760e-01	1.0000	8.0	0.0144	748.2	0.0176
Brachyury(T-box)/Mesoendoderm-Brachyury-ChIP-exo(GSE54963)/Homer	Brachyury	T-box	ANTTMRCASBNNNGTGYKAAN	1	-4.163e-02	1.0000	8.0	0.0144	1032.7	0.0243
SPL14(SBP)/col-SPL14-DAP-Seq(GSE60143)/Homer	SPL14	SBP	NNWHTGTACGGAHNH	1	-2.591e-02	1.0000	8.0	0.0144	1096.5	0.0258
Etv2(ETS)/ES-ER71-ChIP-Seq(GSE59402)/Homer(0.967)	Etv2	ETS	NNAYTTCCTGHN	1	-2.688e-03	1.0000	8.0	0.0144	1376.6	0.0323
ELF5(ETS)/T47D-ELF5-ChIP-Seq(GSE30407)/Homer	ELF5	ETS	ACVAGGAAGT	1	-3.120e-04	1.0000	8.0	0.0144	1616.9	0.038
OCT:OCT(POU,Homeobox,IR1)/NPC-Brn2-ChIP-Seq(GSE35496)/Homer	OCT:OCT/NPC	POU,Homeobox,IR1	ATGAATWATTCATGA	0.1	-3.306e+00	0.1789	8.0	0.0144	287.8	0.0068
BIM1(bHLH)/colamp-BIM1-DAP-Seq(GSE60143)/Homer	BIM1	bHLH	NNNNNNVTCACGTGM	1	-2.029e+00	0.4073	7.0	0.0126	322.7	0.0076
RORg(NR)/Liver-Rorc-ChIP-Seq(GSE101115)/Homer	RORg	NR	WAABTAGGTCAV	1	-1.866e+00	0.4534	7.0	0.0126	337.9	0.0079
GATA19(C2C2gata)/colamp-GATA19-DAP-Seq(GSE60143)/Homer	GATA19	C2C2gata	ATCSGATCVG	1	-1.553e+00	0.5325	7.0	0.0126	370.6	0.0087
ZNF415(Zf)/HEK293-ZNF415.GFP-ChIP-Seq(GSE58341)/Homer	ZNF415	Zf	GRTGMTRGAGCC	1	-1.373e+00	0.5960	7.0	0.0126	392.5	0.0092
DREB26(AP2EREBP)/col-DREB26-DAP-Seq(GSE60143)/Homer	DREB26	AP2EREBP	CCACCGACAH	1	-1.127e+00	0.7161	7.0	0.0126	427.5	0.01
STOP1(C2H2)/colamp-STOP1-DAP-Seq(GSE60143)/Homer	STOP1	C2H2	DTATCTGGKGRAGGT	1	-4.681e-01	1.0000	7.0	0.0126	577.8	0.0136
ANAC011(NAC)/col-ANAC011-DAP-Seq(GSE60143)/Homer	ANAC011	NAC	TDCTTGYRNNDCAAG	1	-2.482e-01	1.0000	7.0	0.0126	679.0	0.0159
ZNF136(Zf)/HEK293-ZNF136.GFP-ChIP-Seq(GSE58341)/Homer	ZNF136	Zf	YTKGATAHAGTATTCTWGGTNGGCA	1	-2.402e-01	1.0000	7.0	0.0126	683.7	0.0161
HSF7(HSF)/colamp-HSF7-DAP-Seq(GSE60143)/Homer	HSF7	HSF	TTCTAGAAGCTTCTA	1	-1.497e-01	1.0000	7.0	0.0126	754.8	0.0177
AGL6(MADS)/col-AGL6-DAP-Seq(GSE60143)/Homer	AGL6	MADS	TTWCCWWAWWDGGWA	1	-8.251e-02	1.0000	7.0	0.0126	840.0	0.0197
HOXA2(Homeobox)/mES-Hoxa2-ChIP-Seq(Donaldson_et_al.)/Homer	HOXA2	Homeobox	GYCATCMATCAT	1	-6.164e-02	1.0000	7.0	0.0126	879.8	0.0207
IDD2(C2H2)/colamp-IDD2-DAP-Seq(GSE60143)/Homer	IDD2	C2H2	HAVAAAAMGACAAAA	1	-3.780e-02	1.0000	7.0	0.0126	944.4	0.0222
GRHL2(CP2)/HBE-GRHL2-ChIP-Seq(GSE46194)/Homer	GRHL2	CP2	AAACYKGTTWDACMRGTTTB	1	-3.527e-02	1.0000	7.0	0.0126	953.9	0.0224
TEAD2(TEA)/Py2T-Tead2-ChIP-Seq(GSE55709)/Homer	TEAD2	TEA	CCWGGAATGY	1	-2.275e-02	1.0000	7.0	0.0126	1009.6	0.0237
IRF8(IRF)/BMDM-IRF8-ChIP-Seq(GSE77884)/Homer	IRF8	IRF	GRAASTGAAAST	1	-1.818e-02	1.0000	7.0	0.0126	1037.2	0.0244
ZNF189(Zf)/HEK293-ZNF189.GFP-ChIP-Seq(GSE58341)/Homer	ZNF189	Zf	TGGAACAGMA	1	-1.484e-02	1.0000	7.0	0.0126	1062.8	0.025
FHY3(FAR1)/Arabidopsis-FHY3-ChIP-Seq(GSE30711)/Homer	FHY3	FAR1	HHCACGCGCBTN	1	-1.085e-02	1.0000	7.0	0.0126	1100.9	0.0259
Bach1(bZIP)/K562-Bach1-ChIP-Seq(GSE31477)/Homer	Bach1	bZIP	AWWNTGCTGAGTCAT	0.1	-3.722e+00	0.1364	7.0	0.0126	215.2	0.0051
bZIP69(bZIP)/col-bZIP69-DAP-Seq(GSE60143)/Homer	bZIP69	bZIP	GACAGCTGKCAW	0.01	-6.538e+00	0.0186	7.0	0.0126	125.9	0.003
p53(p53)/Saos-p53-ChIP-Seq(GSE15780)/Homer	p53	p53	RRCATGYCYRGRCATGYYYN	0.01	-5.988e+00	0.0281	7.0	0.0126	138.6	0.0033
p53(p53)/Saos-p53-ChIP-Seq/Homer	p53/Saos	p53	RRCATGYCYRGRCATGYYYN	0.01	-5.988e+00	0.0281	7.0	0.0126	138.6	0.0033
HINFP(Zf)/K562-HINFP.eGFP-ChIP-Seq(Encode)/Homer	HINFP	Zf	TWVGGTCCGC	1	-1.368e+00	0.5971	6.0	0.0108	326.1	0.0077
Unknown1(NR/Ini-like)/Drosophila-Promoters/Homer	Unknown1	NR/Ini-like	MYGGTCACACTG	1	-9.426e-01	0.8213	6.0	0.0108	386.8	0.0091
ERF5(AP2EREBP)/colamp-ERF5-DAP-Seq(GSE60143)/Homer	ERF5	AP2EREBP	DCMGCCGCCA	1	-9.309e-01	0.8239	6.0	0.0108	388.0	0.0091
GATA3(Zf),DR8/iTreg-Gata3-ChIP-Seq(GSE20898)/Homer	GATA3	Zf	AGATSTNDNNDSAGATAASN	1	-8.367e-01	0.8681	6.0	0.0108	405.4	0.0095
MafK(bZIP)/C2C12-MafK-ChIP-Seq(GSE36030)/Homer	MafK	bZIP	GCTGASTCAGCA	1	-6.207e-01	0.9894	6.0	0.0108	452.3	0.0106
At5g65130(AP2EREBP)/colamp-At5g65130-DAP-Seq(GSE60143)/Homer	At5g65130	AP2EREBP	CCRCCGACAWTN	1	-5.563e-01	1.0000	6.0	0.0108	469.2	0.011
Egr1(Zf)/K562-Egr1-ChIP-Seq(GSE32465)/Homer	Egr1	Zf	TGCGTGGGYG	1	-5.146e-01	1.0000	6.0	0.0108	481.4	0.0113
E-box/Drosophila-Promoters/Homer	E-box/Drosophila-Promoters/Homer		AACAGCTGTTHN	1	-4.821e-01	1.0000	6.0	0.0108	491.3	0.0115
ERF10(AP2EREBP)/col-ERF10-DAP-Seq(GSE60143)/Homer	ERF10	AP2EREBP	RTGGCGGCGG	1	-4.544e-01	1.0000	6.0	0.0108	500.8	0.0118
HRE(HSF)/Striatum-HSF1-ChIP-Seq(GSE38000)/Homer	HRE	HSF	TTCTAGAABNTTCTA	1	-3.234e-01	1.0000	6.0	0.0108	551.2	0.0129
NUC(C2H2)/col-NUC-DAP-Seq(GSE60143)/Homer	NUC	C2H2	HAVAAAACGACAAAA	1	-1.323e-01	1.0000	6.0	0.0108	678.6	0.0159
AARE(HLH)/mES-cMyc-ChIP-Seq/Homer	AARE	HLH	GATTGCATCA	1	-9.120e-02	1.0000	6.0	0.0108	729.0	0.0171
ZBTB18(Zf)/HEK293-ZBTB18.GFP-ChIP-Seq(GSE58341)/Homer	ZBTB18	Zf	AACATCTGGA	1	-8.016e-02	1.0000	6.0	0.0108	745.4	0.0175
ANAC004(NAC)/colamp-ANAC004-DAP-Seq(GSE60143)/Homer	ANAC004	NAC	WNCTTVYNNNRBAAG	1	-7.774e-02	1.0000	6.0	0.0108	749.4	0.0176
Stat3(Stat)/mES-Stat3-ChIP-Seq(GSE11431)/Homer	Stat3	Stat	CTTCCGGGAA	1	-5.840e-02	1.0000	6.0	0.0108	786.2	0.0185
DEL2(E2FDP)/col-DEL2-DAP-Seq(GSE60143)/Homer	DEL2	E2FDP	WTTTCSCGCC	1	-3.712e-02	1.0000	6.0	0.0108	843.7	0.0198
Rfx5(HTH)/GM12878-Rfx5-ChIP-Seq(GSE31477)/Homer	Rfx5	HTH	SCCTAGCAACAG	1	-1.424e-02	1.0000	6.0	0.0108	958.7	0.0225
TF3A(C2H2)/col-TF3A-DAP-Seq(GSE60143)/Homer	TF3A	C2H2	NNDDGAGGAGGWNNN	1	-7.274e-03	1.0000	6.0	0.0108	1035.3	0.0243
E2F4(E2F)/K562-E2F4-ChIP-Seq(GSE31477)/Homer	E2F4	E2F	GGCGGGAAAH	1	-1.960e-04	1.0000	6.0	0.0108	1415.1	0.0332
Klf4(Zf)/mES-Klf4-ChIP-Seq(GSE11431)/Homer	Klf4	Zf	GCCACACCCA	0.1	-4.584e+00	0.0824	6.0	0.0108	138.6	0.0033
BZR1(BZR)/col-BZR1-DAP-Seq(GSE60143)/Homer	BZR1	BZR	NNCRCACGTGCG	0.1	-4.271e+00	0.0996	6.0	0.0108	148.4	0.0035
PLT3(AP2EREBP)/col-PLT3-DAP-Seq(GSE60143)/Homer	PLT3	AP2EREBP	GCACGNWTHYCGAGG	0.1	-2.736e+00	0.2728	6.0	0.0108	215.8	0.0051
ERF73(AP2EREBP)/col-ERF73-DAP-Seq(GSE60143)/Homer	ERF73	AP2EREBP	CCGCCGCC	0.1	-2.551e+00	0.2999	6.0	0.0108	226.7	0.0053
O2(bZIP)/Corn-O2-ChIP-Seq(GSE63991)/Homer	O2	bZIP	GCTGACGTGGCA	0.1	-2.518e+00	0.3048	6.0	0.0108	228.5	0.0054
PAX5(Paired,Homeobox),condensed/GM12878-PAX5-ChIP-Seq(GSE32465)/Homer	PAX5,condensed/GM12878	Paired,Homeobox	GTCACGCTCSCTGM	0.01	-6.577e+00	0.0184	6.0	0.0108	91.3	0.0021
GATA:SCL(Zf,bHLH)/Ter119-SCL-ChIP-Seq(GSE18720)/Homer	GATA:SCL	Zf,bHLH	CRGCTGBNGNSNNSAGATAA	1	-2.036e+00	0.4060	5.0	0.009	204.8	0.0048
ERF2(AP2EREBP)/colamp-ERF2-DAP-Seq(GSE60143)/Homer	ERF2	AP2EREBP	GGCGGCTG	1	-1.817e+00	0.4640	5.0	0.009	220.2	0.0052
ESE1(AP2EREBP)/col-ESE1-DAP-Seq(GSE60143)/Homer	ESE1	AP2EREBP	GGCGGCGG	1	-1.451e+00	0.5688	5.0	0.009	252.2	0.0059
TGA3(bZIP)/colamp-TGA3-DAP-Seq(GSE60143)/Homer	TGA3	bZIP	WTGATGACGTCATCW	1	-1.441e+00	0.5731	5.0	0.009	253.3	0.0059
Srebp1a(bHLH)/HepG2-Srebp1a-ChIP-Seq(GSE31477)/Homer	Srebp1a	bHLH	RTCACSCCAY	1	-1.326e+00	0.6195	5.0	0.009	265.3	0.0062
TFE3(bHLH)/MEF-TFE3-ChIP-Seq(GSE75757)/Homer	TFE3	bHLH	GTCACGTGACYV	1	-1.237e+00	0.6653	5.0	0.009	275.0	0.0065
Dorsal(RHD)/Embryo-dl-ChIP-Seq(GSE65441)/Homer	Dorsal	RHD	GGGAAAAMCCCG	1	-1.162e+00	0.7038	5.0	0.009	284.7	0.0067
DDF2(AP2EREBP)/col-DDF2-DAP-Seq(GSE60143)/Homer	DDF2	AP2EREBP	GATGTCGRCR	1	-7.185e-01	0.9385	5.0	0.009	354.0	0.0083
CRF4(AP2EREBP)/colamp-CRF4-DAP-Seq(GSE60143)/Homer	CRF4	AP2EREBP	CGCCGCCA	1	-6.745e-01	0.9627	5.0	0.009	362.7	0.0085
Ets1-distal(ETS)/CD4+-PolII-ChIP-Seq(Barski_et_al.)/Homer	Ets1-distal	ETS	MACAGGAAGT	1	-6.651e-01	0.9652	5.0	0.009	364.8	0.0086
HSFC1(HSF)/col-HSFC1-DAP-Seq(GSE60143)/Homer	HSFC1	HSF	HTTCTAGAADCTTCT	1	-6.972e-02	1.0000	5.0	0.009	662.8	0.0156
HSF6(HSF)/col-HSF6-DAP-Seq(GSE60143)/Homer	HSF6	HSF	TTYTAGAAGCTTCTA	1	-4.835e-02	1.0000	5.0	0.009	706.4	0.0166
PRDM10(Zf)/HEK293-PRDM10.eGFP-ChIP-Seq(Encode)/Homer	PRDM10	Zf	TGGTACATTCCA	1	-4.794e-02	1.0000	5.0	0.009	707.1	0.0166
STAT5(Stat)/mCD4+-Stat5-ChIP-Seq(GSE12346)/Homer	STAT5	Stat	RTTTCTNAGAAA	1	-2.264e-02	1.0000	5.0	0.009	794.2	0.0187
EWS:FLI1-fusion(ETS)/SK_N_MC-EWS:FLI1-ChIP-Seq(SRA014231)/Homer	EWS:FLI1-fusion	ETS	VACAGGAAAT	1	-4.212e-03	1.0000	5.0	0.009	977.7	0.023
ELF3(ETS)/PDAC-ELF3-ChIP-Seq(GSE64557)/Homer	ELF3	ETS	ANCAGGAAGT	1	-1.100e-05	1.0000	5.0	0.009	1550.1	0.0364
Elf4(ETS)/BMDM-Elf4-ChIP-Seq(GSE88699)/Homer	Elf4	ETS	ACTTCCKGKT	1	-4.000e-06	1.0000	5.0	0.009	1636.6	0.0384
At5g22890(C2H2)/col-At5g22890-DAP-Seq(GSE60143)/Homer	At5g22890	C2H2	NSAGGTKWTATCTGD	0.1	-3.964e+00	0.1240	5.0	0.009	116.2	0.0027
ERF9(AP2EREBP)/colamp-ERF9-DAP-Seq(GSE60143)/Homer	ERF9	AP2EREBP	AWATGGCGGCGG	0.1	-2.317e+00	0.3469	5.0	0.009	186.4	0.0044
ANAC017(NAC)/colamp-ANAC017-DAP-Seq(GSE60143)/Homer	ANAC017	NAC	TMCTTGNNNNNCAAG	1	-1.404e+00	0.5835	4.0	0.0072	193.6	0.0045
ERF1(AP2EREBP)/colamp-ERF1-DAP-Seq(GSE60143)/Homer	ERF1	AP2EREBP	GGCGGCTR	1	-1.327e+00	0.6195	4.0	0.0072	200.5	0.0047
ARE(NR)/LNCAP-AR-ChIP-Seq(GSE27824)/Homer	ARE	NR	RGRACASNSTGTYCYB	1	-1.244e+00	0.6635	4.0	0.0072	208.7	0.0049
TCP16(TCP)/colamp-TCP16-DAP-Seq(GSE60143)/Homer	TCP16	TCP	GTGGDCCYNNNNNNN	1	-8.828e-01	0.8410	4.0	0.0072	251.6	0.0059
NFE2L2(bZIP)/HepG2-NFE2L2-ChIP-Seq(Encode)/Homer	NFE2L2	bZIP	AWWWTGCTGAGTCAT	1	-7.901e-01	0.8934	4.0	0.0072	265.7	0.0062
PIF7(bHLH)/col-PIF7-DAP-Seq(GSE60143)/Homer	PIF7	bHLH	CCACGTGGNH	1	-5.486e-01	1.0000	4.0	0.0072	311.2	0.0073
GATA6(C2C2gata)/col200-GATA6-DAP-Seq(GSE60143)/Homer	GATA6	C2C2gata	TAGATCTARAHH	1	-4.082e-01	1.0000	4.0	0.0072	348.6	0.0082
Rfx1(HTH)/NPC-H3K4me1-ChIP-Seq(GSE16256)/Homer	Rfx1	HTH	KGTTGCCATGGCAA	1	-3.101e-01	1.0000	4.0	0.0072	382.4	0.009
PU.1:IRF8(ETS:IRF)/pDC-Irf8-ChIP-Seq(GSE66899)/Homer	PU.1:IRF8	ETS:IRF	GGAAGTGAAAST	1	-2.978e-01	1.0000	4.0	0.0072	387.7	0.0091
LOB(LOBAS2)/col-LOB-DAP-Seq(GSE60143)/Homer	LOB	LOBAS2	CGCCGKAWWTTHCGS	1	-1.754e-01	1.0000	4.0	0.0072	452.0	0.0106
PRDM14(Zf)/H1-PRDM14-ChIP-Seq(GSE22767)/Homer	PRDM14	Zf	RGGTCTCTAACY	1	-1.559e-01	1.0000	4.0	0.0072	465.6	0.0109
AT2G01818(PLATZ)/col-AT2G01818-DAP-Seq(GSE60143)/Homer	AT2G01818	PLATZ	TCTAGAABSTTC	1	-1.533e-01	1.0000	4.0	0.0072	467.9	0.011
PU.1(ETS)/ThioMac-PU.1-ChIP-Seq(GSE21512)/Homer	PU.1	ETS	AGAGGAAGTG	1	-1.420e-01	1.0000	4.0	0.0072	476.3	0.0112
Hand2(bHLH)/Mesoderm-Hand2-ChIP-Seq(GSE61475)/Homer	Hand2	bHLH	TGACANARRCCAGRC	1	-1.327e-01	1.0000	4.0	0.0072	484.5	0.0114
NFkB-p65(RHD)/GM12787-p65-ChIP-Seq(GSE19485)/Homer	NFkB-p65	RHD	WGGGGATTTCCC	1	-9.987e-02	1.0000	4.0	0.0072	517.9	0.0122
ETS(ETS)/Promoter/Homer	ETS	ETS	AACCGGAAGT	1	-6.320e-02	1.0000	4.0	0.0072	569.5	0.0134
TRP2(MYBrelated)/colamp-TRP2-DAP-Seq(GSE60143)/Homer	TRP2	MYBrelated	TAAACCCT	1	-4.915e-02	1.0000	4.0	0.0072	597.7	0.014
PRDM9(Zf)/Testis-DMC1-ChIP-Seq(GSE35498)/Homer	PRDM9	Zf	ADGGYAGYAGCATCT	1	-3.915e-02	1.0000	4.0	0.0072	622.4	0.0146
LRF(Zf)/Erythroblasts-ZBTB7A-ChIP-Seq(GSE74977)/Homer	LRF	Zf	AAGACCCYYN	1	-3.257e-02	1.0000	4.0	0.0072	642.8	0.0151
REB1/SacCer-Promoters/Homer	REB1/SacCer-Promoters/Homer		KCCGGGTAAYRR	1	-2.731e-02	1.0000	4.0	0.0072	661.6	0.0155
GATA3(Zf),DR4/iTreg-Gata3-ChIP-Seq(GSE20898)/Homer	GATA3,DR4/iTreg	Zf	AGATGKDGAGATAAG	1	-2.120e-02	1.0000	4.0	0.0072	688.7	0.0162
ZNF416(Zf)/HEK293-ZNF416.GFP-ChIP-Seq(GSE58341)/Homer	ZNF416	Zf	WDNCTGGGCA	1	-2.120e-02	1.0000	4.0	0.0072	688.0	0.0162
ELF1(ETS)/Jurkat-ELF1-ChIP-Seq(SRA014231)/Homer	ELF1	ETS	AVCCGGAAGT	1	-3.219e-03	1.0000	4.0	0.0072	880.1	0.0207
Reverb(NR),DR2/RAW-Reverba.biotin-ChIP-Seq(GSE45914)/Homer	Reverb	NR	GTRGGTCASTGGGTCA	0.1	-3.329e+00	0.1775	4.0	0.0072	94.0	0.0022
YY1(Zf)/Promoter/Homer	YY1	Zf	CAAGATGGCGGC	0.1	-3.023e+00	0.2208	4.0	0.0072	104.5	0.0025
E-box(bHLH)/Promoter/Homer	E-box	bHLH	SSGGTCACGTGA	1	-2.191e+00	0.3711	3.0	0.0054	89.8	0.0021
KLF3(Zf)/MEF-Klf3-ChIP-Seq(GSE44748)/Homer	KLF3	Zf	NRGCCCCRCCCHBNN	1	-2.143e+00	0.3812	3.0	0.0054	92.0	0.0022
TR4(NR),DR1/Hela-TR4-ChIP-Seq(GSE24685)/Homer	TR4	NR	GAGGTCAAAGGTCA	1	-1.801e+00	0.4642	3.0	0.0054	107.8	0.0025
Six4(Homeobox)/MCF7-SIX4-ChIP-Seq(Encode)/Homer	Six4	Homeobox	TGWAAYCTGABACCB	1	-1.640e+00	0.5091	3.0	0.0054	116.4	0.0027
AT1G19040(NAC)/col-AT1G19040-DAP-Seq(GSE60143)/Homer	AT1G19040	NAC	CTTGNDNHNCAAGYW	1	-1.101e+00	0.7285	3.0	0.0054	156.2	0.0037
RFX(HTH)/K562-RFX3-ChIP-Seq(SRA012198)/Homer	RFX	HTH	CGGTTGCCATGGCAAC	1	-9.185e-01	0.8279	3.0	0.0054	175.4	0.0041
FAR1(FAR1)/col-FAR1-DAP-Seq(GSE60143)/Homer	FAR1	FAR1	TKNNNYYCACGCGCY	1	-8.437e-01	0.8656	3.0	0.0054	184.3	0.0043
AT4G18450(AP2EREBP)/col-AT4G18450-DAP-Seq(GSE60143)/Homer	AT4G18450	AP2EREBP	ATGGCGGCKG	1	-8.358e-01	0.8681	3.0	0.0054	185.0	0.0043
NF1:FOXA1(CTF,Forkhead)/LNCAP-FOXA1-ChIP-Seq(GSE27824)/Homer	NF1:FOXA1	CTF,Forkhead	WNTGTTTRYTTTGGCA	1	-6.202e-01	0.9894	3.0	0.0054	217.2	0.0051
WRKY46(WRKY)/colamp-WRKY46-DAP-Seq(GSE60143)/Homer	WRKY46	WRKY	AAAGTCAACGSN	1	-4.573e-01	1.0000	3.0	0.0054	250.0	0.0059
Mouse_Recombination_Hotspot(Zf)/Testis-DMC1-ChIP-Seq(GSE24438)/Homer	Mouse_Recombination_Hotspot	Zf	ACTYKNATTCGTGNTACTTC	1	-4.490e-01	1.0000	3.0	0.0054	252.3	0.0059
X-box(HTH)/NPC-H3K4me1-ChIP-Seq(GSE16256)/Homer	X-box	HTH	GGTTGCCATGGCAA	1	-3.105e-01	1.0000	3.0	0.0054	292.2	0.0069
AGL25(MADS)/colamp-AGL25-DAP-Seq(GSE60143)/Homer	AGL25	MADS	TTTCCATWTWTGGAA	1	-2.265e-01	1.0000	3.0	0.0054	326.2	0.0077
At1g77640(AP2EREBP)/col-At1g77640-DAP-Seq(GSE60143)/Homer	At1g77640	AP2EREBP	TGTCGGTGGA	1	-1.776e-01	1.0000	3.0	0.0054	352.3	0.0083
TCP3(TCP)/colamp-TCP3-DAP-Seq(GSE60143)/Homer	TCP3	TCP	WGTGGTCCCAAHWWW	1	-1.572e-01	1.0000	3.0	0.0054	365.1	0.0086
NFAT:AP1(RHD,bZIP)/Jurkat-NFATC1-ChIP-Seq(Jolma_et_al.)/Homer	NFAT:AP1	RHD,bZIP	SARTGGAAAAWRTGAGTCAB	1	-3.700e-02	1.0000	3.0	0.0054	514.4	0.0121
FXR(NR),IR1/Liver-FXR-ChIP-Seq(Chong_et_al.)/Homer	FXR	NR	AGGTCANTGACCTB	1	-1.118e-02	1.0000	3.0	0.0054	632.0	0.0148
SPL13(SBP)/col-SPL13-DAP-Seq(GSE60143)/Homer	SPL13	SBP	WAHTGTACGGAH	1	-8.243e-03	1.0000	3.0	0.0054	660.4	0.0155
IRF:BATF(IRF:bZIP)/pDC-Irf8-ChIP-Seq(GSE66899)/Homer	IRF:BATF	IRF:bZIP	CTTTCANTATGACTV	1	-3.907e-03	1.0000	3.0	0.0054	730.5	0.0172
PCF/Arabidopsis-Promoters/Homer	PCF/Arabidopsis-Promoters/Homer		NNWWWTGGGCYTDDN	1	-1.354e-03	1.0000	3.0	0.0054	827.5	0.0194
ZML2(C2C2gata)/col-ZML2-DAP-Seq(GSE60143)/Homer	ZML2	C2C2gata	CATCATCATC	1	-2.040e-04	1.0000	3.0	0.0054	995.0	0.0234
NRF1(NRF)/MCF7-NRF1-ChIP-Seq(Unpublished)/Homer	NRF1	NRF	CTGCGCATGCGC	0.1	-4.565e+00	0.0824	3.0	0.0054	34.5	0.0008
GLI3(Zf)/Limb-GLI3-ChIP-Chip(GSE11077)/Homer	GLI3	Zf	CGTGGGTGGTCC	0.1	-3.560e+00	0.1526	3.0	0.0054	50.7	0.0012
Twist(bHLH)/HMLE-TWIST1-ChIP-Seq(Chang_et_al)/Homer	Twist	bHLH	VCAKCTGGNNNCCAGMTGBN	0.1	-3.321e+00	0.1781	3.0	0.0054	55.8	0.0013
Klf9(Zf)/GBM-Klf9-ChIP-Seq(GSE62211)/Homer	Klf9	Zf	GCCACRCCCACY	0.1	-3.147e+00	0.2036	3.0	0.0054	59.9	0.0014
Unknown3/Drosophila-Promoters/Homer	Unknown3/Drosophila-Promoters/Homer		ACVAKCTGGCAGCGC	0.1	-2.671e+00	0.2826	3.0	0.0054	72.2	0.0017
ZNF669(Zf)/HEK293-ZNF669.GFP-ChIP-Seq(GSE58341)/Homer	ZNF669	Zf	GARTGGTCATCGCCC	0.1	-2.516e+00	0.3048	3.0	0.0054	77.7	0.0018
EKLF(Zf)/Erythrocyte-Klf1-ChIP-Seq(GSE20478)/Homer	EKLF	Zf	NWGGGTGTGGCY	0.1	-2.400e+00	0.3302	3.0	0.0054	81.5	0.0019
WRKY17(WRKY)/colamp-WRKY17-DAP-Seq(GSE60143)/Homer	WRKY17	WRKY	GCGTTGACTTTT	1	-2.071e+00	0.4019	2.0	0.0036	47.8	0.0011
SHN3(AP2EREBP)/col-SHN3-DAP-Seq(GSE60143)/Homer	SHN3	AP2EREBP	CCGCCGCC	1	-1.822e+00	0.4640	2.0	0.0036	55.4	0.0013
bZIP44(bZIP)/colamp-bZIP44-DAP-Seq(GSE60143)/Homer	bZIP44	bZIP	NDTGCCACGTCAGCH	1	-1.740e+00	0.4846	2.0	0.0036	58.4	0.0014
GT1(Trihelix)/col-GT1-DAP-Seq(GSE60143)/Homer	GT1	Trihelix	TTAACCATGGTTAAD	1	-1.440e+00	0.5731	2.0	0.0036	71.1	0.0017
dHNF4(NR)/Fly-HNF4-ChIP-Seq(GSE73675)/Homer	dHNF4	NR	GGTCCAAAGTCCAMT	1	-1.073e+00	0.7415	2.0	0.0036	93.6	0.0022
RBPJ:Ebox(?,bHLH)/Panc1-Rbpj1-ChIP-Seq(GSE47459)/Homer	RBPJ:Ebox	?,bHLH	GGGRAARRGRMCAGMTG	1	-7.872e-01	0.8934	2.0	0.0036	118.8	0.0028
AT5G59990(C2C2COlike)/colamp-AT5G59990-DAP-Seq(GSE60143)/Homer	AT5G59990	C2C2COlike	TCTCAACCGTTCATT	1	-5.729e-01	1.0000	2.0	0.0036	145.9	0.0034
WT1(Zf)/Kidney-WT1-ChIP-Seq(GSE90016)/Homer	WT1	Zf	MCTCCCMCRCAB	1	-4.937e-01	1.0000	2.0	0.0036	158.2	0.0037
FRS9(ND)/col-FRS9-DAP-Seq(GSE60143)/Homer	FRS9	ND	RGAGAGAGAAAG	1	-4.120e-01	1.0000	2.0	0.0036	174.9	0.0041
Unknown-ESC-element(?)/mES-Nanog-ChIP-Seq(GSE11724)/Homer	Unknown-ESC-element	?	CACAGCAGGGGG	1	-3.642e-01	1.0000	2.0	0.0036	185.5	0.0044
PLT1(AP2EREBP)/colamp-PLT1-DAP-Seq(GSE60143)/Homer	PLT1	AP2EREBP	GCACGAWTYCCGAGG	1	-2.982e-01	1.0000	2.0	0.0036	203.0	0.0048
Tbox:Smad(T-box,MAD)/ESCd5-Smad2_3-ChIP-Seq(GSE29422)/Homer	Tbox:Smad	T-box,MAD	AGGTGHCAGACA	1	-2.289e-01	1.0000	2.0	0.0036	228.0	0.0054
At1g72010(TCP)/colamp-At1g72010-DAP-Seq(GSE60143)/Homer	At1g72010	TCP	GGDCCCAC	1	-2.214e-01	1.0000	2.0	0.0036	230.9	0.0054
TCFL2(HMG)/K562-TCF7L2-ChIP-Seq(GSE29196)/Homer	TCFL2	HMG	ACWTCAAAGG	1	-2.050e-01	1.0000	2.0	0.0036	237.3	0.0056
ZNF675(Zf)/HEK293-ZNF675.GFP-ChIP-Seq(GSE58341)/Homer	ZNF675	Zf	ARGAGGMCAAAATGW	1	-1.878e-01	1.0000	2.0	0.0036	245.8	0.0058
ZNF143|STAF(Zf)/CUTLL-ZNF143-ChIP-Seq(GSE29600)/Homer	ZNF143|STAF	Zf	ATTTCCCAGVAKSCY	1	-1.857e-01	1.0000	2.0	0.0036	246.7	0.0058
RAR:RXR(NR),DR5/ES-RAR-ChIP-Seq(GSE56893)/Homer	RAR:RXR	NR	AGGTCAAGGTCA	1	-1.797e-01	1.0000	2.0	0.0036	249.9	0.0059
SPL3(SBP)/colamp-SPL3-DAP-Seq(GSE60143)/Homer	SPL3	SBP	WDTTGTACGGAH	1	-1.524e-01	1.0000	2.0	0.0036	264.3	0.0062
HRE(HSF)/HepG2-HSF1-ChIP-Seq(GSE31477)/Homer	HRE/HepG2	HSF	BSTTCTRGAABVTTCYAGAA	1	-1.237e-01	1.0000	2.0	0.0036	283.2	0.0067
Sp5(Zf)/mES-Sp5.Flag-ChIP-Seq(GSE72989)/Homer	Sp5	Zf	RGKGGGCGGAGC	1	-1.224e-01	1.0000	2.0	0.0036	284.0	0.0067
AGL13(MADS)/col-AGL13-DAP-Seq(GSE60143)/Homer	AGL13	MADS	TWCCAWWTWTGGWAA	1	-9.399e-02	1.0000	2.0	0.0036	308.5	0.0072
TOD6?/SacCer-Promoters/Homer	TOD6?/SacCer-Promoters/Homer		GCGATGAGMT	1	-9.194e-02	1.0000	2.0	0.0036	310.8	0.0073
At5g08330(TCP)/col-At5g08330-DAP-Seq(GSE60143)/Homer	At5g08330	TCP	GGRCCCAC	1	-6.976e-02	1.0000	2.0	0.0036	335.7	0.0079
Rfx2(HTH)/LoVo-RFX2-ChIP-Seq(GSE49402)/Homer	Rfx2	HTH	GTTGCCATGGCAACM	1	-5.842e-02	1.0000	2.0	0.0036	351.4	0.0083
AGL95(ND)/col-AGL95-DAP-Seq(GSE60143)/Homer	AGL95	ND	TTCTAGAAGCTTCTA	1	-3.999e-02	1.0000	2.0	0.0036	385.2	0.009
Unknown1/Arabidopsis-Promoters/Homer	Unknown1/Arabidopsis-Promoters/Homer		RGGGTAWWWTHGTAA	1	-3.232e-02	1.0000	2.0	0.0036	404.2	0.0095
IRF1(IRF)/PBMC-IRF1-ChIP-Seq(GSE43036)/Homer	IRF1	IRF	GAAAGTGAAAGT	1	-1.696e-02	1.0000	2.0	0.0036	461.4	0.0108
Sp2(Zf)/HEK293-Sp2.eGFP-ChIP-Seq(Encode)/Homer	Sp2	Zf	YGGCCCCGCCCC	1	-1.530e-02	1.0000	2.0	0.0036	470.1	0.011
SeqBias: CG-repeat	SeqBias: CG-repeat		CGCGCGCGCG	1	-1.204e-02	1.0000	2.0	0.0036	491.4	0.0115
p73(p53)/Trachea-p73-ChIP-Seq(PRJNA310161)/Homer	p73	p53	NRRRCAWGTCCDGRCATGYY	0.1	-2.422e+00	0.3243	2.0	0.0036	38.7	0.0009
CTCF-SatelliteElement(Zf?)/CD4+-CTCF-ChIP-Seq(Barski_et_al.)/Homer	CTCF-SatelliteElement	Zf?	TGCAGTTCCMVNWRTGGCCA	1	-2.201e+00	0.3688	1.0	0.0018	2022-08-09	0.0002
WRKY7(WRKY)/colamp-WRKY7-DAP-Seq(GSE60143)/Homer	WRKY7	WRKY	AAAAGTCAACGSHWD	1	-1.670e+00	0.5003	1.0	0.0018	2022-05-16	0.0004
EFL-1(E2F)/cElegans-L1-EFL1-ChIP-Seq(modEncode)/Homer	EFL-1	E2F	TGCAARYGCGCTCYA	1	-1.565e+00	0.5275	1.0	0.0018	18.0	0.0004
AT4G27900(C2C2COlike)/col-AT4G27900-DAP-Seq(GSE60143)/Homer	AT4G27900	C2C2COlike	TCTCVACCGTTSATT	1	-1.215e+00	0.6783	1.0	0.0018	2022-08-27	0.0007
DUX(Homeobox)/C2C12-Dux-ChIP-Seq(GSE87279)/Homer	DUX	Homeobox	BCWGATTCAATCAAN	1	-9.396e-01	0.8213	1.0	0.0018	38.4	0.0009
At1g13300(G2like)/col-At1g13300-DAP-Seq(GSE60143)/Homer	At1g13300	G2like	GAATCTWAGATTCYN	1	-9.196e-01	0.8279	1.0	0.0018	39.0	0.0009
ZBTB33(Zf)/GM12878-ZBTB33-ChIP-Seq(GSE32465)/Homer	ZBTB33	Zf	GGVTCTCGCGAGAAC	1	-9.003e-01	0.8387	1.0	0.0018	40.1	0.0009
ETS:RUNX(ETS,Runt)/Jurkat-RUNX1-ChIP-Seq(GSE17954)/Homer	ETS:RUNX	ETS,Runt	RCAGGATGTGGT	1	-7.803e-01	0.8934	1.0	0.0018	47.3	0.0011
BPC6(BBRBPC)/col-BPC6-DAP-Seq(GSE60143)/Homer	BPC6	BBRBPC	YTYTCTCTCTCTCTA	1	-7.803e-01	0.8934	1.0	0.0018	47.5	0.0011
ZIM(C2C2gata)/col-ZIM-DAP-Seq(GSE60143)/Homer	ZIM	C2C2gata	ATCSRACGGTYRAGA	1	-6.572e-01	0.9691	1.0	0.0018	56.5	0.0013
ETS:E-box(ETS,bHLH)/HPC7-Scl-ChIP-Seq(GSE22178)/Homer	ETS:E-box	ETS,bHLH	AGGAARCAGCTG	1	-5.308e-01	1.0000	1.0	0.0018	68.5	0.0016
TCP20(TCP)/col-TCP20-DAP-Seq(GSE60143)/Homer	TCP20	TCP	GGDCCCAC	1	-5.308e-01	1.0000	1.0	0.0018	68.4	0.0016
NFkB-p65-Rel(RHD)/ThioMac-LPS-Expression(GSE23622)/Homer	NFkB-p65-Rel	RHD	GGAAATTCCC	1	-4.134e-01	1.0000	1.0	0.0018	83.5	0.002
AS2(LOBAS2)/col-AS2-DAP-Seq(GSE60143)/Homer	AS2	LOBAS2	CCGDAAWWHMCGSCG	1	-4.003e-01	1.0000	1.0	0.0018	85.5	0.002
ZML1(C2C2gata)/colamp-ZML1-DAP-Seq(GSE60143)/Homer	ZML1	C2C2gata	ATCWYRACCGTTSRW	1	-3.696e-01	1.0000	1.0	0.0018	90.8	0.0021
RARg(NR)/ES-RARg-ChIP-Seq(GSE30538)/Homer	RARg	NR	AGGTCAAGGTCA	1	-3.115e-01	1.0000	1.0	0.0018	101.7	0.0024
LEP(AP2EREBP)/col-LEP-DAP-Seq(GSE60143)/Homer	LEP	AP2EREBP	CDCCGCCGTC	1	-3.021e-01	1.0000	1.0	0.0018	103.1	0.0024
Zic3(Zf)/mES-Zic3-ChIP-Seq(GSE37889)/Homer	Zic3	Zf	GGCCYCCTGCTGDGH	1	-2.677e-01	1.0000	1.0	0.0018	111.8	0.0026
ZNF317(Zf)/HEK293-ZNF317.GFP-ChIP-Seq(GSE58341)/Homer	ZNF317	Zf	GTCWGCTGTYYCTCT	1	-2.637e-01	1.0000	1.0	0.0018	112.1	0.0026
OCT:OCT(POU,Homeobox)/NPC-Brn1-ChIP-Seq(GSE35496)/Homer	OCT:OCT/NPC	POU,Homeobox	ATGAATATTCATGAG	1	-2.241e-01	1.0000	1.0	0.0018	123.2	0.0029
Srebp2(bHLH)/HepG2-Srebp2-ChIP-Seq(GSE31477)/Homer	Srebp2	bHLH	CGGTCACSCCAC	1	-2.176e-01	1.0000	1.0	0.0018	125.2	0.0029
E2F(E2F)/Hela-CellCycle-Expression/Homer	E2F	E2F	TTSGCGCGAAAA	1	-1.856e-01	1.0000	1.0	0.0018	136.4	0.0032
GRE(NR),IR3/A549-GR-ChIP-Seq(GSE32465)/Homer	GRE,IR3/A549	NR	NRGVACABNVTGTYCY	1	-1.632e-01	1.0000	1.0	0.0018	145.1	0.0034
NF-E2(bZIP)/K562-NFE2-ChIP-Seq(GSE31477)/Homer	NF-E2	bZIP	GATGACTCAGCA	1	-1.249e-01	1.0000	1.0	0.0018	164.8	0.0039
ZNF467(Zf)/HEK293-ZNF467.GFP-ChIP-Seq(GSE58341)/Homer	ZNF467	Zf	TGGGGAAGGGCM	1	-1.029e-01	1.0000	1.0	0.0018	178.7	0.0042
E2F6(E2F)/Hela-E2F6-ChIP-Seq(GSE31477)/Homer	E2F6	E2F	GGCGGGAARN	1	-7.510e-02	1.0000	1.0	0.0018	201.4	0.0047
GEI-11(Myb?)/cElegans-L4-GEI11-ChIP-Seq(modEncode)/Homer	GEI-11	Myb?	CCGACAYYTYACGGG	1	-6.737e-02	1.0000	1.0	0.0018	209.4	0.0049
AT1G23810(Orphan)/col-AT1G23810-DAP-Seq(GSE60143)/Homer	AT1G23810	Orphan	TTCTAGAAGSTTCTA	1	-6.469e-02	1.0000	1.0	0.0018	212.9	0.005
AT1G01250(AP2EREBP)/col-AT1G01250-DAP-Seq(GSE60143)/Homer	AT1G01250	AP2EREBP	YCACCGACAHTW	1	-4.940e-02	1.0000	1.0	0.0018	232.7	0.0055
Maz(Zf)/HepG2-Maz-ChIP-Seq(GSE31477)/Homer	Maz	Zf	GGGGGGGG	1	-4.437e-02	1.0000	1.0	0.0018	240.2	0.0056
AT3G58630(Trihelix)/col-AT3G58630-DAP-Seq(GSE60143)/Homer	AT3G58630	Trihelix	TCTCCGGCGA	1	-3.881e-02	1.0000	1.0	0.0018	250.9	0.0059
Tlx?(NR)/NPC-H3K4me1-ChIP-Seq(GSE16256)/Homer	Tlx?	NR	CTGGCAGSCTGCCA	1	-2.672e-02	1.0000	1.0	0.0018	278.3	0.0065
THRb(NR)/HepG2-THRb.Flag-ChIP-Seq(Encode)/Homer	THRb/HepG2	NR	GGTCACCTGAGGTCA	1	-2.567e-02	1.0000	1.0	0.0018	281.4	0.0066
TCP7(TCP)/col-TCP7-DAP-Seq(GSE60143)/Homer	TCP7	TCP	GTGGGSCCCACHHNN	1	-1.917e-02	1.0000	1.0	0.0018	303.7	0.0071
THRa(NR)/C17.2-THRa-ChIP-Seq(GSE38347)/Homer	THRa	NR	GGTCANYTGAGGWCA	1	-1.614e-02	1.0000	1.0	0.0018	316.7	0.0074
HSFA1E(HSF)/col-HSFA1E-DAP-Seq(GSE60143)/Homer	HSFA1E	HSF	TTCTAGAAGCTTCTA	1	-1.239e-02	1.0000	1.0	0.0018	336.6	0.0079
HSF21(HSF)/col-HSF21-DAP-Seq(GSE60143)/Homer	HSF21	HSF	CTTCTAGAAGMTTYW	1	-6.072e-03	1.0000	1.0	0.0018	390.6	0.0092
AGL16(MADS)/col-AGL16-DAP-Seq(GSE60143)/Homer	AGL16	MADS	TWCCHWATWDGGAAA	1	-5.914e-03	1.0000	1.0	0.0018	392.9	0.0092
IRF2(IRF)/Erythroblas-IRF2-ChIP-Seq(GSE36985)/Homer	IRF2	IRF	GAAASYGAAASY	1	-4.424e-03	1.0000	1.0	0.0018	414.4	0.0097
SpiB(ETS)/OCILY3-SPIB-ChIP-Seq(GSE56857)/Homer	SpiB	ETS	AAAGRGGAAGTG	1	-3.223e-03	1.0000	1.0	0.0018	438.8	0.0103
bZIP42(bZIP)/colamp-bZIP42-DAP-Seq(GSE60143)/Homer	bZIP42	bZIP	GCCACGTCAGCA	0.1	-2.439e+00	0.3224	1.0	0.0018	2022-01-07	0.0002
AP-2gamma(AP2)/MCF7-TFAP2C-ChIP-Seq(GSE21234)/Homer	AP-2gamma	AP2	SCCTSAGGSCAW	1	0.000e+00	1.0000	0.0	0	201.6	0.0047
AP-2alpha(AP2)/Hela-AP2alpha-ChIP-Seq(GSE31477)/Homer	AP-2alpha	AP2	ATGCCCTGAGGC	1	0.000e+00	1.0000	0.0	0	125.8	0.003
BORIS(Zf)/K562-CTCFL-ChIP-Seq(GSE32465)/Homer	BORIS	Zf	CNNBRGCGCCCCCTGSTGGC	1	0.000e+00	1.0000	0.0	0	2022-05-26	0.0006
CTCF(Zf)/CD4+-CTCF-ChIP-Seq(Barski_et_al.)/Homer	CTCF	Zf	AYAGTGCCMYCTRGTGGCCA	1	0.000e+00	1.0000	0.0	0	35.8	0.0008
RAR:RXR(NR),DR5/ES-RAR-ChIP-Seq(GSE56893)/Homer	RAR:RXR,DR5/ES	NR	RGGTCADNNAGAGGTCAV	1	0.000e+00	1.0000	0.0	0	2022-01-14	0.0003
E2F1(E2F)/Hela-E2F1-ChIP-Seq(GSE22478)/Homer	E2F1	E2F	CWGGCGGGAA	1	0.000e+00	1.0000	0.0	0	140.3	0.0033
E2F3(E2F)/MEF-E2F3-ChIP-Seq(GSE71376)/Homer	E2F3	E2F	BTKGGCGGGAAA	1	0.000e+00	1.0000	0.0	0	346.0	0.0081
E2F7(E2F)/Hela-E2F7-ChIP-Seq(GSE32673)/Homer	E2F7	E2F	VDTTTCCCGCCA	1	0.000e+00	1.0000	0.0	0	95.9	0.0023
EBF2(EBF)/BrownAdipose-EBF2-ChIP-Seq(GSE97114)/Homer	EBF2	EBF	NABTCCCWDGGGAVH	1	0.000e+00	1.0000	0.0	0	424.3	0.01
EBF(EBF)/proBcell-EBF-ChIP-Seq(GSE21978)/Homer	EBF	EBF	DGTCCCYRGGGA	1	0.000e+00	1.0000	0.0	0	63.3	0.0015
EBF1(EBF)/Near-E2A-ChIP-Seq(GSE21512)/Homer	EBF1	EBF	GTCCCCWGGGGA	1	0.000e+00	1.0000	0.0	0	159.6	0.0037
EBNA1(EBV-virus)/Raji-EBNA1-ChIP-Seq(GSE30709)/Homer	EBNA1	EBV-virus	GGYAGCAYDTGCTDCCCNNN	1	0.000e+00	1.0000	0.0	0	2022-02-07	0.0002
Egr2(Zf)/Thymocytes-Egr2-ChIP-Seq(GSE34254)/Homer	Egr2	Zf	NGCGTGGGCGGR	1	0.000e+00	1.0000	0.0	0	116.4	0.0027
GFX(?)/Promoter/Homer	GFX	?	ATTCTCGCGAGA	1	0.000e+00	1.0000	0.0	0	2022-02-18	0.0004
GFY(?)/Promoter/Homer	GFY	?	ACTACAATTCCC	1	0.000e+00	1.0000	0.0	0	52.1	0.0012
GFY-Staf(?,Zf)/Promoter/Homer	GFY-Staf	?,Zf	RACTACAATTCCCAGAAKGC	1	0.000e+00	1.0000	0.0	0	36.1	0.0008
ISRE(IRF)/ThioMac-LPS-Expression(GSE23622)/Homer	ISRE	IRF	AGTTTCASTTTC	1	0.000e+00	1.0000	0.0	0	255.3	0.006
LXRE(NR),DR4/RAW-LXRb.biotin-ChIP-Seq(GSE21512)/Homer	LXRE	NR	RGGTTACTANAGGTCA	1	0.000e+00	1.0000	0.0	0	97.9	0.0023
NF1(CTF)/LNCAP-NF1-ChIP-Seq(Unpublished)/Homer	NF1	CTF	CYTGGCABNSTGCCAR	1	0.000e+00	1.0000	0.0	0	298.0	0.007
Nrf2(bZIP)/Lymphoblast-Nrf2-ChIP-Seq(GSE37589)/Homer	Nrf2	bZIP	HTGCTGAGTCAT	1	0.000e+00	1.0000	0.0	0	132.2	0.0031
NFkB-p50,p52(RHD)/Monocyte-p50-ChIP-Chip(Schreiber_et_al.)/Homer	NFkB-p50,p52	RHD	GGGGGAATCCCC	1	0.000e+00	1.0000	0.0	0	2022-08-23	0.0006
p53(p53)/mES-cMyc-ChIP-Seq(GSE11431)/Homer	p53/mES	p53	ACATGCCCGGGCAT	1	0.000e+00	1.0000	0.0	0	2022-09-05	0.0001
PBX1(Homeobox)/MCF7-PBX1-ChIP-Seq(GSE28007)/Homer	PBX1	Homeobox	GSCTGTCACTCA	1	0.000e+00	1.0000	0.0	0	58.3	0.0014
REST-NRSF(Zf)/Jurkat-NRSF-ChIP-Seq/Homer	REST-NRSF	Zf	GGMGCTGTCCATGGTGCTGA	1	0.000e+00	1.0000	0.0	0	0.0	0
Ronin(THAP)/ES-Thap11-ChIP-Seq(GSE51522)/Homer	Ronin	THAP	RACTACAACTCCCAGVAKGC	1	0.000e+00	1.0000	0.0	0	2022-06-05	0.0001
Sp1(Zf)/Promoter/Homer	Sp1	Zf	GGCCCCGCCCCC	1	0.000e+00	1.0000	0.0	0	13.0	0.0003
T1ISRE(IRF)/ThioMac-Ifnb-Expression/Homer	T1ISRE	IRF	ACTTTCGTTTCT	1	0.000e+00	1.0000	0.0	0	50.9	0.0012
VDR(NR),DR3/GM10855-VDR+vitD-ChIP-Seq(GSE22484)/Homer	VDR	NR	ARAGGTCANWGAGTTCANNN	1	0.000e+00	1.0000	0.0	0	277.0	0.0065
Zfp281(Zf)/ES-Zfp281-ChIP-Seq(GSE81042)/Homer	Zfp281	Zf	CCCCTCCCCCAC	1	0.000e+00	1.0000	0.0	0	35.6	0.0008
ZFP3(Zf)/HEK293-ZFP3.GFP-ChIP-Seq(GSE58341)/Homer	ZFP3	Zf	GGGTTTTGAAGGATGARTAGGAGTT	1	0.000e+00	1.0000	0.0	0	0.3	0
Zfp809(Zf)/ES-Zfp809-ChIP-Seq(GSE70799)/Homer	Zfp809	Zf	GGGGCTYGKCTGGGA	1	0.000e+00	1.0000	0.0	0	41.0	0.001
ZKSCAN1(Zf)/HepG2-ZKSCAN1-ChIP-Seq(Encode)/Homer	ZKSCAN1	Zf	GCACAYAGTAGGKCY	1	0.000e+00	1.0000	0.0	0	2022-04-23	0.0005
ZNF165(Zf)/WHIM12-ZNF165-ChIP-Seq(GSE65937)/Homer	ZNF165	Zf	AAGGKGRCGCAGGCA	1	0.000e+00	1.0000	0.0	0	2022-09-11	0.0003
ZNF16(Zf)/HEK293-ZNF16.GFP-ChIP-Seq(GSE58341)/Homer	ZNF16	Zf	MACCTTCYATGGCTCCCTAKTGCCY	1	0.000e+00	1.0000	0.0	0	0.0	0
ZNF322(Zf)/HEK293-ZNF322.GFP-ChIP-Seq(GSE58341)/Homer	ZNF322	Zf	GAGCCTGGTACTGWGCCTGR	1	0.000e+00	1.0000	0.0	0	44.5	0.001
ZNF382(Zf)/HEK293-ZNF382.GFP-ChIP-Seq(GSE58341)/Homer	ZNF382	Zf	GNCTGTASTRNTGBCTCHTT	1	0.000e+00	1.0000	0.0	0	69.1	0.0016
ZNF41(Zf)/HEK293-ZNF41.GFP-ChIP-Seq(GSE58341)/Homer	ZNF41	Zf	CCTCATGGTGYCYTWYTCCCTTGTG	1	0.000e+00	1.0000	0.0	0	2022-05-24	0.0006
ZNF519(Zf)/HEK293-ZNF519.GFP-ChIP-Seq(GSE58341)/Homer	ZNF519	Zf	GAGSCCGAGC	1	0.000e+00	1.0000	0.0	0	43.4	0.001
ZNF528(Zf)/HEK293-ZNF528.GFP-ChIP-Seq(GSE58341)/Homer	ZNF528	Zf	AGAAATGACTTCCCT	1	0.000e+00	1.0000	0.0	0	2022-02-04	0.0001
ZNF692(Zf)/HEK293-ZNF692.GFP-ChIP-Seq(GSE58341)/Homer	ZNF692	Zf	GTGGGCCCCA	1	0.000e+00	1.0000	0.0	0	2022-06-24	0.0006
ZSCAN22(Zf)/HEK293-ZSCAN22.GFP-ChIP-Seq(GSE58341)/Homer	ZSCAN22	Zf	SMCAGTCWGAKGGAGGAGGC	1	0.000e+00	1.0000	0.0	0	20.0	0.0005
AT1G10720(BSD)/col-AT1G10720-DAP-Seq(GSE60143)/Homer	AT1G10720	BSD	TTCTAGAAKCTTCTA	1	0.000e+00	1.0000	0.0	0	170.2	0.004
At1g69690(TCP)/colamp-At1g69690-DAP-Seq(GSE60143)/Homer	At1g69690	TCP	NHGTGGGGCCCACHW	1	0.000e+00	1.0000	0.0	0	68.5	0.0016
At2g45680(TCP)/colamp-At2g45680-DAP-Seq(GSE60143)/Homer	At2g45680	TCP	GTGGGNCCCACNDND	1	0.000e+00	1.0000	0.0	0	2022-06-15	0.0004
AT4G12670(MYBrelated)/col-AT4G12670-DAP-Seq(GSE60143)/Homer	AT4G12670	MYBrelated	AGGGTTTAGGGTTTA	1	0.000e+00	1.0000	0.0	0	0.2	0
bHLH18(bHLH)/col-bHLH18-DAP-Seq(GSE60143)/Homer	bHLH18	bHLH	CACGTGTTYCACGTG	1	0.000e+00	1.0000	0.0	0	47.4	0.0011
DEL1(E2FDP)/colamp-DEL1-DAP-Seq(GSE60143)/Homer	DEL1	E2FDP	TTCCCGCCAA	1	0.000e+00	1.0000	0.0	0	2022-07-02	0.0001
HSFA6A(HSF)/col-HSFA6A-DAP-Seq(GSE60143)/Homer	HSFA6A	HSF	RGAAGNTTCTAGAAN	1	0.000e+00	1.0000	0.0	0	188.7	0.0044
HSFB3(HSF)/colamp-HSFB3-DAP-Seq(GSE60143)/Homer	HSFB3	HSF	TTCTAGAAGMTTHTW	1	0.000e+00	1.0000	0.0	0	341.4	0.008
HSFB4(HSF)/col-HSFB4-DAP-Seq(GSE60143)/Homer	HSFB4	HSF	TTCTAGAAGCTTCTA	1	0.000e+00	1.0000	0.0	0	207.9	0.0049
PTF1(TCP)/colamp-PTF1-DAP-Seq(GSE60143)/Homer	PTF1	TCP	RDDGGGACCACA	1	0.000e+00	1.0000	0.0	0	32.0	0.0008
REM16(ABI3VP1)/col-REM16-DAP-Seq(GSE60143)/Homer	REM16	ABI3VP1	DTTTTTSCCGSMAAA	1	0.000e+00	1.0000	0.0	0	7.0	0.0002
TCP17(TCP)/col-TCP17-DAP-Seq(GSE60143)/Homer	TCP17	TCP	GTGGTCCCCA	1	0.000e+00	1.0000	0.0	0	2022-01-08	0.0002
TCP1(TCP)/col-TCP1-DAP-Seq(GSE60143)/Homer	TCP1	TCP	GGGGGCCCMMCN	1	0.000e+00	1.0000	0.0	0	90.7	0.0021
Unknown2/Arabidopsis-Promoters/Homer	Unknown2/Arabidopsis-Promoters/Homer		AAACGACGTCGTTTT	1	0.000e+00	1.0000	0.0	0	87.7	0.0021
VRN1(ABI3VP1)/col-VRN1-DAP-Seq(GSE60143)/Homer	VRN1	ABI3VP1	TTTTTTTTTT	1	0.000e+00	1.0000	0.0	0	143.6	0.0034
LIN-15B(Zf)/cElegans-L3-LIN15B-ChIP-Seq(modEncode)/Homer	LIN-15B	Zf	CARTGGAGCGCRYTTGCATT	1	0.000e+00	1.0000	0.0	0	5.0	0.0001

## Sheet: Posterior
Motif Name	Label	Class	Consensus	P-value	Log P-value	q-value (Benjamini)	# of Target Sequences with Motif(of 1870)	% of Target Sequences with Motif	# of Background Sequences with Motif(of 48085)	% of Background Sequences with Motif
Ik-1	Ik-1		NHTTGGGAATRCC	1	-3.900e-02	1.0000	1869.0	1	47917.4	1
SeqBias: C/A-bias	SeqBias: C/A-bias		MMMMMMMMMM	0.1	-2.533e+00	0.5538	1868.0	0.9995	47811.1	0.9978
SeqBias: polyA-repeat	SeqBias: polyA-repeat		AAAAAAAAAA	1	-1.735e+00	0.8195	1868.0	0.9995	47838.0	0.9983
SeqBias: G/A bias	SeqBias: G/A bias		RRRRRRRRRR	1	-1.203e+00	0.9960	1866.0	0.9984	47796.4	0.9975
SeqBias: GCW-triplet	SeqBias: GCW-triplet		GCWGCWGCWGCW	1	-1.470e-01	1.0000	1856.0	0.993	47661.6	0.9946
SeqBias: A/T bias	SeqBias: A/T bias		WWWWWWWWWW	1	-2.181e-01	1.0000	1795.0	0.9604	46184.1	0.9638
SeqBias: polyC-repeat	SeqBias: polyC-repeat		CCCCCCCCCC	1	-9.700e-05	1.0000	1675.0	0.8962	44095.4	0.9202
HuR(?)/HEK293-HuR-CLIP-Seq(GSE87887)/Homer	HuR	?	BTTTGGTTTG	0.001	-8.786e+00	0.0037	1141.0	0.6105	27267.2	0.569
Pitx1(Homeobox)/Chicken-Pitx1-ChIP-Seq(GSE38910)/Homer	Pitx1	Homeobox	TAATCCCN	0.0001	-9.603e+00	0.0017	1048.0	0.5607	24746.0	0.5164
SeqBias: TA-repeat	SeqBias: TA-repeat		TATATATATA	1	-3.133e-01	1.0000	1021.0	0.5463	26503.8	0.5531
Nanog(Homeobox)/mES-Nanog-ChIP-Seq(GSE11724)/Homer	Nanog	Homeobox	RGCCATTAAC	1	-8.037e-02	1.0000	972.0	0.5201	25695.3	0.5362
SeqBias: GA-repeat	SeqBias: GA-repeat		GAGAGAGAGA	1	-1.241e+00	0.9847	938.0	0.5019	23728.8	0.4952
SeqBias: CG bias	SeqBias: CG bias		SSSSSSSSSS	1	-6.158e-02	1.0000	926.0	0.4955	24591.4	0.5132
Nkx6.1(Homeobox)/Islet-Nkx6.1-ChIP-Seq(GSE40975)/Homer	Nkx6.1	Homeobox	GKTAATGR	1	-1.332e-01	1.0000	911.0	0.4874	23982.2	0.5005
At3g60580(C2H2)/col-At3g60580-DAP-Seq(GSE60143)/Homer	At3g60580	C2H2	WTTYTACT	1	-1.060e-04	1.0000	910.0	0.4869	25370.7	0.5295
At2g01060(G2like)/colamp-At2g01060-DAP-Seq(GSE60143)/Homer	At2g01060	G2like	AGATKCBNWW	1	-7.606e-01	1.0000	858.0	0.4591	21940.7	0.4579
STZ(C2H2)/colamp-STZ-DAP-Seq(GSE60143)/Homer	STZ	C2H2	HNBTCACT	1	-9.380e-04	1.0000	840.0	0.4494	23245.0	0.4851
At5g62940(C2C2dof)/col-At5g62940-DAP-Seq(GSE60143)/Homer	At5g62940	C2C2dof	WHWHHACTTTTT	1	-1.875e+00	0.7481	818.0	0.4377	20399.8	0.4257
AT1G47655(C2C2dof)/colamp-AT1G47655-DAP-Seq(GSE60143)/Homer	AT1G47655	C2C2dof	YHACTTTTTS	1	-1.081e+00	1.0000	818.0	0.4377	20732.4	0.4327
AT2G15740(C2H2)/col-AT2G15740-DAP-Seq(GSE60143)/Homer	AT2G15740	C2H2	DHNDWATCGATD	1	-1.656e+00	0.8245	813.0	0.435	20352.1	0.4247
At5g04390(C2H2)/col200-At5g04390-DAP-Seq(GSE60143)/Homer	At5g04390	C2H2	AGTGANDN	1	-1.140e-04	1.0000	806.0	0.4312	22688.1	0.4735
Hoxa9(Homeobox)/ChickenMSG-Hoxa9.Flag-ChIP-Seq(GSE86088)/Homer	Hoxa9	Homeobox	RGCAATNAAA	1	-1.345e+00	0.9489	798.0	0.427	20096.6	0.4194
At3g24120(G2like)/col-At3g24120-DAP-Seq(GSE60143)/Homer	At3g24120	G2like	NWWAGMATMW	1	-3.366e-01	1.0000	797.0	0.4264	20732.5	0.4327
AT1G20910(ARID)/col-AT1G20910-DAP-Seq(GSE60143)/Homer	AT1G20910	ARID	THAATTRAWN	1	-6.378e-01	1.0000	796.0	0.4259	20435.7	0.4265
ATY13(MYB)/col-ATY13-DAP-Seq(GSE60143)/Homer	ATY13	MYB	YYYAACYRHH	1	-5.588e-01	1.0000	768.0	0.4109	19777.9	0.4127
SeqBias: CA-repeat	SeqBias: CA-repeat		CACACACACA	1	-2.809e-01	1.0000	759.0	0.4061	19825.0	0.4137
PABPC1(?)/MEL-PABC1-CLIP-Seq(GSE69755)/Homer	PABPC1	?	HAATAAAGNN	0.1	-3.485e+00	0.3154	748.0	0.4002	18156.8	0.3789
OBP1(C2C2dof)/col-OBP1-DAP-Seq(GSE60143)/Homer	OBP1	C2C2dof	NHHACTTTWT	0.1	-3.242e+00	0.3600	748.0	0.4002	18215.8	0.3801
OBP3(C2C2dof)/col-OBP3-DAP-Seq(GSE60143)/Homer	OBP3	C2C2dof	NYWACTTTTT	0.1	-2.858e+00	0.4553	739.0	0.3954	18085.4	0.3774
PHA-4(Forkhead)/cElegans-Embryos-PHA4-ChIP-Seq(modEncode)/Homer	PHA-4	Forkhead	KTGTTTGC	0.1	-2.500e+00	0.5682	714.0	0.382	17549.5	0.3662
Hoxa11(Homeobox)/ChickenMSG-Hoxa11.Flag-ChIP-Seq(GSE86088)/Homer	Hoxa11	Homeobox	TTTTATGGCM	1	-5.222e-01	1.0000	714.0	0.382	18422.0	0.3844
Hoxa13(Homeobox)/ChickenMSG-Hoxa13.Flag-ChIP-Seq(GSE86088)/Homer	Hoxa13	Homeobox	CYHATAAAAN	1	-2.605e-02	1.0000	694.0	0.3713	18832.3	0.393
Adof1(C2C2dof)/col-Adof1-DAP-Seq(GSE60143)/Homer	Adof1	C2C2dof	NRWAAAGYDV	0.1	-3.266e+00	0.3600	686.0	0.367	16637.1	0.3472
GAGA-repeat/SacCer-Promoters/Homer	GAGA-repeat/SacCer-Promoters/Homer		CTYTCTYTCTCTCTC	1	-1.508e+00	0.8935	685.0	0.3665	17142.0	0.3577
dof45(C2C2dof)/col-dof45-DAP-Seq(GSE60143)/Homer	dof45	C2C2dof	NVAWAAAGTN	1	-1.907e+00	0.7331	682.0	0.3649	16920.1	0.3531
AZF1(C2H2)/colamp-AZF1-DAP-Seq(GSE60143)/Homer	AZF1	C2H2	DKSWCACT	1	-3.255e-03	1.0000	677.0	0.3622	18811.1	0.3926
Hoxd11(Homeobox)/ChickenMSG-Hoxd11.Flag-ChIP-Seq(GSE86088)/Homer	Hoxd11	Homeobox	VGCCATAAAA	1	-2.887e-02	1.0000	653.0	0.3494	17745.7	0.3703
bZIP18(bZIP)/colamp-bZIP18-DAP-Seq(GSE60143)/Homer	bZIP18	bZIP	KGMCAGCTND	1	-1.963e-02	1.0000	647.0	0.3462	17676.2	0.3689
GATA20(C2C2gata)/colamp-GATA20-DAP-Seq(GSE60143)/Homer	GATA20	C2C2gata	TNGATCNDNM	1	-1.696e-03	1.0000	639.0	0.3419	17933.7	0.3743
CRX(Homeobox)/Retina-Crx-ChIP-Seq(GSE20012)/Homer	CRX	Homeobox	GCTAATCC	1e-06	-1.478e+01	0.0000	635.0	0.3398	13749.7	0.2869
At1g49010(MYBrelated)/col-At1g49010-DAP-Seq(GSE60143)/Homer	At1g49010	MYBrelated	RGATAASNTT	0.0001	-1.128e+01	0.0004	633.0	0.3387	14062.7	0.2935
MYB73(MYB)/col-MYB73-DAP-Seq(GSE60143)/Homer	MYB73	MYB	NNNNHAACNGHHDHN	1	-4.748e-01	1.0000	626.0	0.3349	16201.9	0.3381
SUT1?/SacCer-Promoters/Homer	SUT1?/SacCer-Promoters/Homer		CCCCGCGC	1	-3.171e-02	1.0000	616.0	0.3296	16762.8	0.3498
Lhx3(Homeobox)/Neuron-Lhx3-ChIP-Seq(GSE31456)/Homer	Lhx3	Homeobox	ADBTAATTAR	1	-7.738e-01	1.0000	614.0	0.3285	15680.5	0.3272
ATAF1(NAC)/col-ATAF1-DAP-Seq(GSE60143)/Homer	ATAF1	NAC	YACGTMAY	1	-7.800e-01	1.0000	607.0	0.3248	15497.4	0.3234
LBD18(LOBAS2)/colamp-LBD18-DAP-Seq(GSE60143)/Homer	LBD18	LOBAS2	CKGAWWTTCHGS	1	-2.500e-05	1.0000	606.0	0.3242	17675.7	0.3689
AT5G63260(C3H)/col-AT5G63260-DAP-Seq(GSE60143)/Homer	AT5G63260	C3H	RAAAAAGTRA	0.1	-2.844e+00	0.4580	599.0	0.3205	14542.7	0.3035
AT3G52440(C2C2dof)/colamp-AT3G52440-DAP-Seq(GSE60143)/Homer	AT3G52440	C2C2dof	DTHACTTTTT	0.1	-2.995e+00	0.4179	598.0	0.32	14479.3	0.3022
MYB33(MYB)/col-MYB33-DAP-Seq(GSE60143)/Homer	MYB33	MYB	DDTYNGTTAN	0.1	-2.825e+00	0.4602	588.0	0.3146	14269.4	0.2978
Hoxd12(Homeobox)/ChickenMSG-Hoxd12.Flag-ChIP-Seq(GSE86088)/Homer	Hoxd12	Homeobox	HDGYAATGAAAN	1	-1.735e-01	1.0000	568.0	0.3039	15063.5	0.3144
MYB101(MYB)/colamp-MYB101-DAP-Seq(GSE60143)/Homer	MYB101	MYB	TAACNRMY	1	-1.153e+00	1.0000	567.0	0.3034	14282.2	0.2981
SRS7(SRS)/colamp-SRS7-DAP-Seq(GSE60143)/Homer	SRS7	SRS	HATAGGTTTH	0.1	-3.172e+00	0.3685	564.0	0.3018	13580.9	0.2834
AtHB32(ZFHD)/col200-AtHB32-DAP-Seq(GSE60143)/Homer	AtHB32	ZFHD	CGAATTAT	1	-6.760e-02	1.0000	562.0	0.3007	15173.5	0.3167
AT3G12130(C3H)/colamp-AT3G12130-DAP-Seq(GSE60143)/Homer	AT3G12130	C3H	TMACTTTTTV	1	-1.951e+00	0.7281	560.0	0.2996	13807.5	0.2881
ANAC038(NAC)/col-ANAC038-DAP-Seq(GSE60143)/Homer	ANAC038	NAC	ACACGTWAYC	0.1	-4.428e+00	0.1575	557.0	0.298	13143.0	0.2743
At5g58900(MYBrelated)/colamp-At5g58900-DAP-Seq(GSE60143)/Homer	At5g58900	MYBrelated	WWWTYTTATCTWWWW	1	-6.216e-01	1.0000	556.0	0.2975	14291.2	0.2982
MYB81(MYB)/col-MYB81-DAP-Seq(GSE60143)/Homer	MYB81	MYB	NWAACSGWTWNN	1	-7.293e-01	1.0000	554.0	0.2964	14171.0	0.2957
CRC(C2C2YABBY)/col-CRC-DAP-Seq(GSE60143)/Homer	CRC	C2C2YABBY	TWATSATA	1	-2.255e+00	0.6359	552.0	0.2953	13513.3	0.282
AT2G28810(C2C2dof)/colamp-AT2G28810-DAP-Seq(GSE60143)/Homer	AT2G28810	C2C2dof	VAAAAAGTWA	0.1	-3.700e+00	0.2650	551.0	0.2948	13137.1	0.2742
Tgif2(Homeobox)/mES-Tgif2-ChIP-Seq(GSE55404)/Homer	Tgif2	Homeobox	TGTCANYT	0.1	-3.494e+00	0.3154	551.0	0.2948	13181.1	0.2751
Tgif1(Homeobox)/mES-Tgif1-ChIP-Seq(GSE55404)/Homer	Tgif1	Homeobox	YTGWCADY	0.1	-4.460e+00	0.1546	550.0	0.2943	12962.9	0.2705
TCX2(CPP)/colamp-TCX2-DAP-Seq(GSE60143)/Homer	TCX2	CPP	NNWWTTYRAAHN	1	-1.046e-01	1.0000	539.0	0.2884	14459.1	0.3017
MYB(HTH)/ERMYB-Myb-ChIPSeq(GSE22095)/Homer	MYB	HTH	GGCVGTTR	0.01	-5.891e+00	0.0483	537.0	0.2873	12395.8	0.2587
ANAC046(NAC)/colamp-ANAC046-DAP-Seq(GSE60143)/Homer	ANAC046	NAC	ACACGYWAYC	0.01	-5.053e+00	0.0918	537.0	0.2873	12532.2	0.2615
AT2G20110(CPP)/colamp-AT2G20110-DAP-Seq(GSE60143)/Homer	AT2G20110	CPP	ATTYAAATHY	1	-1.471e-01	1.0000	536.0	0.2868	14284.1	0.2981
ATHB6(Homeobox)/col-ATHB6-DAP-Seq(GSE60143)/Homer	ATHB6	Homeobox	AATGATTG	1	-1.750e-03	1.0000	536.0	0.2868	15224.9	0.3177
SOL1(CPP)/colamp-SOL1-DAP-Seq(GSE60143)/Homer	SOL1	CPP	ATTTAAATHN	1	-1.106e-01	1.0000	529.0	0.283	14184.2	0.296
LIN-39(Homeobox)/cElegans.L3-LIN39-ChIP-Seq(modEncode)/Homer	LIN-39	Homeobox	ATGATTRATG	1	-8.413e-01	1.0000	520.0	0.2782	13235.5	0.2762
AT5G60130(ABI3VP1)/col-AT5G60130-DAP-Seq(GSE60143)/Homer	AT5G60130	ABI3VP1	WTTYTAAGVAAA	1	-4.607e-02	1.0000	518.0	0.2772	14121.8	0.2947
CUX1(Homeobox)/K562-CUX1-ChIP-Seq(GSE92882)/Homer	CUX1	Homeobox	TATCGATNAN	0.01	-4.654e+00	0.1347	515.0	0.2755	12054.4	0.2516
AT5G66940(C2C2dof)/col-AT5G66940-DAP-Seq(GSE60143)/Homer	AT5G66940	C2C2dof	NNHACTTTWT	1	-1.571e+00	0.8755	514.0	0.275	12767.0	0.2664
Hoxd13(Homeobox)/ChickenMSG-Hoxd13.Flag-ChIP-Seq(GSE86088)/Homer	Hoxd13	Homeobox	NCYAATAAAA	1	-3.672e-01	1.0000	506.0	0.2707	13211.4	0.2757
ATHB13(Homeobox)/col-ATHB13-DAP-Seq(GSE60143)/Homer	ATHB13	Homeobox	CAATAATT	1	-3.340e-04	1.0000	504.0	0.2697	14627.3	0.3053
EGL-5(Homeobox)/cElegans-L3-EGL5-ChIP-Seq(modEncode)/Homer	EGL-5	Homeobox	ATTTAATGGG	1	-2.237e-02	1.0000	493.0	0.2638	13627.9	0.2844
AT2G40260(G2like)/colamp-AT2G40260-DAP-Seq(GSE60143)/Homer	AT2G40260	G2like	WAAAYATTCTTT	1	-2.441e-01	1.0000	485.0	0.2595	12807.5	0.2673
SCL(bHLH)/HPC7-Scl-ChIP-Seq(GSE13511)/Homer	SCL	bHLH	AVCAGCTG	0.1	-4.189e+00	0.1897	483.0	0.2584	11342.4	0.2367
AT5G45580(G2like)/colamp-AT5G45580-DAP-Seq(GSE60143)/Homer	AT5G45580	G2like	ADRGAATCTH	1	-1.084e+00	1.0000	481.0	0.2574	12120.7	0.2529
CDF3(C2C2dof)/colamp-CDF3-DAP-Seq(GSE60143)/Homer	CDF3	C2C2dof	AAAAGTRM	0.001	-7.483e+00	0.0122	480.0	0.2568	10765.3	0.2247
MYB70(MYB)/col-MYB70-DAP-Seq(GSE60143)/Homer	MYB70	MYB	WTAACNGTTA	1	-7.083e-03	1.0000	478.0	0.2558	13455.8	0.2808
AT5G02460(C2C2dof)/col-AT5G02460-DAP-Seq(GSE60143)/Homer	AT5G02460	C2C2dof	CHCCTTTT	1	-2.818e-01	1.0000	464.0	0.2483	12217.3	0.255
DAG2(C2C2dof)/col-DAG2-DAP-Seq(GSE60143)/Homer	DAG2	C2C2dof	WWTTHACTTTTT	1	-2.957e-01	1.0000	458.0	0.2451	12046.2	0.2514
At1g75490(AP2EREBP)/colamp-At1g75490-DAP-Seq(GSE60143)/Homer	At1g75490	AP2EREBP	CACCGMCT	1	-6.849e-02	1.0000	455.0	0.2434	12380.7	0.2584
ARF2(ARF)/col-ARF2-DAP-Seq(GSE60143)/Homer	ARF2	ARF	TTGTCGGMWN	1	-1.593e+00	0.8628	451.0	0.2413	11162.0	0.2329
AT5G61620(MYBrelated)/colamp-AT5G61620-DAP-Seq(GSE60143)/Homer	AT5G61620	MYBrelated	CTTATCCA	1	-1.873e+00	0.7481	447.0	0.2392	10972.1	0.229
Isl1(Homeobox)/Neuron-Isl1-ChIP-Seq(GSE31456)/Homer	Isl1	Homeobox	CTAATKGV	1	-8.297e-02	1.0000	442.0	0.2365	11993.5	0.2503
At3g45610(C2C2dof)/col-At3g45610-DAP-Seq(GSE60143)/Homer	At3g45610	C2C2dof	TWACTTTTTS	0.01	-5.572e+00	0.0609	440.0	0.2354	10049.5	0.2097
ATHB33(ZFHD)/col-ATHB33-DAP-Seq(GSE60143)/Homer	ATHB33	ZFHD	NGTRATTAAK	1	-9.326e-02	1.0000	437.0	0.2338	11834.0	0.247
GATA15(C2C2gata)/col-GATA15-DAP-Seq(GSE60143)/Homer	GATA15	C2C2gata	KATGATCA	1	-7.621e-01	1.0000	435.0	0.2327	11104.0	0.2317
GATA3(Zf)/iTreg-Gata3-ChIP-Seq(GSE20898)/Homer	GATA3/iTreg	Zf	AGATAASR	1	-2.971e-01	1.0000	431.0	0.2306	11346.8	0.2368
AT2G33550(Trihelix)/colamp-AT2G33550-DAP-Seq(GSE60143)/Homer	AT2G33550	Trihelix	TTTAAGGGCAYTTTT	1	-3.662e-02	1.0000	431.0	0.2306	11894.4	0.2482
Sox6(HMG)/Myotubes-Sox6-ChIP-Seq(GSE32627)/Homer	Sox6	HMG	CCATTGTTNY	1	-1.511e+00	0.8935	428.0	0.229	10607.7	0.2214
AT5G56840(MYBrelated)/colamp-AT5G56840-DAP-Seq(GSE60143)/Homer	AT5G56840	MYBrelated	TGGATAAGGT	0.1	-3.259e+00	0.3600	427.0	0.2285	10129.2	0.2114
dof24(C2C2dof)/col-dof24-DAP-Seq(GSE60143)/Homer	dof24	C2C2dof	TWMCTTTTTG	1	-5.976e-01	1.0000	423.0	0.2263	10893.4	0.2273
AT2G38300(G2like)/col-AT2G38300-DAP-Seq(GSE60143)/Homer	AT2G38300	G2like	ADRGAATGTT	1	-2.102e+00	0.6667	421.0	0.2253	10251.8	0.2139
At3g12730(G2like)/colamp-At3g12730-DAP-Seq(GSE60143)/Homer	At3g12730	G2like	AAGATTCT	1	-6.340e-04	1.0000	421.0	0.2253	12322.8	0.2572
HOXD13(Homeobox)/Chicken-Hoxd13-ChIP-Seq(GSE38910)/Homer	HOXD13	Homeobox	NCYAATAAAA	1	-2.195e+00	0.6517	420.0	0.2247	10201.1	0.2129
KANADI1(Myb)/Seedling-KAN1-ChIP-Seq(GSE48081)/Homer	KANADI1	Myb	ARGAATAWWN	1	-7.483e-03	1.0000	419.0	0.2242	11884.9	0.248
Lhx1(Homeobox)/EmbryoCarcinoma-Lhx1-ChIP-Seq(GSE70957)/Homer	Lhx1	Homeobox	NNYTAATTAR	1	-3.650e-01	1.0000	418.0	0.2236	10942.3	0.2284
ATHB5(HB)/colamp-ATHB5-DAP-Seq(GSE60143)/Homer	ATHB5	HB	AATGATTG	1	-8.300e-05	1.0000	410.0	0.2194	12293.9	0.2566
BBX31(Orphan)/col-BBX31-DAP-Seq(GSE60143)/Homer	BBX31	Orphan	NAAAAAGTDA	0.1	-2.396e+00	0.5840	407.0	0.2178	9823.3	0.205
SPL9(SBP)/colamp-SPL9-DAP-Seq(GSE60143)/Homer	SPL9	SBP	BTGTACTT	1	-5.319e-01	1.0000	406.0	0.2172	10500.3	0.2191
AT5G47660(Trihelix)/colamp-AT5G47660-DAP-Seq(GSE60143)/Homer	AT5G47660	Trihelix	AWTTTTACCG	1	-5.499e-03	1.0000	404.0	0.2162	11538.7	0.2408
SPL1(SBP)/colamp-SPL1-DAP-Seq(GSE60143)/Homer	SPL1	SBP	HYGTACDTWH	1	-1.073e+00	1.0000	400.0	0.214	10061.0	0.21
Nkx2.1(Homeobox)/LungAC-Nkx2.1-ChIP-Seq(GSE43252)/Homer	Nkx2.1	Homeobox	RSCACTYRAG	1	-1.546e+00	0.8852	398.0	0.2129	9836.7	0.2053
Sox3(HMG)/NPC-Sox3-ChIP-Seq(GSE33059)/Homer	Sox3	HMG	CCWTTGTY	0.01	-5.126e+00	0.0892	397.0	0.2124	9060.9	0.1891
THRb(NR)/Liver-NR1A2-ChIP-Seq(GSE52613)/Homer	THRb/Liver	NR	TRAGGTCA	1	-1.052e-01	1.0000	397.0	0.2124	10757.6	0.2245
At5g47390(MYBrelated)/col-At5g47390-DAP-Seq(GSE60143)/Homer	At5g47390	MYBrelated	CTTATCCA	1	-1.712e+00	0.8231	396.0	0.2119	9733.1	0.2031
BMYB(HTH)/Hela-BMYB-ChIP-Seq(GSE27030)/Homer	BMYB	HTH	NHAACBGYYV	1	-1.236e+00	0.9847	396.0	0.2119	9894.7	0.2065
At4g38000(C2C2dof)/col-At4g38000-DAP-Seq(GSE60143)/Homer	At4g38000	C2C2dof	WWWTWACTTTTT	0.1	-4.020e+00	0.2178	395.0	0.2113	9190.8	0.1918
OBP4(C2C2dof)/col-OBP4-DAP-Seq(GSE60143)/Homer	OBP4	C2C2dof	WTTHACTTTTTB	1	-6.969e-01	1.0000	394.0	0.2108	10089.1	0.2105
AR-halfsite(NR)/LNCaP-AR-ChIP-Seq(GSE27824)/Homer	AR-halfsite	NR	CCAGGAACAG	0.1	-2.484e+00	0.5720	392.0	0.2097	9426.7	0.1967
GSC(Homeobox)/FrogEmbryos-GSC-ChIP-Seq(DRA000576)/Homer	GSC	Homeobox	RGGATTAR	1e-06	-1.440e+01	0.0000	386.0	0.2065	7826.9	0.1633
MYB83(MYB)/colamp-MYB83-DAP-Seq(GSE60143)/Homer	MYB83	MYB	CACCAACCWH	1	-8.911e-01	1.0000	385.0	0.206	9759.5	0.2037
ATHB25(ZFHD)/colamp-ATHB25-DAP-Seq(GSE60143)/Homer	ATHB25	ZFHD	TAATTAVB	1	-5.306e-02	1.0000	384.0	0.2055	10577.0	0.2207
dof43(C2C2dof)/colamp-dof43-DAP-Seq(GSE60143)/Homer	dof43	C2C2dof	NAAAAAGTDA	0.1	-2.889e+00	0.4486	383.0	0.2049	9110.0	0.1901
Unknown6/Drosophila-Promoters/Homer	Unknown6/Drosophila-Promoters/Homer		AATTTTAAAA	1	-2.173e+00	0.6517	382.0	0.2044	9252.1	0.1931
MYB56(MYB)/colamp-MYB56-DAP-Seq(GSE60143)/Homer	MYB56	MYB	HTAACGRMHY	1e-07	-1.706e+01	0.0000	381.0	0.2039	7513.6	0.1568
AT1G49560(G2like)/colamp-AT1G49560-DAP-Seq(GSE60143)/Homer	AT1G49560	G2like	GAWTCTNWDA	1	-1.251e+00	0.9847	377.0	0.2017	9406.4	0.1963
COG1(C2C2dof)/col-COG1-DAP-Seq(GSE60143)/Homer	COG1	C2C2dof	DAAAAAGTGA	1	-1.499e+00	0.8969	370.0	0.198	9143.6	0.1908
NAM(NAC)/col-NAM-DAP-Seq(GSE60143)/Homer	NAM	NAC	RGTTRCGTRW	0.1	-3.780e+00	0.2590	369.0	0.1974	8590.5	0.1793
MYB77(MYB)/col-MYB77-DAP-Seq(GSE60143)/Homer	MYB77	MYB	NYAACBGYMC	0.1	-3.595e+00	0.2912	366.0	0.1958	8550.0	0.1784
HNF6(Homeobox)/Liver-Hnf6-ChIP-Seq(ERP000394)/Homer	HNF6	Homeobox	NTATYGATCH	1	-9.293e-01	1.0000	365.0	0.1953	9231.7	0.1927
LBD19(LOBAS2)/colamp-LBD19-DAP-Seq(GSE60143)/Homer	LBD19	LOBAS2	CCKGAAWTTCMGGAW	1	-8.040e-03	1.0000	362.0	0.1937	10355.8	0.2161
FOXA1(Forkhead)/LNCAP-FOXA1-ChIP-Seq(GSE27824)/Homer	FOXA1/LNCAP	Forkhead	WAAGTAAACA	0.01	-6.236e+00	0.0367	360.0	0.1926	8004.9	0.1671
Lhx2(Homeobox)/HFSC-Lhx2-ChIP-Seq(GSE48068)/Homer	Lhx2	Homeobox	TAATTAGN	1	-4.790e-02	1.0000	358.0	0.1915	9915.0	0.2069
ATHB40(HB)/col-ATHB40-DAP-Seq(GSE60143)/Homer	ATHB40	HB	HCAATWATTG	1	-9.200e-05	1.0000	357.0	0.191	10843.8	0.2263
AT5G05550(Trihelix)/col-AT5G05550-DAP-Seq(GSE60143)/Homer	AT5G05550	Trihelix	HDNHDTCKCCGGMGA	1	-5.558e-01	1.0000	356.0	0.1905	9198.8	0.192
MYB65(MYB)/colamp-MYB65-DAP-Seq(GSE60143)/Homer	MYB65	MYB	RACNGTTA	1	-2.226e+00	0.6506	355.0	0.1899	8562.7	0.1787
MYB105(MYB)/colamp-MYB105-DAP-Seq(GSE60143)/Homer	MYB105	MYB	RATWCCGTTA	1e-06	-1.494e+01	0.0000	354.0	0.1894	7042.2	0.147
Sox10(HMG)/SciaticNerve-Sox3-ChIP-Seq(GSE35132)/Homer	Sox10	HMG	CCWTTGTYYB	0.001	-8.467e+00	0.0048	352.0	0.1883	7555.3	0.1577
Initiator/Drosophila-Promoters/Homer	Initiator/Drosophila-Promoters/Homer		NTCAGTYG	1	-3.833e-02	1.0000	346.0	0.1851	9643.7	0.2013
AMYB(HTH)/Testes-AMYB-ChIP-Seq(GSE44588)/Homer	AMYB	HTH	TGGCAGTTGG	1	-1.468e+00	0.9138	345.0	0.1846	8521.1	0.1778
Eomes(T-box)/H9-Eomes-ChIP-Seq(GSE26097)/Homer	Eomes	T-box	ATTAACACCT	1	-2.358e-01	1.0000	344.0	0.1841	9159.9	0.1912
KAN2(G2like)/colamp-KAN2-DAP-Seq(GSE60143)/Homer	KAN2	G2like	ATATTCTY	1	-5.119e-03	1.0000	344.0	0.1841	9947.6	0.2076
RARa(NR)/K562-RARa-ChIP-Seq(Encode)/Homer	RARa	NR	TTGAMCTTTG	1	-4.742e-03	1.0000	344.0	0.1841	9959.9	0.2079
HOXB13(Homeobox)/ProstateTumor-HOXB13-ChIP-Seq(GSE56288)/Homer	HOXB13	Homeobox	TTTTATKRGG	0.1	-2.618e+00	0.5226	342.0	0.183	8147.3	0.17
HAT2(Homeobox)/colamp-HAT2-DAP-Seq(GSE60143)/Homer	HAT2	Homeobox	CYAATSATTR	1	-1.911e-01	1.0000	342.0	0.183	9166.0	0.1913
Nkx3.1(Homeobox)/LNCaP-Nkx3.1-ChIP-Seq(GSE28264)/Homer	Nkx3.1	Homeobox	AAGCACTTAA	0.01	-5.116e+00	0.0892	339.0	0.1814	7644.4	0.1595
LMI1(HB)/colamp-LMI1-DAP-Seq(GSE60143)/Homer	LMI1	HB	AATTATTG	1	-5.280e-04	1.0000	337.0	0.1803	10082.3	0.2104
Pit1(Homeobox)/GCrat-Pit1-ChIP-Seq(GSE58009)/Homer	Pit1	Homeobox	ATGMATATDC	1	-5.123e-01	1.0000	330.0	0.1766	8557.6	0.1786
WRKY18(WRKY)/col-WRKY18-DAP-Seq(GSE60143)/Homer	WRKY18	WRKY	NNNTTGACYWNNNNN	1	-1.350e-01	1.0000	330.0	0.1766	8941.1	0.1866
GT2(Trihelix)/colamp-GT2-DAP-Seq(GSE60143)/Homer	GT2	Trihelix	AMGGTAAAWWWN	1	-4.111e-03	1.0000	330.0	0.1766	9605.7	0.2005
LHY(Myb)/Seedling-LHY-ChIP-Seq(GSE52175)/Homer	LHY	Myb	ADAAATATCT	1	-1.017e-01	1.0000	329.0	0.176	8983.6	0.1875
At1g19000(MYBrelated)/colamp-At1g19000-DAP-Seq(GSE60143)/Homer	At1g19000	MYBrelated	WWTGGATAADDT	0.1	-2.486e+00	0.5720	328.0	0.1755	7827.8	0.1634
MYB107(MYB)/col-MYB107-DAP-Seq(GSE60143)/Homer	MYB107	MYB	RGTWGGTRRR	1	-2.502e-01	1.0000	327.0	0.175	8700.0	0.1816
IDD4(C2H2)/col-IDD4-DAP-Seq(GSE60143)/Homer	IDD4	C2H2	TTTGTCTTTWTB	1e-06	-1.465e+01	0.0000	326.0	0.1744	6419.4	0.134
Prop1(Homeobox)/GHFT1-PROP1.biotin-ChIP-Seq(GSE77302)/Homer	Prop1	Homeobox	NTAATBNAATTA	1	-6.195e-02	1.0000	322.0	0.1723	8909.9	0.1859
Bapx1(Homeobox)/VertebralCol-Bapx1-ChIP-Seq(GSE36672)/Homer	Bapx1	Homeobox	TTRAGTGSYK	0.1	-2.605e+00	0.5226	321.0	0.1717	7627.5	0.1592
Hoxd10(Homeobox)/ChickenMSG-Hoxd10.Flag-ChIP-Seq(GSE86088)/Homer	Hoxd10	Homeobox	GGCMATGAAA	1	-3.963e-01	1.0000	321.0	0.1717	8408.1	0.1755
Cux2(Homeobox)/Liver-Cux2-ChIP-Seq(GSE35985)/Homer	Cux2	Homeobox	HNRAATCAAT	1	-8.557e-01	1.0000	319.0	0.1707	8090.5	0.1688
SPL15(SBP)/colamp-SPL15-DAP-Seq(GSE60143)/Homer	SPL15	SBP	WDWMMGTACADW	1	-8.228e-01	1.0000	319.0	0.1707	8105.8	0.1692
At5g08520(MYBrelated)/colamp-At5g08520-DAP-Seq(GSE60143)/Homer	At5g08520	MYBrelated	ADBSTTATCY	0.1	-3.450e+00	0.3194	316.0	0.1691	7341.8	0.1532
Trl(Zf)/S2-GAGAfactor-ChIP-Seq(GSE40646)/Homer	Trl	Zf	RGAGAGAG	0.1	-2.925e+00	0.4402	316.0	0.1691	7438.2	0.1552
FOXA1(Forkhead)/MCF7-FOXA1-ChIP-Seq(GSE26831)/Homer	FOXA1	Forkhead	WAAGTAAACA	0.001	-8.722e+00	0.0039	314.0	0.168	6627.5	0.1383
NAP(NAC)/col-NAP-DAP-Seq(GSE60143)/Homer	NAP	NAC	ARGTTACGTRTN	1	-1.025e+00	1.0000	313.0	0.1675	7866.4	0.1642
FOXM1(Forkhead)/MCF7-FOXM1-ChIP-Seq(GSE72977)/Homer	FOXM1	Forkhead	TRTTTACTTW	1e-05	-1.173e+01	0.0002	311.0	0.1664	6293.1	0.1313
At5g05790(MYBrelated)/col-At5g05790-DAP-Seq(GSE60143)/Homer	At5g05790	MYBrelated	AYCTTATC	1	-9.055e-01	1.0000	311.0	0.1664	7864.5	0.1641
At1g76110(ARID)/colamp-At1g76110-DAP-Seq(GSE60143)/Homer	At1g76110	ARID	ATTTAATG	1	-2.304e-01	1.0000	310.0	0.1659	8280.7	0.1728
ATHB23(ZFHD)/col-ATHB23-DAP-Seq(GSE60143)/Homer	ATHB23	ZFHD	HTAATTARNN	1	-1.543e-01	1.0000	310.0	0.1659	8384.0	0.175
ATHB6(Homeobox)/Arabidopsis-HB6-ChIP-Seq(GSE80564)/Homer	ATHB6/Arabidopsis	Homeobox	CAATNATTBN	1	-5.360e-04	1.0000	309.0	0.1653	9318.8	0.1945
At1g19210(AP2EREBP)/colamp-At1g19210-DAP-Seq(GSE60143)/Homer	At1g19210	AP2EREBP	HCACCGACCAHN	1	-1.247e+00	0.9847	308.0	0.1648	7658.2	0.1598
ATHB7(Homeobox)/col-ATHB7-DAP-Seq(GSE60143)/Homer	ATHB7	Homeobox	AATGATTG	1	-1.533e-01	1.0000	307.0	0.1643	8307.0	0.1734
ANAC045(NAC)/col-ANAC045-DAP-Seq(GSE60143)/Homer	ANAC045	NAC	DNCKTVNNNNNNAMG	0.001	-7.051e+00	0.0180	305.0	0.1632	6585.3	0.1374
GTL1(Trihelix)/colamp-GTL1-DAP-Seq(GSE60143)/Homer	GTL1	Trihelix	WWTTTACCKY	1	-4.064e-03	1.0000	301.0	0.161	8825.5	0.1842
JGL(C2H2)/col-JGL-DAP-Seq(GSE60143)/Homer	JGL	C2H2	ACYTTCAGTT	1	-1.133e-02	1.0000	299.0	0.16	8612.2	0.1797
At2g33710(AP2EREBP)/colamp-At2g33710-DAP-Seq(GSE60143)/Homer	At2g33710	AP2EREBP	WTKGCGGCKR	1	-4.660e-01	1.0000	297.0	0.1589	7737.6	0.1615
WRKY28(WRKY)/col-WRKY28-DAP-Seq(GSE60143)/Homer	WRKY28	WRKY	BGTTGACTWH	1	-8.923e-01	1.0000	292.0	0.1562	7385.7	0.1541
NFY(CCAAT)/Promoter/Homer	NFY	CCAAT	RGCCAATSRG	0.01	-4.647e+00	0.1347	291.0	0.1557	6543.7	0.1366
Foxo1(Forkhead)/RAW-Foxo1-ChIP-Seq(Fan_et_al.)/Homer	Foxo1	Forkhead	CTGTTTAC	1	-1.529e+00	0.8852	291.0	0.1557	7140.7	0.149
Smad3(MAD)/NPC-Smad3-ChIP-Seq(GSE36673)/Homer	Smad3	MAD	TWGTCTGV	1	-6.168e-02	1.0000	289.0	0.1546	8037.2	0.1677
HDG1(Homeobox)/col100-HDG1-DAP-Seq(GSE60143)/Homer	HDG1	Homeobox	DDYAATTAATGH	1	-2.478e-01	1.0000	288.0	0.1541	7688.0	0.1604
CES-1(Homeobox)/cElegans-L1-CES1-ChIP-Seq(modEncode)/Homer	CES-1	Homeobox	AAATTSAATTTN	1	-1.187e-02	1.0000	288.0	0.1541	8309.6	0.1734
OCT:OCT-short(POU,Homeobox)/NPC-OCT6-ChIP-Seq(GSE43916)/Homer	OCT:OCT-short	POU,Homeobox	ATGCATWATGCATRW	0.01	-6.024e+00	0.0438	287.0	0.1536	6271.8	0.1309
At3g11280(MYBrelated)/col-At3g11280-DAP-Seq(GSE60143)/Homer	At3g11280	MYBrelated	GATAAGRT	1	-7.793e-01	1.0000	287.0	0.1536	7307.2	0.1525
Tbx5(T-box)/HL1-Tbx5.biotin-ChIP-Seq(GSE21529)/Homer	Tbx5	T-box	AGGTGTCA	1	-2.070e-01	1.0000	287.0	0.1536	7708.4	0.1609
Nkx2.5(Homeobox)/HL1-Nkx2.5.biotin-ChIP-Seq(GSE21529)/Homer	Nkx2.5	Homeobox	RRSCACTYAA	1	-2.038e-01	1.0000	287.0	0.1536	7712.1	0.1609
AT1G69570(C2C2dof)/col-AT1G69570-DAP-Seq(GSE60143)/Homer	AT1G69570	C2C2dof	WAAAAGTGHH	1	-4.693e-01	1.0000	285.0	0.1525	7425.5	0.155
At1g74840(MYBrelated)/col100-At1g74840-DAP-Seq(GSE60143)/Homer	At1g74840	MYBrelated	YHTTATCCAWWT	1	-9.401e-01	1.0000	283.0	0.1514	7136.5	0.1489
Pdx1(Homeobox)/Islet-Pdx1-ChIP-Seq(SRA008281)/Homer	Pdx1	Homeobox	YCATYAATCA	1	-4.476e-03	1.0000	283.0	0.1514	8324.7	0.1737
AT1G71450(AP2EREBP)/col-AT1G71450-DAP-Seq(GSE60143)/Homer	AT1G71450	AP2EREBP	DHDWTGTCGGTG	1	-4.236e-03	1.0000	283.0	0.1514	8332.3	0.1739
RVE1(MYBrelated)/col-RVE1-DAP-Seq(GSE60143)/Homer	RVE1	MYBrelated	AAATATCT	1	-5.259e-01	1.0000	281.0	0.1503	7287.0	0.1521
MYB61(MYB)/colamp-MYB61-DAP-Seq(GSE60143)/Homer	MYB61	MYB	HCYACCTACC	1	-2.254e-01	1.0000	278.0	0.1487	7451.1	0.1555
caudal(Homeobox)/Drosophila-Embryos-ChIP-Chip(modEncode)/Homer	caudal	Homeobox	GGYCATAAAW	1	-2.244e-02	1.0000	278.0	0.1487	7934.9	0.1656
Fli1(ETS)/CD8-FLI-ChIP-Seq(GSE20898)/Homer	Fli1	ETS	NRYTTCCGGH	0.01	-6.180e+00	0.0381	275.0	0.1471	5966.0	0.1245
Foxf1(Forkhead)/Lung-Foxf1-ChIP-Seq(GSE77951)/Homer	Foxf1	Forkhead	WWATRTAAACAN	1	-5.805e-01	1.0000	274.0	0.1466	7074.3	0.1476
At1g64620(C2C2dof)/colamp-At1g64620-DAP-Seq(GSE60143)/Homer	At1g64620	C2C2dof	CACTTTTT	1	-1.563e-02	1.0000	273.0	0.1461	7861.1	0.1641
Six2(Homeobox)/NephronProgenitor-Six2-ChIP-Seq(GSE39837)/Homer	Six2	Homeobox	GWAAYHTGAKMC	0.1	-2.304e+00	0.6247	272.0	0.1455	6473.1	0.1351
SEP3(MADS)/Arabidoposis-Flower-Sep3-ChIP-Seq/Homer	2003-09-01	MADS	CCAAAAAGGG	1	-1.063e+00	1.0000	271.0	0.145	6784.9	0.1416
NGA4(ABI3VP1)/col-NGA4-DAP-Seq(GSE60143)/Homer	NGA4	ABI3VP1	TKNTCAGGTG	1	-5.485e-01	1.0000	271.0	0.145	7015.1	0.1464
CDX4(Homeobox)/ZebrafishEmbryos-Cdx4.Myc-ChIP-Seq(GSE48254)/Homer	CDX4	Homeobox	NGYCATAAAWCH	1	-1.877e-02	1.0000	270.0	0.1445	7750.6	0.1617
ATHB34(ZFHD)/colamp-ATHB34-DAP-Seq(GSE60143)/Homer	ATHB34	ZFHD	TRATTARS	1	-2.750e-01	1.0000	269.0	0.1439	7164.2	0.1495
AT4G37180(G2like)/col-AT4G37180-DAP-Seq(GSE60143)/Homer	AT4G37180	G2like	AGAATCTTNN	1	-1.187e-03	1.0000	267.0	0.1429	8069.6	0.1684
MYB113(MYB)/col-MYB113-DAP-Seq(GSE60143)/Homer	MYB113	MYB	HNDAWTCMGTTAYWN	0.1	-2.831e+00	0.4602	266.0	0.1423	6220.2	0.1298
FOXK1(Forkhead)/HEK293-FOXK1-ChIP-Seq(GSE51673)/Homer	FOXK1	Forkhead	NVWTGTTTAC	1	-2.294e-01	1.0000	266.0	0.1423	7133.5	0.1489
bZIP50(bZIP)/colamp-bZIP50-DAP-Seq(GSE60143)/Homer	bZIP50	bZIP	GATGACGTCA	1	-8.414e-01	1.0000	264.0	0.1413	6692.9	0.1397
MYB3(MYB)/Arabidopsis-MYB3-ChIP-Seq(GSE80564)/Homer	MYB3	MYB	GKTAGGTRGG	1	-4.341e-01	1.0000	264.0	0.1413	6906.9	0.1441
Otx2(Homeobox)/EpiLC-Otx2-ChIP-Seq(GSE56098)/Homer	Otx2	Homeobox	NYTAATCCYB	1e-09	-2.088e+01	0.0000	262.0	0.1402	4619.8	0.0964
Cdx2(Homeobox)/mES-Cdx2-ChIP-Seq(GSE14586)/Homer	Cdx2	Homeobox	GYMATAAAAH	1	-1.463e-01	1.0000	262.0	0.1402	7137.1	0.1489
AT3G10030(Trihelix)/colamp-AT3G10030-DAP-Seq(GSE60143)/Homer	AT3G10030	Trihelix	GCCGTTAA	0.001	-7.256e+00	0.0150	261.0	0.1396	5520.8	0.1152
ATHB21(HB)/colamp-ATHB21-DAP-Seq(GSE60143)/Homer	ATHB21	HB	YCAATWAT	1	-2.582e-01	1.0000	261.0	0.1396	6972.1	0.1455
bcd(Homeobox)/Embryo-Bcd-ChIP-Seq(GSE86966)/Homer	bcd	Homeobox	VNNGGATTADNN	1	-1.535e+00	0.8852	259.0	0.1386	6333.6	0.1322
ATHB24(ZFHD)/colamp-ATHB24-DAP-Seq(GSE60143)/Homer	ATHB24	ZFHD	TAATTAAS	1	-6.476e-01	1.0000	259.0	0.1386	6653.9	0.1389
FoxL2(Forkhead)/Ovary-FoxL2-ChIP-Seq(GSE60858)/Homer	FoxL2	Forkhead	WWTRTAAACAVG	1	-4.567e-01	1.0000	257.0	0.1375	6710.5	0.14
ASL18(LOBAS2)/colamp-ASL18-DAP-Seq(GSE60143)/Homer	ASL18	LOBAS2	CCGGAAAWTCMGGAR	1	-3.517e-01	1.0000	256.0	0.137	6759.5	0.1411
Dlx3(Homeobox)/Kerainocytes-Dlx3-ChIP-Seq(GSE89884)/Homer	Dlx3	Homeobox	NDGTAATTAC	1	-5.235e-03	1.0000	256.0	0.137	7569.8	0.158
CCA(Myb)/Arabidopsis-CCA.GFP-ChIP-Seq(GSE70533)/Homer	CCA	Myb	AGATATYTTT	1	-2.938e-03	1.0000	255.0	0.1364	7622.6	0.1591
Knotted(Homeobox)/Corn-KN1-ChIP-Seq(GSE39161)/Homer	Knotted	Homeobox	GAYGNGACRGGN	1	-1.704e+00	0.8231	253.0	0.1354	6138.4	0.1281
TGA9(bZIP)/colamp-TGA9-DAP-Seq(GSE60143)/Homer	TGA9	bZIP	VTGACGTC	1	-4.042e-01	1.0000	253.0	0.1354	6642.0	0.1386
ATHB53(HB)/col-ATHB53-DAP-Seq(GSE60143)/Homer	ATHB53	HB	CAATAATT	1	-5.970e-04	1.0000	253.0	0.1354	7769.4	0.1621
NLP7(RWPRK)/col-NLP7-DAP-Seq(GSE60143)/Homer	NLP7	RWPRK	TGRCCYTTCR	1	-8.763e-01	1.0000	251.0	0.1343	6346.1	0.1324
MYB62(MYB)/colamp-MYB62-DAP-Seq(GSE60143)/Homer	MYB62	MYB	NTACCTAACT	1	-8.357e-01	1.0000	250.0	0.1338	6337.6	0.1323
RBFox2(?)/Heart-RBFox2-CLIP-Seq(GSE57926)/Homer	RBFox2	?	TGCATGCA	0.1	-2.360e+00	0.5982	247.0	0.1322	5841.9	0.1219
NFAT(RHD)/Jurkat-NFATC1-ChIP-Seq(Jolma_et_al.)/Homer	NFAT	RHD	ATTTTCCATT	1	-1.872e+00	0.7481	247.0	0.1322	5947.8	0.1241
ANAC070(NAC)/colamp-ANAC070-DAP-Seq(GSE60143)/Homer	ANAC070	NAC	CTTRHDNHNBAAGHW	0.01	-5.907e+00	0.0483	245.0	0.1311	5282.4	0.1102
Sox15(HMG)/CPA-Sox15-ChIP-Seq(GSE62909)/Homer	Sox15	HMG	RAACAATGGN	0.1	-2.428e+00	0.5840	245.0	0.1311	5778.3	0.1206
At3g04030(G2like)/col-At3g04030-DAP-Seq(GSE60143)/Homer	At3g04030	G2like	DRGAATCT	1	-2.256e-01	1.0000	245.0	0.1311	6588.9	0.1375
WRKY29(WRKY)/colamp-WRKY29-DAP-Seq(GSE60143)/Homer	WRKY29	WRKY	MGTTGACTTT	1	-7.114e-01	1.0000	243.0	0.13	6212.6	0.1297
PBX2(Homeobox)/K562-PBX2-ChIP-Seq(Encode)/Homer	PBX2	Homeobox	RTGATTKATRGN	1	-7.120e-04	1.0000	243.0	0.13	7472.4	0.1559
GATA4(C2C2gata)/col-GATA4-DAP-Seq(GSE60143)/Homer	GATA4	C2C2gata	DDWTYAGATCTR	0.1	-4.289e+00	0.1763	242.0	0.1295	5406.2	0.1128
Gata4(Zf)/Heart-Gata4-ChIP-Seq(GSE35151)/Homer	Gata4	Zf	NBWGATAAGR	1	-4.364e-03	1.0000	241.0	0.1289	7186.5	0.15
CHR(?)/Hela-CellCycle-Expression/Homer	CHR	?	SRGTTTCAAA	0.01	-6.449e+00	0.0303	240.0	0.1284	5106.5	0.1066
AT3G51470(DBP)/col-AT3G51470-DAP-Seq(GSE60143)/Homer	AT3G51470	DBP	TTWHGGTGCACC	1	-8.868e-01	1.0000	237.0	0.1268	5985.3	0.1249
MYB93(MYB)/colamp-MYB93-DAP-Seq(GSE60143)/Homer	MYB93	MYB	GGTAGGTGRD	1	-8.201e-01	1.0000	236.0	0.1263	5986.6	0.1249
Nkx2.2(Homeobox)/NPC-Nkx2.2-ChIP-Seq(GSE61673)/Homer	Nkx2.2	Homeobox	BTBRAGTGSN	1	-7.978e-02	1.0000	234.0	0.1252	6526.6	0.1362
Gata6(Zf)/HUG1N-GATA6-ChIP-Seq(GSE51936)/Homer	Gata6	Zf	YCTTATCTBN	1	-6.297e-02	1.0000	233.0	0.1247	6545.8	0.1366
WRKY25(WRKY)/colamp-WRKY25-DAP-Seq(GSE60143)/Homer	WRKY25	WRKY	NNNNHRGTCAAMNNN	1	-9.664e-03	1.0000	231.0	0.1236	6801.0	0.1419
WRKY55(WRKY)/col-WRKY55-DAP-Seq(GSE60143)/Homer	WRKY55	WRKY	NCGTTGACTT	1	-3.550e-01	1.0000	229.0	0.1225	6055.7	0.1264
Elk4(ETS)/Hela-Elk4-ChIP-Seq(GSE31477)/Homer	Elk4	ETS	NRYTTCCGGY	0.01	-6.723e+00	0.0240	228.0	0.122	4796.9	0.1001
MYB30(MYB)/colamp-MYB30-DAP-Seq(GSE60143)/Homer	MYB30	MYB	AGGTAGTTGG	0.1	-3.296e+00	0.3600	227.0	0.1215	5185.5	0.1082
At5g18450(AP2EREBP)/col-At5g18450-DAP-Seq(GSE60143)/Homer	At5g18450	AP2EREBP	CACCGCTT	0.1	-2.977e+00	0.4214	227.0	0.1215	5236.0	0.1093
MYB55(MYB)/colamp-MYB55-DAP-Seq(GSE60143)/Homer	MYB55	MYB	YACCWAMC	1	-9.931e-01	1.0000	226.0	0.1209	5666.2	0.1182
Unknown4/Arabidopsis-Promoters/Homer	Unknown4/Arabidopsis-Promoters/Homer		CKTCKTCTTY	1	-8.069e-01	1.0000	226.0	0.1209	5736.6	0.1197
AT3G10113(MYBrelated)/col-AT3G10113-DAP-Seq(GSE60143)/Homer	AT3G10113	MYBrelated	WNAAATATCWWN	1	-7.644e-01	1.0000	225.0	0.1204	5728.9	0.1196
At4g01280(MYBrelated)/colamp-At4g01280-DAP-Seq(GSE60143)/Homer	At4g01280	MYBrelated	AAATATCT	1	-8.799e-02	1.0000	224.0	0.1199	6241.4	0.1303
At1g25550(G2like)/colamp-At1g25550-DAP-Seq(GSE60143)/Homer	At1g25550	G2like	NAGATTCY	1	-1.336e-02	1.0000	224.0	0.1199	6563.7	0.137
AT1G28160(AP2EREBP)/colamp-AT1G28160-DAP-Seq(GSE60143)/Homer	AT1G28160	AP2EREBP	GGCGGCGG	0.01	-5.076e+00	0.0910	223.0	0.1193	4852.9	0.1013
MYB49(MYB)/col-MYB49-DAP-Seq(GSE60143)/Homer	MYB49	MYB	ARKTAGGTRR	1	-2.097e-01	1.0000	223.0	0.1193	6030.0	0.1258
ANL2(HB)/col-ANL2-DAP-Seq(GSE60143)/Homer	ANL2	HB	CATTAATTGC	1	-1.808e-01	1.0000	223.0	0.1193	6063.2	0.1265
Replumless(BLH)/Arabidopsis-RPL.GFP-ChIP-Seq(GSE78727)/Homer	Replumless	BLH	HGTCWHATCA	1	-1.425e-01	1.0000	222.0	0.1188	6089.0	0.1271
WRKY50(WRKY)/col-WRKY50-DAP-Seq(GSE60143)/Homer	WRKY50	WRKY	NNTTGACTWNNGNNN	1	-9.172e-01	1.0000	221.0	0.1182	5566.6	0.1162
NST1(NAC)/colamp-NST1-DAP-Seq(GSE60143)/Homer	NST1	NAC	WRCTTRWWNWWYAAG	1e-06	-1.468e+01	0.0000	220.0	0.1177	4033.2	0.0842
Ptf1a(bHLH)/Panc1-Ptf1a-ChIP-Seq(GSE47459)/Homer	Ptf1a	bHLH	ACAGCTGTTN	1	-1.094e+00	1.0000	220.0	0.1177	5480.3	0.1144
Olig2(bHLH)/Neuron-Olig2-ChIP-Seq(GSE30882)/Homer	Olig2	bHLH	RCCATMTGTT	1	-5.014e-01	1.0000	220.0	0.1177	5727.8	0.1195
TEAD3(TEA)/HepG2-TEAD3-ChIP-Seq(Encode)/Homer	TEAD3	TEA	TRCATTCCAG	1	-5.178e-01	1.0000	219.0	0.1172	5692.7	0.1188
Phox2a(Homeobox)/Neuron-Phox2a-ChIP-Seq(GSE31456)/Homer	Phox2a	Homeobox	YTAATYNRATTA	1	-3.523e-01	1.0000	219.0	0.1172	5797.3	0.121
AT1G77200(AP2EREBP)/colamp-AT1G77200-DAP-Seq(GSE60143)/Homer	AT1G77200	AP2EREBP	ACCGACAHWD	1	-1.750e-01	1.0000	219.0	0.1172	5965.2	0.1245
WRKY15(WRKY)/col-WRKY15-DAP-Seq(GSE60143)/Homer	WRKY15	WRKY	VGTTGACTWW	1	-7.668e-01	1.0000	218.0	0.1166	5548.2	0.1158
HIF-1b(HLH)/T47D-HIF1b-ChIP-Seq(GSE59937)/Homer	HIF-1b	HLH	RTACGTGC	1	-1.684e+00	0.8231	217.0	0.1161	5242.8	0.1094
VND6(NAC)/col-VND6-DAP-Seq(GSE60143)/Homer	VND6	NAC	DCTTNHTTTTYAMGY	1e-07	-1.651e+01	0.0000	216.0	0.1156	3846.3	0.0803
ERF115(AP2EREBP)/colamp-ERF115-DAP-Seq(GSE60143)/Homer	ERF115	AP2EREBP	WTKRCGGCGB	1	-7.916e-02	1.0000	215.0	0.115	6022.4	0.1257
At4g16750(AP2EREBP)/col-At4g16750-DAP-Seq(GSE60143)/Homer	At4g16750	AP2EREBP	HACCGACAHA	1	-1.437e-01	1.0000	214.0	0.1145	5876.8	0.1226
DEAR2(AP2EREBP)/colamp-DEAR2-DAP-Seq(GSE60143)/Homer	DEAR2	AP2EREBP	HCACCGACAWHD	1	-2.083e-02	1.0000	213.0	0.114	6197.2	0.1293
AT4G00250(GeBP)/col-AT4G00250-DAP-Seq(GSE60143)/Homer	AT4G00250	GeBP	WDTGGATAAKRT	1	-1.159e+00	1.0000	212.0	0.1134	5257.8	0.1097
CEJ1(AP2EREBP)/col-CEJ1-DAP-Seq(GSE60143)/Homer	CEJ1	AP2EREBP	WWTGTCGGTG	1	-2.069e-02	1.0000	212.0	0.1134	6171.2	0.1288
NPAS(bHLH)/Liver-NPAS-ChIP-Seq(GSE39860)/Homer	NPAS	bHLH	NVCACGTG	1	-2.209e+00	0.6517	211.0	0.1129	4980.6	0.1039
ETV1(ETS)/GIST48-ETV1-ChIP-Seq(GSE22441)/Homer	ETV1	ETS	AACCGGAAGT	1	-1.630e+00	0.8387	211.0	0.1129	5105.1	0.1065
Tal1	Tal1		CATCTG	0.01	-6.566e+00	0.0275	209.0	0.1118	4366.1	0.0911
PU.1-IRF(ETS:IRF)/Bcell-PU.1-ChIP-Seq(GSE21512)/Homer	PU.1-IRF	ETS:IRF	MGGAAGTGAAAC	1	-2.212e+00	0.6517	209.0	0.1118	4930.8	0.1029
WRKY27(WRKY)/colamp-WRKY27-DAP-Seq(GSE60143)/Homer	WRKY27	WRKY	NHGTTGACYTWD	1	-1.975e-01	1.0000	209.0	0.1118	5675.2	0.1184
HLF(bZIP)/HSC-HLF.Flag-ChIP-Seq(GSE69817)/Homer	HLF	bZIP	RTTATGYAAB	1	-1.405e-02	1.0000	209.0	0.1118	6148.0	0.1283
LEF1(HMG)/H1-LEF1-ChIP-Seq(GSE64758)/Homer	LEF1	HMG	CCTTTGATST	1e-06	-1.485e+01	0.0000	208.0	0.1113	3761.4	0.0785
IDD5(C2H2)/colamp-IDD5-DAP-Seq(GSE60143)/Homer	IDD5	C2H2	TTTTGTCTTTTTBTK	1	-1.724e+00	0.8217	208.0	0.1113	5008.8	0.1045
NFIL3(bZIP)/HepG2-NFIL3-ChIP-Seq(Encode)/Homer	NFIL3	bZIP	VTTACGTAAYNNNNN	1	-6.667e-01	1.0000	208.0	0.1113	5335.3	0.1113
RAP211(AP2EREBP)/colamp-RAP211-DAP-Seq(GSE60143)/Homer	RAP211	AP2EREBP	RGCCGGCYWW	1	-2.512e-01	1.0000	205.0	0.1097	5515.5	0.1151
ATHB20(Homeobox)/colamp-ATHB20-DAP-Seq(GSE60143)/Homer	ATHB20	Homeobox	CAATHATT	1	-1.323e-02	1.0000	205.0	0.1097	6048.5	0.1262
RAV1(RAV)/colamp-RAV1-DAP-Seq(GSE60143)/Homer	RAV1	RAV	TWWTTTCTGTTG	1	-9.902e-03	1.0000	204.0	0.1091	6062.3	0.1265
MYB96(MYB)/colamp-MYB96-DAP-Seq(GSE60143)/Homer	MYB96	MYB	WGGTRGTTGG	0.1	-3.229e+00	0.3600	203.0	0.1086	4611.3	0.0962
Mef2b(MADS)/HEK293-Mef2b.V5-ChIP-Seq(GSE67450)/Homer	Mef2b	MADS	GCTATTTTTGGM	1	-1.082e+00	1.0000	203.0	0.1086	5053.9	0.1055
WRKY75(WRKY)/col-WRKY75-DAP-Seq(GSE60143)/Homer	WRKY75	WRKY	CGTTGACTWW	1	-4.387e-01	1.0000	203.0	0.1086	5324.4	0.1111
EHF(ETS)/LoVo-EHF-ChIP-Seq(GSE49402)/Homer	EHF	ETS	AVCAGGAAGT	1	-3.042e-01	1.0000	203.0	0.1086	5417.7	0.1131
CEBP(bZIP)/ThioMac-CEBPb-ChIP-Seq(GSE21512)/Homer	CEBP	bZIP	ATTGCGCAAC	1	-2.465e-01	1.0000	203.0	0.1086	5467.2	0.1141
AGL63(MADS)/col-AGL63-DAP-Seq(GSE60143)/Homer	AGL63	MADS	TTCCAAWWWTGG	1	-1.748e-03	1.0000	199.0	0.1065	6147.5	0.1283
MYB3R1(MYB)/col-MYB3R1-DAP-Seq(GSE60143)/Homer	MYB3R1	MYB	WWDTDACCGTTR	0.001	-7.046e+00	0.0180	196.0	0.1049	4020.3	0.0839
Sox2(HMG)/mES-Sox2-ChIP-Seq(GSE11431)/Homer	Sox2	HMG	BCCATTGTTC	0.1	-3.326e+00	0.3542	196.0	0.1049	4427.1	0.0924
Meis1(Homeobox)/MastCells-Meis1-ChIP-Seq(GSE48085)/Homer	Meis1	Homeobox	VGCTGWCAVB	0.01	-5.807e+00	0.0515	194.0	0.1038	4088.1	0.0853
Tbr1(T-box)/Cortex-Tbr1-ChIP-Seq(GSE71384)/Homer	Tbr1	T-box	AAGGTGTKAA	1	-8.955e-02	1.0000	194.0	0.1038	5439.6	0.1135
CBF4(AP2EREBP)/colamp-CBF4-DAP-Seq(GSE60143)/Homer	CBF4	AP2EREBP	NRCCGACDWNNNNNN	1	-1.597e-02	1.0000	194.0	0.1038	5721.7	0.1194
HOXA9(Homeobox)/HSC-Hoxa9-ChIP-Seq(GSE33509)/Homer	HOXA9	Homeobox	GGCCATAAATCA	1	-1.673e-02	1.0000	193.0	0.1033	5687.5	0.1187
MYB88(MYB)/col-MYB88-DAP-Seq(GSE60143)/Homer	MYB88	MYB	HNACGCTCCT	1	-2.123e+00	0.6639	189.0	0.1011	4453.7	0.0929
MYB58(MYB)/colamp-MYB58-DAP-Seq(GSE60143)/Homer	MYB58	MYB	YYYACCWACC	1	-8.963e-01	1.0000	189.0	0.1011	4759.5	0.0993
Unknown(Homeobox)/Limb-p300-ChIP-Seq/Homer	Unknown	Homeobox	SSCMATWAAA	1	-1.062e-01	1.0000	188.0	0.1006	5247.1	0.1095
ERG(ETS)/VCaP-ERG-ChIP-Seq(GSE14097)/Homer	ERG	ETS	ACAGGAAGTG	1	-1.116e+00	1.0000	187.0	0.1001	4638.3	0.0968
MYB67(MYB)/col-MYB67-DAP-Seq(GSE60143)/Homer	MYB67	MYB	YYYACCTAAC	1	-8.567e-01	1.0000	187.0	0.1001	4723.0	0.0986
RAP26(AP2EREBP)/colamp-RAP26-DAP-Seq(GSE60143)/Homer	RAP26	AP2EREBP	HDATGGCGGCGG	1	-4.691e-01	1.0000	187.0	0.1001	4892.5	0.1021
PR(NR)/T47D-PR-ChIP-Seq(GSE31130)/Homer	PR	NR	VAGRACAKNCTGTBC	1	-6.406e-02	1.0000	187.0	0.1001	5312.6	0.1109
TATA-box/SacCer-Promoters/Homer	TATA-box/SacCer-Promoters/Homer		BBHWTATATA	1	-5.142e-01	1.0000	186.0	0.0995	4842.3	0.1011
ABF1/SacCer-Promoters/Homer	ABF1/SacCer-Promoters/Homer		CGTRNAAARTGA	1e-16	-3.730e+01	0.0000	185.0	0.099	2465.8	0.0515
ETV4(ETS)/HepG2-ETV4-ChIP-Seq(ENCODE)/Homer	ETV4	ETS	ACCGGAAGTG	0.1	-2.471e+00	0.5730	185.0	0.099	4292.6	0.0896
Sox17(HMG)/Endoderm-Sox17-ChIP-Seq(GSE61475)/Homer	Sox17	HMG	CCATTGTTYB	0.1	-2.346e+00	0.6030	184.0	0.0984	4289.6	0.0895
RKD2(RWPRK)/colamp-RKD2-DAP-Seq(GSE60143)/Homer	RKD2	RWPRK	GACKTTTCRDCTTCC	1	-1.401e+00	0.9328	183.0	0.0979	4460.4	0.0931
EPR1(MYBrelated)/colamp-EPR1-DAP-Seq(GSE60143)/Homer	EPR1	MYBrelated	AAATATCT	1	-7.238e-01	1.0000	183.0	0.0979	4670.9	0.0975
LHY1(MYBrelated)/col-LHY1-DAP-Seq(GSE60143)/Homer	LHY1	MYBrelated	AAATATCT	1	-7.238e-01	1.0000	183.0	0.0979	4670.9	0.0975
HSF3(HSF)/colamp-HSF3-DAP-Seq(GSE60143)/Homer	HSF3	HSF	NTTCTAGAAKCTTCT	1	-8.259e-02	1.0000	183.0	0.0979	5160.6	0.1077
ANAC083(NAC)/col-ANAC083-DAP-Seq(GSE60143)/Homer	ANAC083	NAC	CKTRWNNNWYAMGTA	1e-05	-1.244e+01	0.0001	182.0	0.0974	3328.1	0.0695
IBL1(bHLH)/Seedling-IBL1-ChIP-Seq(GSE51120)/Homer	IBL1	bHLH	CACGTGCC	1	-6.927e-01	1.0000	182.0	0.0974	4657.4	0.0972
bZIP52(bZIP)/colamp-bZIP52-DAP-Seq(GSE60143)/Homer	bZIP52	bZIP	NDNHCAGCTGTCANN	1	-1.138e+00	1.0000	181.0	0.0968	4480.2	0.0935
BMAL1(bHLH)/Liver-Bmal1-ChIP-Seq(GSE39860)/Homer	BMAL1	bHLH	GNCACGTG	1	-7.344e-01	1.0000	180.0	0.0963	4589.6	0.0958
MS188(MYB)/colamp-MS188-DAP-Seq(GSE60143)/Homer	MS188	MYB	WARKTAGGTRRA	1	-2.789e-01	1.0000	180.0	0.0963	4836.4	0.1009
NF1-halfsite(CTF)/LNCaP-NF1-ChIP-Seq(Unpublished)/Homer	NF1-halfsite	CTF	YTGCCAAG	1	-1.621e-01	1.0000	180.0	0.0963	4952.3	0.1033
VND1(NAC)/col-VND1-DAP-Seq(GSE60143)/Homer	VND1	NAC	CTTRWDNHWYAAGYW	1e-07	-1.620e+01	0.0000	179.0	0.0958	3069.9	0.0641
Smad4(MAD)/ESC-SMAD4-ChIP-Seq(GSE29422)/Homer	Smad4	MAD	VBSYGTCTGG	1	-1.038e+00	1.0000	179.0	0.0958	4459.5	0.0931
ANAC047(NAC)/colamp-ANAC047-DAP-Seq(GSE60143)/Homer	ANAC047	NAC	WACACGTAACTT	1	-1.993e-01	1.0000	179.0	0.0958	4883.8	0.1019
At5g52660(MYBrelated)/colamp-At5g52660-DAP-Seq(GSE60143)/Homer	At5g52660	MYBrelated	HAAAAATATCTW	1	-7.330e-02	1.0000	179.0	0.0958	5074.4	0.1059
Sox4(HMG)/proB-Sox4-ChIP-Seq(GSE50066)/Homer	Sox4	HMG	YCTTTGTTCC	0.1	-3.244e+00	0.3600	178.0	0.0952	4003.3	0.0835
TEAD1(TEAD)/HepG2-TEAD1-ChIP-Seq(Encode)/Homer	TEAD1	TEAD	CYRCATTCCA	1	-6.553e-01	1.0000	178.0	0.0952	4570.7	0.0954
TCF4(bHLH)/SHSY5Y-TCF4-ChIP-Seq(GSE96915)/Homer	TCF4	bHLH	SMCATCTGKH	0.01	-5.695e+00	0.0547	177.0	0.0947	3701.6	0.0772
At1g68670(G2like)/colamp-At1g68670-DAP-Seq(GSE60143)/Homer	At1g68670	G2like	WNWWHNRAAGATTCT	1	-1.672e+00	0.8231	176.0	0.0942	4222.9	0.0881
AT4G26030(C2H2)/col-AT4G26030-DAP-Seq(GSE60143)/Homer	AT4G26030	C2H2	BYYACCWACY	1	-4.319e-01	1.0000	176.0	0.0942	4628.9	0.0966
ANAC016(NAC)/col-ANAC016-DAP-Seq(GSE60143)/Homer	ANAC016	NAC	WNCTTGNNNNNCAMG	1e-09	-2.188e+01	0.0000	175.0	0.0936	2748.8	0.0574
ERF7(AP2EREBP)/col-ERF7-DAP-Seq(GSE60143)/Homer	ERF7	AP2EREBP	ATGRCGGCGG	1	-4.285e-01	1.0000	175.0	0.0936	4604.4	0.0961
WRKY6(WRKY)/colamp-WRKY6-DAP-Seq(GSE60143)/Homer	WRKY6	WRKY	NCGTTGACTWWD	1	-8.932e-02	1.0000	175.0	0.0936	4932.8	0.1029
ZEB1(Zf)/PDAC-ZEB1-ChIP-Seq(GSE64557)/Homer	ZEB1	Zf	VCAGGTRDRY	1	-1.365e+00	0.9408	173.0	0.0926	4218.8	0.088
Foxo3(Forkhead)/U2OS-Foxo3-ChIP-Seq(E-MTAB-2701)/Homer	Foxo3	Forkhead	DGTAAACA	1	-3.249e-01	1.0000	173.0	0.0926	4618.2	0.0964
ANAC071(NAC)/col-ANAC071-DAP-Seq(GSE60143)/Homer	ANAC071	NAC	DNCKTNDNNNHNAAG	0.0001	-1.033e+01	0.0009	172.0	0.092	3234.0	0.0675
Elk1(ETS)/Hela-Elk1-ChIP-Seq(GSE31477)/Homer	Elk1	ETS	HACTTCCGGY	0.1	-3.884e+00	0.2418	172.0	0.092	3776.7	0.0788
AtGRF6(GRF)/col-AtGRF6-DAP-Seq(GSE60143)/Homer	AtGRF6	GRF	NTGTCAGADNNNNNN	1	-2.088e+00	0.6683	172.0	0.092	4040.4	0.0843
WRKY24(WRKY)/colamp-WRKY24-DAP-Seq(GSE60143)/Homer	WRKY24	WRKY	CGTTGACTWW	1	-1.602e-01	1.0000	171.0	0.0915	4716.4	0.0984
At2g41835(C2H2)/col-At2g41835-DAP-Seq(GSE60143)/Homer	At2g41835	C2H2	TTTGAAAA	1	-2.517e-02	1.0000	171.0	0.0915	5028.3	0.1049
SPDEF(ETS)/VCaP-SPDEF-ChIP-Seq(SRA014231)/Homer	SPDEF	ETS	ASWTCCTGBT	0.1	-4.545e+00	0.1440	170.0	0.091	3653.6	0.0762
MYB99(MYB)/colamp-MYB99-DAP-Seq(GSE60143)/Homer	MYB99	MYB	GGTAGGTG	1	-1.448e+00	0.9180	170.0	0.091	4124.0	0.0861
Smad2(MAD)/ES-SMAD2-ChIP-Seq(GSE29422)/Homer	Smad2	MAD	CTGTCTGG	1	-4.099e-01	1.0000	170.0	0.091	4485.1	0.0936
HY5(bZIP)/colamp-HY5-DAP-Seq(GSE60143)/Homer	HY5	bZIP	RRTSACGTSD	1	-1.464e-01	1.0000	170.0	0.091	4707.5	0.0982
CEBP:AP1(bZIP)/ThioMac-CEBPb-ChIP-Seq(GSE21512)/Homer	CEBP:AP1	bZIP	DRTGTTGCAA	1	-1.434e-01	1.0000	170.0	0.091	4711.1	0.0983
SMB(NAC)/colamp-SMB-DAP-Seq(GSE60143)/Homer	SMB	NAC	CTTVNNNNDBAAGHW	0.0001	-9.923e+00	0.0013	169.0	0.0904	3193.4	0.0666
SPL5(SBP)/colamp-SPL5-DAP-Seq(GSE60143)/Homer	SPL5	SBP	NNHGTACGGHNN	1	-2.007e+00	0.6950	169.0	0.0904	3981.3	0.0831
Hoxa10(Homeobox)/ChickenMSG-Hoxa10.Flag-ChIP-Seq(GSE86088)/Homer	Hoxa10	Homeobox	GGYAATGAAA	1	-1.410e+00	0.9328	169.0	0.0904	4107.4	0.0857
At3g09600(MYBrelated)/colamp-At3g09600-DAP-Seq(GSE60143)/Homer	At3g09600	MYBrelated	AAAATATCTT	1	-1.538e-02	1.0000	169.0	0.0904	5043.0	0.1052
NeuroG2(bHLH)/Fibroblast-NeuroG2-ChIP-Seq(GSE75910)/Homer	NeuroG2	bHLH	ACCATCTGTT	1	-1.724e+00	0.8217	168.0	0.0899	4012.9	0.0837
PSE(SNAPc)/K562-mStart-Seq/Homer	PSE	SNAPc	WAVTCACCMTAASYDAAAAG	0.001	-8.135e+00	0.0065	166.0	0.0888	3247.6	0.0678
Gata2(Zf)/K562-GATA2-ChIP-Seq(GSE18829)/Homer	Gata2	Zf	BBCTTATCTS	1	-5.918e-01	1.0000	166.0	0.0888	4289.2	0.0895
PHV(HB)/col-PHV-DAP-Seq(GSE60143)/Homer	PHV	HB	RTAATSATTA	1	-9.222e-01	1.0000	165.0	0.0883	4140.6	0.0864
CBF1(AP2EREBP)/colamp-CBF1-DAP-Seq(GSE60143)/Homer	CBF1	AP2EREBP	YRCCGACATN	1	-5.150e-02	1.0000	165.0	0.0883	4756.7	0.0993
VND2(NAC)/col-VND2-DAP-Seq(GSE60143)/Homer	VND2	NAC	DNCKTNNNNNNNAAG	0.001	-8.601e+00	0.0043	164.0	0.0877	3170.0	0.0662
TF3A(C2H2)/col-TF3A-DAP-Seq(GSE60143)/Homer	TF3A	C2H2	NNDDGAGGAGGWNNN	1	-2.218e+00	0.6517	164.0	0.0877	3820.2	0.0797
ERF15(AP2EREBP)/colamp-ERF15-DAP-Seq(GSE60143)/Homer	ERF15	AP2EREBP	WDHAGCMGCCAT	1	-6.051e-02	1.0000	164.0	0.0877	4703.3	0.0982
SVP(MADS)/col-SVP-DAP-Seq(GSE60143)/Homer	SVP	MADS	ANTTWCCHAATTTGG	1	-2.846e-01	1.0000	163.0	0.0872	4386.5	0.0915
Rap210(AP2EREBP)/col-Rap210-DAP-Seq(GSE60143)/Homer	Rap210	AP2EREBP	TGTCGGCA	1	-1.184e-02	1.0000	161.0	0.0861	4858.8	0.1014
TATA-Box(TBP)/Promoter/Homer	TATA-Box	TBP	CCTTTTAWAGSC	1	-1.982e-03	1.0000	161.0	0.0861	5072.6	0.1059
ANAC057(NAC)/colamp-ANAC057-DAP-Seq(GSE60143)/Homer	ANAC057	NAC	DVCKTGNNNNNCAMG	1e-09	-2.182e+01	0.0000	160.0	0.0856	2449.7	0.0511
ASHR1(ND)/col-ASHR1-DAP-Seq(GSE60143)/Homer	ASHR1	ND	NTGGTGAN	1	-2.360e-01	1.0000	160.0	0.0856	4347.9	0.0907
CRF10(AP2EREBP)/col100-CRF10-DAP-Seq(GSE60143)/Homer	CRF10	AP2EREBP	DCCGCCGYHA	1	-2.315e-01	1.0000	160.0	0.0856	4351.8	0.0908
WRKY33(WRKY)/col-WRKY33-DAP-Seq(GSE60143)/Homer	WRKY33	WRKY	CGTTGACYAW	1	-2.109e-01	1.0000	160.0	0.0856	4370.6	0.0912
Foxa2(Forkhead)/Liver-Foxa2-ChIP-Seq(GSE25694)/Homer	Foxa2	Forkhead	CYTGTTTACWYW	1	-3.121e-01	1.0000	159.0	0.0851	4261.1	0.0889
At5g08750(C3H)/col-At5g08750-DAP-Seq(GSE60143)/Homer	At5g08750	C3H	NWDTTGCGGCTR	1	-2.828e-01	1.0000	157.0	0.084	4230.7	0.0883
BOS1(MYB)/col-BOS1-DAP-Seq(GSE60143)/Homer	BOS1	MYB	NNRCCTAACT	1	-4.557e-01	1.0000	156.0	0.0835	4096.4	0.0855
Barx1(Homeobox)/Stomach-Barx1.3xFlag-ChIP-Seq(GSE69483)/Homer	Barx1	Homeobox	AAACMATTAN	1	-2.174e-02	1.0000	156.0	0.0835	4639.4	0.0968
RLR1?/SacCer-Promoters/Homer	RLR1?/SacCer-Promoters/Homer		WTTTTCYYTTTT	1	-2.033e+00	0.6898	153.0	0.0819	3582.4	0.0748
Foxh1(Forkhead)/hESC-FOXH1-ChIP-Seq(GSE29422)/Homer	Foxh1	Forkhead	NNTGTGGATTSS	1	-1.072e-01	1.0000	153.0	0.0819	4311.9	0.09
SND3(NAC)/col-SND3-DAP-Seq(GSE60143)/Homer	SND3	NAC	CTTNHNNNDNAAGNH	1e-05	-1.355e+01	0.0000	152.0	0.0813	2623.4	0.0547
bHLH122(bHLH)/col100-bHLH122-DAP-Seq(GSE60143)/Homer	bHLH122	bHLH	NDDCAASTTGHHNWW	1	-4.858e-01	1.0000	152.0	0.0813	3977.4	0.083
bHLH80(bHLH)/col-bHLH80-DAP-Seq(GSE60143)/Homer	bHLH80	bHLH	NNNNDCAASTTGHNN	1	-8.644e-02	1.0000	152.0	0.0813	4321.4	0.0902
ERF8(AP2EREBP)/colamp-ERF8-DAP-Seq(GSE60143)/Homer	ERF8	AP2EREBP	CGCCGYCATW	1	-1.839e-02	1.0000	152.0	0.0813	4552.7	0.095
VND4(NAC)/colamp-VND4-DAP-Seq(GSE60143)/Homer	VND4	NAC	WRCTTGWANWWCAAG	1e-07	-1.636e+01	0.0000	151.0	0.0808	2476.4	0.0517
LBD23(LOBAS2)/colamp-LBD23-DAP-Seq(GSE60143)/Homer	LBD23	LOBAS2	GCGNAWWWTNCGCYW	1	-2.751e-01	1.0000	150.0	0.0803	4052.3	0.0846
bHLHE41(bHLH)/proB-Bhlhe41-ChIP-Seq(GSE93764)/Homer	bHLHE41	bHLH	KCACGTGMCN	1	-4.061e-01	1.0000	149.0	0.0797	3941.5	0.0823
HEB(bHLH)/mES-Heb-ChIP-Seq(GSE53233)/Homer	HEB	bHLH	VCAGCTGBNN	1	-1.036e+00	1.0000	148.0	0.0792	3675.7	0.0767
ABR1(AP2EREBP)/colamp-ABR1-DAP-Seq(GSE60143)/Homer	ABR1	AP2EREBP	AAATGGCGGCGG	1	-1.824e-01	1.0000	148.0	0.0792	4081.1	0.0852
ERF4(AP2EREBP)/colamp-ERF4-DAP-Seq(GSE60143)/Homer	ERF4	AP2EREBP	WDWTGGCGGCGG	1	-1.796e-01	1.0000	148.0	0.0792	4084.4	0.0852
AT1G72740(MYBrelated)/colamp-AT1G72740-DAP-Seq(GSE60143)/Homer	AT1G72740	MYBrelated	NNWWAMCCTAAHWNN	1	-5.968e-02	1.0000	148.0	0.0792	4273.8	0.0892
HIC1(Zf)/Treg-ZBTB29-ChIP-Seq(GSE99889)/Homer	HIC1	Zf	TGCCAGCB	1	-2.875e-02	1.0000	148.0	0.0792	4381.2	0.0914
Atf1(bZIP)/K562-ATF1-ChIP-Seq(GSE31477)/Homer	Atf1	bZIP	GATGACGTCA	1	-1.922e+00	0.7322	147.0	0.0787	3454.4	0.0721
COUP-TFII(NR)/Artia-Nr2f2-ChIP-Seq(GSE46497)/Homer	COUP-TFII/Artia	NR	AGRGGTCA	1	-2.376e-02	1.0000	147.0	0.0787	4380.7	0.0914
ESE3(AP2EREBP)/col-ESE3-DAP-Seq(GSE60143)/Homer	ESE3	AP2EREBP	GACGGTGG	1	-4.977e-01	1.0000	145.0	0.0776	3790.3	0.0791
WRKY20(WRKY)/col-WRKY20-DAP-Seq(GSE60143)/Homer	WRKY20	WRKY	CKTTGACYWD	1	-8.526e-02	1.0000	145.0	0.0776	4135.7	0.0863
Phox2b(Homeobox)/CLBGA-PHOX2B-ChIP-Seq(GSE90683)/Homer	Phox2b	Homeobox	TTAATTNAATTA	1	-1.039e+00	1.0000	144.0	0.077	3573.2	0.0746
WRKY71(WRKY)/col-WRKY71-DAP-Seq(GSE60143)/Homer	WRKY71	WRKY	CKTTGACYWW	1	-5.364e-02	1.0000	144.0	0.077	4181.3	0.0873
Fox:Ebox(Forkhead,bHLH)/Panc1-Foxa2-ChIP-Seq(GSE47459)/Homer	Fox:Ebox	Forkhead,bHLH	NNNVCTGWGYAAACASN	0.1	-4.288e+00	0.1763	142.0	0.076	3020.7	0.063
TGA2(bZIP)/colamp-TGA2-DAP-Seq(GSE60143)/Homer	TGA2	bZIP	ACGTCAYCHH	1	-1.004e-02	1.0000	142.0	0.076	4353.4	0.0909
Hoxc9(Homeobox)/Ainv15-Hoxc9-ChIP-Seq(GSE21812)/Homer	Hoxc9	Homeobox	GGCCATAAATCA	1	-3.700e-05	1.0000	142.0	0.076	4908.6	0.1024
ATY19(MYB)/col-ATY19-DAP-Seq(GSE60143)/Homer	ATY19	MYB	YYCACCWACCAT	0.1	-2.747e+00	0.4853	141.0	0.0754	3178.8	0.0663
ATHB15(HB)/col-ATHB15-DAP-Seq(GSE60143)/Homer	ATHB15	HB	GYAATSATTA	1	-1.685e+00	0.8231	141.0	0.0754	3350.5	0.0699
ZNF711(Zf)/SHSY5Y-ZNF711-ChIP-Seq(GSE20673)/Homer	ZNF711	Zf	AGGCCTAG	1	-1.609e+00	0.8526	141.0	0.0754	3365.5	0.0702
ANAC028(NAC)/col-ANAC028-DAP-Seq(GSE60143)/Homer	ANAC028	NAC	WRCTTGNNNNNCAAG	1e-09	-2.193e+01	0.0000	140.0	0.0749	2051.0	0.0428
MYB92(MYB)/colamp-MYB92-DAP-Seq(GSE60143)/Homer	MYB92	MYB	GGTAGGTR	1	-8.991e-01	1.0000	140.0	0.0749	3513.0	0.0733
MYB51(MYB)/col-MYB51-DAP-Seq(GSE60143)/Homer	MYB51	MYB	GGTAGGTG	1	-1.418e+00	0.9328	139.0	0.0744	3355.8	0.07
Rbpj1(?)/Panc1-Rbpj1-ChIP-Seq(GSE47459)/Homer	Rbpj1	?	HTTTCCCASG	1	-4.035e-01	1.0000	138.0	0.0738	3656.4	0.0763
MYB119(MYB)/colamp-MYB119-DAP-Seq(GSE60143)/Homer	MYB119	MYB	YRACCGTTACDD	1	-1.558e+00	0.8822	137.0	0.0733	3276.9	0.0684
AT5G25475(ABI3VP1)/col-AT5G25475-DAP-Seq(GSE60143)/Homer	AT5G25475	ABI3VP1	RNNRNCAAGCADNDB	1	-3.054e-01	1.0000	137.0	0.0733	3689.9	0.077
LBD2(LOBAS2)/colamp-LBD2-DAP-Seq(GSE60143)/Homer	LBD2	LOBAS2	TCCGAWTTTTTCGGN	1	-7.779e-02	1.0000	137.0	0.0733	3934.8	0.0821
VND3(NAC)/colamp-VND3-DAP-Seq(GSE60143)/Homer	VND3	NAC	TRCTTGWDNHWCAAG	1e-08	-1.919e+01	0.0000	136.0	0.0728	2064.1	0.0431
GATA14(C2C2gata)/col-GATA14-DAP-Seq(GSE60143)/Homer	GATA14	C2C2gata	AYCAGATCTG	1	-1.424e+00	0.9328	136.0	0.0728	3279.1	0.0684
WRKY22(WRKY)/colamp-WRKY22-DAP-Seq(GSE60143)/Homer	WRKY22	WRKY	WWAAAGTCAACK	1	-4.125e-01	1.0000	135.0	0.0722	3574.0	0.0746
GATA12(C2C2gata)/col-GATA12-DAP-Seq(GSE60143)/Homer	GATA12	C2C2gata	YAGATCTRAW	0.1	-3.919e+00	0.2363	134.0	0.0717	2870.2	0.0599
EMB1789(C3H)/col-EMB1789-DAP-Seq(GSE60143)/Homer	EMB1789	C3H	TWTTTACCGYND	1	-3.777e-01	1.0000	134.0	0.0717	3566.2	0.0744
ELT-3(Gata)/cElegans-L1-ELT3-ChIP-Seq(modEncode)/Homer	ELT-3	Gata	AWTGATAAGA	1	-1.260e-02	1.0000	134.0	0.0717	4103.7	0.0856
Erra(NR)/HepG2-Erra-ChIP-Seq(GSE31477)/Homer	Erra	NR	CAAAGGTCAG	1	-1.942e-03	1.0000	134.0	0.0717	4312.2	0.09
ANAC020(NAC)/col-ANAC020-DAP-Seq(GSE60143)/Homer	ANAC020	NAC	DVCKTGHNNNDCAAG	1e-08	-1.861e+01	0.0000	133.0	0.0712	2025.9	0.0423
NAC2(NAC)/colamp-NAC2-DAP-Seq(GSE60143)/Homer	NAC2	NAC	TDCTTGNNNNNCAAG	1e-07	-1.722e+01	0.0000	133.0	0.0712	2075.2	0.0433
Znf263(Zf)/K562-Znf263-ChIP-Seq(GSE31477)/Homer	Znf263	Zf	CVGTSCTCCC	1	-1.728e+00	0.8217	133.0	0.0712	3144.4	0.0656
SPCH(bHLH)/Seedling-SPCH-ChIP-Seq(GSE57497)/Homer	SPCH	bHLH	WNBCACGTGA	1	-7.209e-01	1.0000	133.0	0.0712	3391.8	0.0708
Elf4(ETS)/BMDM-Elf4-ChIP-Seq(GSE88699)/Homer	Elf4	ETS	ACTTCCKGKT	1	-4.599e-01	1.0000	133.0	0.0712	3498.0	0.073
FEA4(bZIP)/Corn-FEA4-ChIP-Seq(GSE61954)/Homer	FEA4	bZIP	TGACGTCACS	1	-3.383e-01	1.0000	133.0	0.0712	3563.1	0.0744
Arnt:Ahr(bHLH)/MCF7-Arnt-ChIP-Seq(Lo_et_al.)/Homer	Arnt:Ahr	bHLH	TBGCACGCAA	1	-3.991e-01	1.0000	132.0	0.0706	3502.7	0.0731
PRDM15(Zf)/ESC-Prdm15-ChIP-Seq(GSE73694)/Homer	PRDM15	Zf	YCCDNTCCAGGTTTT	1	-1.561e-01	1.0000	132.0	0.0706	3684.5	0.0769
LBD13(LOBAS2)/colamp-LBD13-DAP-Seq(GSE60143)/Homer	LBD13	LOBAS2	KCCGTNWTTTBCGGC	1	-1.320e-01	1.0000	132.0	0.0706	3713.6	0.0775
MYB74(MYB)/colamp-MYB74-DAP-Seq(GSE60143)/Homer	MYB74	MYB	YYYACCTACCWH	1	-2.207e+00	0.6517	131.0	0.0701	3014.1	0.0629
FOXK2(Forkhead)/U2OS-FOXK2-ChIP-Seq(E-MTAB-2204)/Homer	FOXK2	Forkhead	SCHTGTTTACAT	1	-2.156e+00	0.6533	131.0	0.0701	3022.3	0.0631
COUP-TFII(NR)/K562-NR2F1-ChIP-Seq(Encode)/Homer	COUP-TFII	NR	GKBCARAGGTCA	1	-3.344e-01	1.0000	131.0	0.0701	3513.2	0.0733
WRKY31(WRKY)/colamp-WRKY31-DAP-Seq(GSE60143)/Homer	WRKY31	WRKY	NCGTTGACTWWK	1	-3.929e-02	1.0000	131.0	0.0701	3872.5	0.0808
MYB13(MYB)/col-MYB13-DAP-Seq(GSE60143)/Homer	MYB13	MYB	HYCACCWACCHH	0.1	-3.509e+00	0.3140	130.0	0.0696	2820.3	0.0589
MYB4(MYB)/col200-MYB4-DAP-Seq(GSE60143)/Homer	MYB4	MYB	WAGKTAGGTARR	1	-1.538e+00	0.8852	130.0	0.0696	3106.7	0.0648
CBF2(AP2EREBP)/colamp-CBF2-DAP-Seq(GSE60143)/Homer	CBF2	AP2EREBP	YBRCCGACATNNNNN	1	-1.001e-01	1.0000	130.0	0.0696	3705.4	0.0773
AT3G25990(Trihelix)/colamp-AT3G25990-DAP-Seq(GSE60143)/Homer	AT3G25990	Trihelix	TTAACCATAG	1	-1.002e-02	1.0000	130.0	0.0696	4019.8	0.0839
SND2(NAC)/colamp-SND2-DAP-Seq(GSE60143)/Homer	SND2	NAC	CTTVWNNNWBAAGNW	1e-08	-1.878e+01	0.0000	129.0	0.069	1940.4	0.0405
TEAD4(TEA)/Tropoblast-Tead4-ChIP-Seq(GSE37350)/Homer	TEAD4	TEA	CCWGGAATGY	1	-1.947e+00	0.7281	129.0	0.069	3007.6	0.0628
At1g36060(AP2EREBP)/colamp-At1g36060-DAP-Seq(GSE60143)/Homer	At1g36060	AP2EREBP	NNWWKGTCGGTG	1	-6.071e-02	1.0000	129.0	0.069	3755.3	0.0784
Mef2c(MADS)/GM12878-Mef2c-ChIP-Seq(GSE32465)/Homer	Mef2c	MADS	DCYAAAAATAGM	1	-1.061e+00	1.0000	128.0	0.0685	3163.9	0.066
ETS1(ETS)/Jurkat-ETS1-ChIP-Seq(GSE17954)/Homer	ETS1	ETS	ACAGGAAGTG	1	-7.063e-01	1.0000	128.0	0.0685	3268.0	0.0682
SGR5(C2H2)/colamp-SGR5-DAP-Seq(GSE60143)/Homer	SGR5	C2H2	TTTGTCTTTTTT	1	-1.684e-01	1.0000	128.0	0.0685	3564.6	0.0744
Tbet(T-box)/CD8-Tbet-ChIP-Seq(GSE33802)/Homer	Tbet	T-box	AGGTGTGAAM	1	-1.492e-01	1.0000	128.0	0.0685	3585.6	0.0748
ANAC058(NAC)/col-ANAC058-DAP-Seq(GSE60143)/Homer	ANAC058	NAC	TWCTTGTDNNACAAG	1e-08	-2.017e+01	0.0000	127.0	0.068	1855.7	0.0387
bHLH130(bHLH)/col-bHLH130-DAP-Seq(GSE60143)/Homer	bHLH130	bHLH	GCAACTTG	1	-7.705e-01	1.0000	127.0	0.068	3221.7	0.0672
Zac1(Zf)/Neuro2A-Plagl1-ChIP-Seq(GSE75942)/Homer	Zac1	Zf	HAWGRGGCCM	1	-1.344e-01	1.0000	127.0	0.068	3576.2	0.0746
TGA6(bZIP)/colamp-TGA6-DAP-Seq(GSE60143)/Homer	TGA6	bZIP	TGACGTCABC	1	-8.956e-01	1.0000	125.0	0.0669	3132.3	0.0654
AT2G28920(ND)/col-AT2G28920-DAP-Seq(GSE60143)/Homer	AT2G28920	ND	WAGATATTTWTW	1	-7.335e-01	1.0000	125.0	0.0669	3182.5	0.0664
CBF3(AP2EREBP)/colamp-CBF3-DAP-Seq(GSE60143)/Homer	CBF3	AP2EREBP	YNRCCGACATNN	1	-9.113e-02	1.0000	125.0	0.0669	3585.9	0.0748
Ascl1(bHLH)/NeuralTubes-Ascl1-ChIP-Seq(GSE55840)/Homer	Ascl1	bHLH	NNVVCAGCTGBN	0.1	-2.803e+00	0.4658	124.0	0.0663	2761.8	0.0576
Gata1(Zf)/K562-GATA1-ChIP-Seq(GSE18829)/Homer	Gata1	Zf	SAGATAAGRV	1	-9.470e-02	1.0000	124.0	0.0663	3552.5	0.0741
ANAC096(NAC)/colamp-ANAC096-DAP-Seq(GSE60143)/Homer	ANAC096	NAC	TACTTGWNNNWCAAG	1e-07	-1.715e+01	0.0000	123.0	0.0658	1878.3	0.0392
Oct4(POU,Homeobox)/mES-Oct4-ChIP-Seq(GSE11431)/Homer	Oct4	POU,Homeobox	ATTTGCATAW	0.1	-2.710e+00	0.4975	123.0	0.0658	2749.0	0.0574
E2A(bHLH),near_PU.1/Bcell-PU.1-ChIP-Seq(GSE21512)/Homer	E2A	bHLH	NVCACCTGBN	1	-2.113e+00	0.6667	122.0	0.0653	2809.6	0.0586
ANAC050(NAC)/colamp-ANAC050-DAP-Seq(GSE60143)/Homer	ANAC050	NAC	WNCTTGNNNNNCAAG	1e-12	-2.928e+01	0.0000	121.0	0.0647	1498.3	0.0313
AT1G76870(Trihelix)/col-AT1G76870-DAP-Seq(GSE60143)/Homer	AT1G76870	Trihelix	AAAACCRGWW	1	-1.773e+00	0.8011	121.0	0.0647	2840.2	0.0593
WUS1(Homeobox)/colamp-WUS1-DAP-Seq(GSE60143)/Homer	WUS1	Homeobox	CAWTCATTCA	1	-1.273e+00	0.9793	121.0	0.0647	2937.5	0.0613
Tbx21(T-box)/GM12878-TBX21-ChIP-Seq(Encode)/Homer	Tbx21	T-box	AGGTGTGAAA	1	-3.602e-01	1.0000	121.0	0.0647	3236.5	0.0675
EAR2(NR)/K562-NR2F6-ChIP-Seq(Encode)/Homer	EAR2	NR	NRBCARRGGTCA	1	-8.168e-01	1.0000	120.0	0.0642	3028.0	0.0632
AT5G22990(C2H2)/col-AT5G22990-DAP-Seq(GSE60143)/Homer	AT5G22990	C2H2	WCGAHDTCGWHN	1	-1.836e-02	1.0000	119.0	0.0637	3640.2	0.076
WRKY40(WRKY)/colamp-WRKY40-DAP-Seq(GSE60143)/Homer	WRKY40	WRKY	AHWAGTCAAC	1	-5.494e-01	1.0000	118.0	0.0631	3069.3	0.0641
AT1G12630(AP2EREBP)/colamp-AT1G12630-DAP-Seq(GSE60143)/Homer	AT1G12630	AP2EREBP	TGTCGGCA	1	-4.246e-02	1.0000	118.0	0.0631	3506.0	0.0732
STAT4(Stat)/CD4-Stat4-ChIP-Seq(GSE22104)/Homer	STAT4	Stat	NYTTCCWGGAAR	1	-1.105e-02	1.0000	118.0	0.0631	3672.6	0.0766
Oct6(POU,Homeobox)/NPC-Pou3f1-ChIP-Seq(GSE35496)/Homer	Oct6	POU,Homeobox	WATGCAAATGAG	0.1	-3.836e+00	0.2478	117.0	0.0626	2479.4	0.0517
RUNX1(Runt)/Jurkat-RUNX1-ChIP-Seq(GSE29180)/Homer	RUNX1	Runt	AAACCACARM	1	-7.191e-01	1.0000	117.0	0.0626	2982.4	0.0622
AT3G16280(AP2EREBP)/colamp-AT3G16280-DAP-Seq(GSE60143)/Homer	AT3G16280	AP2EREBP	HCACCGACAHHDHHN	1	-1.077e-01	1.0000	117.0	0.0626	3343.1	0.0698
Bcl6(Zf)/Liver-Bcl6-ChIP-Seq(GSE31578)/Homer	Bcl6	Zf	NNNCTTTCCAGGAAA	1	-5.052e-03	1.0000	117.0	0.0626	3730.1	0.0778
ERF105(AP2EREBP)/colamp-ERF105-DAP-Seq(GSE60143)/Homer	ERF105	AP2EREBP	TGGCGGCT	1	-5.132e-03	1.0000	116.0	0.0621	3700.9	0.0772
Tcf3(HMG)/mES-Tcf3-ChIP-Seq(GSE11724)/Homer	Tcf3	HMG	ASWTCAAAGG	1e-15	-3.605e+01	0.0000	114.0	0.061	1240.8	0.0259
WRKY3(WRKY)/col-WRKY3-DAP-Seq(GSE60143)/Homer	WRKY3	WRKY	NCKTTGACYDDN	1	-3.196e-03	1.0000	114.0	0.061	3692.6	0.0771
Atoh1(bHLH)/Cerebellum-Atoh1-ChIP-Seq(GSE22111)/Homer	Atoh1	bHLH	VNRVCAGCTGGY	0.1	-4.354e+00	0.1673	113.0	0.0605	2337.6	0.0488
ARF16(ARF)/col-ARF16-DAP-Seq(GSE60143)/Homer	ARF16	ARF	ATTTTACGAT	1	-9.958e-01	1.0000	113.0	0.0605	2801.2	0.0585
ERF13(AP2EREBP)/colamp-ERF13-DAP-Seq(GSE60143)/Homer	ERF13	AP2EREBP	TYAGCCGCCATT	1	-9.010e-02	1.0000	113.0	0.0605	3262.4	0.0681
DDF1(AP2EREBP)/col-DDF1-DAP-Seq(GSE60143)/Homer	DDF1	AP2EREBP	GCCGACAT	1	-2.077e-03	1.0000	113.0	0.0605	3706.5	0.0774
ANAC092(NAC)/colamp-ANAC092-DAP-Seq(GSE60143)/Homer	ANAC092	NAC	WRCKTGWNNNWCAMG	1e-14	-3.244e+01	0.0000	112.0	0.0599	1275.1	0.0266
Tcf4(HMG)/Hct116-Tcf4-ChIP-Seq(SRA012054)/Homer	Tcf4	HMG	ASATCAAAGGVA	0.1	-3.002e+00	0.4179	112.0	0.0599	2450.1	0.0511
E2F4(E2F)/K562-E2F4-ChIP-Seq(GSE31477)/Homer	E2F4	E2F	GGCGGGAAAH	1	-2.108e+00	0.6667	112.0	0.0599	2566.2	0.0536
WRKY65(WRKY)/colamp-WRKY65-DAP-Seq(GSE60143)/Homer	WRKY65	WRKY	AWWWAGTCAACG	1	-3.973e-01	1.0000	112.0	0.0599	2981.1	0.0622
AT5G23930(mTERF)/col-AT5G23930-DAP-Seq(GSE60143)/Homer	AT5G23930	mTERF	GGCGGCTG	1	-2.861e-01	1.0000	112.0	0.0599	3044.5	0.0635
GABPA(ETS)/Jurkat-GABPa-ChIP-Seq(GSE17954)/Homer	GABPA	ETS	RACCGGAAGT	1	-2.840e-01	1.0000	111.0	0.0594	3019.9	0.063
EWS:ERG-fusion(ETS)/CADO_ES1-EWS:ERG-ChIP-Seq(SRA014231)/Homer	EWS:ERG-fusion	ETS	ATTTCCTGTN	1	-4.408e-01	1.0000	110.0	0.0589	2908.6	0.0607
ERF11(AP2EREBP)/col-ERF11-DAP-Seq(GSE60143)/Homer	ERF11	AP2EREBP	RTGGCGGCGG	1	-2.537e-01	1.0000	110.0	0.0589	3013.4	0.0629
Tbx6(T-box)/ESC-Tbx6-ChIP-Seq(GSE93524)/Homer	Tbx6	T-box	DAGGTGTBAA	1	-1.520e-01	1.0000	110.0	0.0589	3100.7	0.0647
WIP5(C2H2)/colamp-WIP5-DAP-Seq(GSE60143)/Homer	WIP5	C2H2	TDTTCTCMAGGT	1	-3.585e-02	1.0000	110.0	0.0589	3307.5	0.069
ERF38(AP2EREBP)/col-ERF38-DAP-Seq(GSE60143)/Homer	ERF38	AP2EREBP	CACCGACA	1	-1.256e-02	1.0000	110.0	0.0589	3433.7	0.0717
MYB116(MYB)/colamp-MYB116-DAP-Seq(GSE60143)/Homer	MYB116	MYB	AGTTAGGCAN	1	-1.916e+00	0.7331	109.0	0.0583	2522.9	0.0526
TEAD(TEA)/Fibroblast-PU.1-ChIP-Seq(Unpublished)/Homer	TEAD	TEA	YCWGGAATGY	1	-2.559e-01	1.0000	109.0	0.0583	2985.0	0.0623
Pit1+1bp(Homeobox)/GCrat-Pit1-ChIP-Seq(GSE58009)/Homer	Pit1+1bp	Homeobox	ATGCATAATTCA	1	-8.310e-04	1.0000	109.0	0.0583	3676.4	0.0767
At4g31060(AP2EREBP)/colamp-At4g31060-DAP-Seq(GSE60143)/Homer	At4g31060	AP2EREBP	CACCGACAAW	1	-1.910e-01	1.0000	108.0	0.0578	3009.9	0.0628
DREB19(AP2EREBP)/colamp-DREB19-DAP-Seq(GSE60143)/Homer	DREB19	AP2EREBP	AATGTCGGTK	1	-3.780e-02	1.0000	108.0	0.0578	3245.0	0.0677
REM19(REM)/colamp-REM19-DAP-Seq(GSE60143)/Homer	REM19	REM	AAAAAAAA	1	-3.028e-02	1.0000	108.0	0.0578	3273.1	0.0683
IDD7(C2H2)/col-IDD7-DAP-Seq(GSE60143)/Homer	IDD7	C2H2	TTTGTCKTTTTN	1	-1.018e+00	1.0000	107.0	0.0572	2644.9	0.0552
CUC2(NAC)/colamp-CUC2-DAP-Seq(GSE60143)/Homer	CUC2	NAC	TRCKTGTNNNWCAMG	1e-18	-4.179e+01	0.0000	106.0	0.0567	1018.1	0.0212
CUC3(NAC)/col-CUC3-DAP-Seq(GSE60143)/Homer	CUC3	NAC	TRCKTGWNNNACAMG	1e-13	-3.152e+01	0.0000	106.0	0.0567	1192.7	0.0249
bHLH28(bHLH)/col-bHLH28-DAP-Seq(GSE60143)/Homer	bHLH28	bHLH	NHHTGTACGGAH	1	-1.545e+00	0.8852	106.0	0.0567	2510.4	0.0524
HSFA6B(HSF)/colamp-HSFA6B-DAP-Seq(GSE60143)/Homer	HSFA6B	HSF	NTTCTAGAANHTTCT	1	-2.023e-01	1.0000	106.0	0.0567	2946.2	0.0615
TGA10(bZIP)/colamp-TGA10-DAP-Seq(GSE60143)/Homer	TGA10	bZIP	ATGACGTC	1	-5.172e-02	1.0000	106.0	0.0567	3149.8	0.0657
ANAC053(NAC)/colamp-ANAC053-DAP-Seq(GSE60143)/Homer	ANAC053	NAC	TDCTTGNNNNNCAAG	1e-06	-1.600e+01	0.0000	105.0	0.0562	1563.9	0.0326
E2FA(E2FDP)/colamp-E2FA-DAP-Seq(GSE60143)/Homer	E2FA	E2FDP	WWTGGCGCCAWWWNN	1	-2.913e-01	1.0000	105.0	0.0562	2856.5	0.0596
ELF5(ETS)/T47D-ELF5-ChIP-Seq(GSE30407)/Homer	ELF5	ETS	ACVAGGAAGT	1	-2.390e-01	1.0000	105.0	0.0562	2891.1	0.0603
Unknown5/Drosophila-Promoters/Homer	Unknown5/Drosophila-Promoters/Homer		GCTGATAASV	1	-3.418e-03	1.0000	105.0	0.0562	3428.3	0.0715
ANAC075(NAC)/col-ANAC075-DAP-Seq(GSE60143)/Homer	ANAC075	NAC	CTTSWWNWWSAAGYT	1e-14	-3.417e+01	0.0000	104.0	0.0556	1110.9	0.0232
CUC1(NAC)/col-CUC1-DAP-Seq(GSE60143)/Homer	CUC1	NAC	TACTTGTNNNACAAG	1e-11	-2.748e+01	0.0000	104.0	0.0556	1240.9	0.0259
MYB3R4(MYB)/col-MYB3R4-DAP-Seq(GSE60143)/Homer	MYB3R4	MYB	AWWTAACCGTTR	1	-1.390e+00	0.9328	104.0	0.0556	2489.5	0.052
AIL7(AP2EREBP)/colamp-AIL7-DAP-Seq(GSE60143)/Homer	AIL7	AP2EREBP	KCACRAWTYYCGAGG	1	-2.080e-01	1.0000	104.0	0.0556	2888.8	0.0603
PQM-1(?)/cElegans-L3-ChIP-Seq(modEncode)/Homer	PQM-1	?	ACTGATAAGA	1	-2.611e-02	1.0000	104.0	0.0556	3180.8	0.0664
Unknown3/Arabidopsis-Promoters/Homer	Unknown3/Arabidopsis-Promoters/Homer		AYTAAACCGG	0.1	-2.407e+00	0.5840	103.0	0.0551	2307.7	0.0482
PIF4(bHLH)/Seedling-PIF4-ChIP-Seq(GSE35315)/Homer	PIF4	bHLH	NNBCACGTGN	1	-7.277e-01	1.0000	103.0	0.0551	2621.6	0.0547
ATHB18(Homeobox)/colamp-ATHB18-DAP-Seq(GSE60143)/Homer	ATHB18	Homeobox	YCAATSATTG	0.1	-2.684e+00	0.4979	101.0	0.054	2225.2	0.0464
WRKY26(WRKY)/colamp-WRKY26-DAP-Seq(GSE60143)/Homer	WRKY26	WRKY	CGTTGACTWDKN	1	-2.871e-01	1.0000	101.0	0.054	2753.3	0.0575
CAMTA1(CAMTA)/col-CAMTA1-DAP-Seq(GSE60143)/Homer	CAMTA1	CAMTA	WWAACGCGTT	1	-1.050e-01	1.0000	101.0	0.054	2914.5	0.0608
ANAC042(NAC)/col-ANAC042-DAP-Seq(GSE60143)/Homer	ANAC042	NAC	CGTNDHNDHNACGKY	1	-3.400e-04	1.0000	101.0	0.054	3519.9	0.0735
GATA1(C2C2gata)/colamp-GATA1-DAP-Seq(GSE60143)/Homer	GATA1	C2C2gata	DDWWYYAGATCTRRW	0.01	-5.469e+00	0.0653	99.0	0.053	1929.6	0.0403
RUNX2(Runt)/PCa-RUNX2-ChIP-Seq(GSE33889)/Homer	RUNX2	Runt	NWAACCACADNN	0.1	-2.712e+00	0.4975	99.0	0.053	2174.8	0.0454
FOXP1(Forkhead)/H9-FOXP1-ChIP-Seq(GSE31006)/Homer	FOXP1	Forkhead	NYYTGTTTACHN	1	-1.395e+00	0.9328	99.0	0.053	2364.7	0.0493
Sox9(HMG)/Limb-SOX9-ChIP-Seq(GSE73225)/Homer	Sox9	HMG	AGGVNCCTTTGT	1	-3.934e-01	1.0000	99.0	0.053	2644.0	0.0552
ELF3(ETS)/PDAC-ELF3-ChIP-Seq(GSE64557)/Homer	ELF3	ETS	ANCAGGAAGT	1	-1.691e-01	1.0000	99.0	0.053	2789.0	0.0582
AT1G76880(Trihelix)/col-AT1G76880-DAP-Seq(GSE60143)/Homer	AT1G76880	Trihelix	ACGGTAAAAW	1	-1.259e-02	1.0000	99.0	0.053	3123.1	0.0652
WRKY14(WRKY)/colamp-WRKY14-DAP-Seq(GSE60143)/Homer	WRKY14	WRKY	NCGTTGACTTTN	1	-4.520e-02	1.0000	98.0	0.0524	2946.1	0.0615
NPAS2(bHLH)/Liver-NPAS2-ChIP-Seq(GSE39860)/Homer	NPAS2	bHLH	KCCACGTGAC	1	-1.474e+00	0.9138	97.0	0.0519	2300.6	0.048
AtIDD11(C2H2)/colamp-AtIDD11-DAP-Seq(GSE60143)/Homer	AtIDD11	C2H2	TTTGTCGTTT	1	-5.149e-01	1.0000	97.0	0.0519	2539.2	0.053
Etv2(ETS)/ES-ER71-ChIP-Seq(GSE59402)/Homer(0.967)	Etv2	ETS	NNAYTTCCTGHN	1	-2.499e-01	1.0000	97.0	0.0519	2671.9	0.0558
IRF3(IRF)/BMDM-Irf3-ChIP-Seq(GSE67343)/Homer	IRF3	IRF	AGTTTCAKTTTC	0.01	-4.610e+00	0.1367	96.0	0.0514	1925.8	0.0402
HIF2a(bHLH)/785_O-HIF2a-ChIP-Seq(GSE34871)/Homer	HIF2a	bHLH	GCACGTACCC	0.1	-2.690e+00	0.4979	96.0	0.0514	2105.3	0.0439
MNT(bHLH)/HepG2-MNT-ChIP-Seq(Encode)/Homer	MNT	bHLH	DGCACACGTG	1	-1.211e+00	0.9960	96.0	0.0514	2325.9	0.0485
MYB118(MYB)/colamp-MYB118-DAP-Seq(GSE60143)/Homer	MYB118	MYB	TAWCCGTTAC	1	-3.860e-01	1.0000	96.0	0.0514	2568.1	0.0536
E2A(bHLH)/proBcell-E2A-ChIP-Seq(GSE21978)/Homer	E2A/proBcell	bHLH	DNRCAGCTGY	1	-9.810e-01	1.0000	95.0	0.0508	2350.2	0.049
SPL11(SBP)/col100-SPL11-DAP-Seq(GSE60143)/Homer	SPL11	SBP	YTGTACTTBH	1	-2.942e-02	1.0000	95.0	0.0508	2915.5	0.0608
SeqBias: CG-repeat	SeqBias: CG-repeat		CGCGCGCGCG	1	-1.753e-02	1.0000	95.0	0.0508	2974.9	0.0621
ANAC087(NAC)/col-ANAC087-DAP-Seq(GSE60143)/Homer	ANAC087	NAC	WVCKTGHNNNWCAMG	1e-15	-3.560e+01	0.0000	94.0	0.0503	927.1	0.0193
MYB17(MYB)/colamp-MYB17-DAP-Seq(GSE60143)/Homer	MYB17	MYB	GGTAGGTGRG	1	-2.051e+00	0.6823	94.0	0.0503	2137.3	0.0446
dof42(C2C2dof)/col-dof42-DAP-Seq(GSE60143)/Homer	dof42	C2C2dof	AAAAAGGC	1	-1.111e-01	1.0000	94.0	0.0503	2716.1	0.0567
GATA11(C2C2gata)/col-GATA11-DAP-Seq(GSE60143)/Homer	GATA11	C2C2gata	DDHYYAGATCTR	0.01	-5.552e+00	0.0611	93.0	0.0498	1789.2	0.0373
MITF(bHLH)/MastCells-MITF-ChIP-Seq(GSE48085)/Homer	MITF	bHLH	RTCATGTGAC	1	-7.705e-01	1.0000	93.0	0.0498	2353.7	0.0491
TBP3(MYBrelated)/col-TBP3-DAP-Seq(GSE60143)/Homer	TBP3	MYBrelated	VYTAGGGCAN	1	-4.383e-01	1.0000	93.0	0.0498	2467.0	0.0515
FUS3(ABI3VP1)/col-FUS3-DAP-Seq(GSE60143)/Homer	FUS3	ABI3VP1	DNNWTNTGCATGKNN	1	-2.023e-01	1.0000	93.0	0.0498	2599.5	0.0542
GRF9(GRF)/colamp-GRF9-DAP-Seq(GSE60143)/Homer	GRF9	GRF	NWCTGACANNNNNNN	1	-3.245e-01	1.0000	92.0	0.0492	2494.8	0.0521
IRF4(IRF)/GM12878-IRF4-ChIP-Seq(GSE32465)/Homer	IRF4	IRF	ACTGAAACCA	1	-1.806e+00	0.7864	91.0	0.0487	2099.0	0.0438
At1g22810(AP2EREBP)/colamp-At1g22810-DAP-Seq(GSE60143)/Homer	At1g22810	AP2EREBP	BCACCGACANNN	1	-2.089e-02	1.0000	91.0	0.0487	2842.2	0.0593
RUNX(Runt)/HPC7-Runx1-ChIP-Seq(GSE22178)/Homer	RUNX	Runt	SAAACCACAG	1	-2.268e+00	0.6355	90.0	0.0482	2012.3	0.042
ELF1(ETS)/Jurkat-ELF1-ChIP-Seq(SRA014231)/Homer	ELF1	ETS	AVCCGGAAGT	1	-2.599e-01	1.0000	89.0	0.0476	2452.2	0.0512
Unknown2/Drosophila-Promoters/Homer	Unknown2/Drosophila-Promoters/Homer		CATCMCTA	1	-1.639e-01	1.0000	89.0	0.0476	2524.4	0.0527
DREB2(AP2EREBP)/col-DREB2-DAP-Seq(GSE60143)/Homer	DREB2	AP2EREBP	TMACCGACATWA	1	-3.218e-02	1.0000	89.0	0.0476	2737.6	0.0571
Mef2a(MADS)/HL1-Mef2a.biotin-ChIP-Seq(GSE21529)/Homer	Mef2a	MADS	CYAAAAATAG	1	-5.277e-01	1.0000	87.0	0.0465	2276.0	0.0475
bZIP:IRF(bZIP,IRF)/Th17-BatF-ChIP-Seq(GSE39756)/Homer	bZIP:IRF	bZIP,IRF	NAGTTTCABTHTGACTNW	1	-1.428e+00	0.9322	86.0	0.046	2036.0	0.0425
ERF3(AP2EREBP)/colamp-ERF3-DAP-Seq(GSE60143)/Homer	ERF3	AP2EREBP	ATGGCGGCGG	1	-1.303e+00	0.9712	86.0	0.046	2058.2	0.043
AT3G60490(AP2EREBP)/colamp-AT3G60490-DAP-Seq(GSE60143)/Homer	AT3G60490	AP2EREBP	NNRCCGACANNNNNN	1	-2.126e-01	1.0000	86.0	0.046	2404.2	0.0502
At5g66730(C2H2)/colamp-At5g66730-DAP-Seq(GSE60143)/Homer	At5g66730	C2H2	TTTGTCKTTTTK	1	-1.701e+00	0.8231	85.0	0.0455	1968.2	0.0411
Rfx6(HTH)/Min6b1-Rfx6.HA-ChIP-Seq(GSE62844)/Homer	Rfx6	HTH	TGTTKCCTAGCAACM	1	-8.465e-03	1.0000	84.0	0.0449	2737.9	0.0571
MYB63(MYB)/col-MYB63-DAP-Seq(GSE60143)/Homer	MYB63	MYB	BHYACCWACCHH	0.1	-2.898e+00	0.4484	83.0	0.0444	1775.1	0.037
EWS:FLI1-fusion(ETS)/SK_N_MC-EWS:FLI1-ChIP-Seq(SRA014231)/Homer	EWS:FLI1-fusion	ETS	VACAGGAAAT	0.1	-2.620e+00	0.5226	83.0	0.0444	1804.7	0.0377
MYB98(MYB)/col-MYB98-DAP-Seq(GSE60143)/Homer	MYB98	MYB	NWDCCGTTAC	1	-1.141e+00	1.0000	82.0	0.0439	1989.6	0.0415
BPC1(BBRBPC)/colamp-BPC1-DAP-Seq(GSE60143)/Homer	BPC1	BBRBPC	GARGAGAGAGAA	1	-1.219e+00	0.9908	81.0	0.0433	1950.0	0.0407
ERF104(AP2EREBP)/col-ERF104-DAP-Seq(GSE60143)/Homer	ERF104	AP2EREBP	GGCGGCGG	1	-5.289e-01	1.0000	81.0	0.0433	2119.3	0.0442
HAT5(Homeobox)/colamp-HAT5-DAP-Seq(GSE60143)/Homer	HAT5	Homeobox	DCAATWATTG	1	-4.013e-01	1.0000	81.0	0.0433	2168.1	0.0452
DPL-1(E2F)/cElegans-Adult-ChIP-Seq(modEncode)/Homer	DPL-1	E2F	TAGCGCGC	1	-1.620e-01	1.0000	81.0	0.0433	2310.9	0.0482
bZIP3(bZIP)/col-bZIP3-DAP-Seq(GSE60143)/Homer	bZIP3	bZIP	DWKNHSACGTGGCAD	1	-2.016e+00	0.6950	80.0	0.0428	1803.9	0.0376
GAGA-repeat/Arabidopsis-Promoters/Homer	GAGA-repeat/Arabidopsis-Promoters/Homer		CTCTCTCTCY	1	-9.792e-01	1.0000	80.0	0.0428	1972.6	0.0412
PRDM1(Zf)/Hela-PRDM1-ChIP-Seq(GSE31477)/Homer	PRDM1	Zf	ACTTTCACTTTC	1	-5.557e-01	1.0000	80.0	0.0428	2085.0	0.0435
PIF5ox(bHLH)/Arabidopsis-PIF5ox-ChIP-Seq(GSE35062)/Homer	PIF5ox	bHLH	BCACGTGVDN	1	-2.853e-01	1.0000	80.0	0.0428	2198.1	0.0459
MafA(bZIP)/Islet-MafA-ChIP-Seq(GSE30298)/Homer	MafA	bZIP	TGCTGACTCA	0.1	-3.729e+00	0.2634	79.0	0.0423	1607.9	0.0336
AT1G24250(Orphan)/col-AT1G24250-DAP-Seq(GSE60143)/Homer	AT1G24250	Orphan	KTDGTTGGTDGTTGG	0.1	-3.023e+00	0.4128	79.0	0.0423	1669.5	0.0348
Bcl11a(Zf)/HSPC-BCL11A-ChIP-Seq(GSE104676)/Homer	Bcl11a	Zf	TYTGACCASWRG	1	-2.144e+00	0.6573	79.0	0.0423	1763.9	0.0368
LRF(Zf)/Erythroblasts-ZBTB7A-ChIP-Seq(GSE74977)/Homer	LRF	Zf	AAGACCCYYN	1	-4.895e-01	1.0000	79.0	0.0423	2081.5	0.0434
WRKY45(WRKY)/col-WRKY45-DAP-Seq(GSE60143)/Homer	WRKY45	WRKY	HNNNKTTGACTWWNH	1	-8.790e-04	1.0000	79.0	0.0423	2790.0	0.0582
ABF1(bZIP)/Arabidopsis-ABF1-ChIP-Seq(GSE80564)/Homer	ABF1	bZIP	CACGTGGC	1	-1.277e+00	0.9793	78.0	0.0417	1864.6	0.0389
Ap4(bHLH)/AML-Tfap4-ChIP-Seq(GSE45738)/Homer	Ap4	bHLH	NAHCAGCTGD	1	-6.301e-01	1.0000	78.0	0.0417	2009.5	0.0419
ANAC079(NAC)/colamp-ANAC079-DAP-Seq(GSE60143)/Homer	ANAC079	NAC	TACACGCAACCT	1	-1.150e-02	1.0000	78.0	0.0417	2535.6	0.0529
MYB94(MYB)/col-MYB94-DAP-Seq(GSE60143)/Homer	MYB94	MYB	WGGTRGTTGGKA	0.1	-3.348e+00	0.3501	77.0	0.0412	1593.8	0.0333
MafF(bZIP)/HepG2-MafF-ChIP-Seq(GSE31477)/Homer	MafF	bZIP	HWWGTCAGCAWWTTT	1	-1.950e+00	0.7281	77.0	0.0412	1739.5	0.0363
HAT1(Homeobox)/col-HAT1-DAP-Seq(GSE60143)/Homer	HAT1	Homeobox	SCAATCATTGNN	1	-1.421e+00	0.9328	77.0	0.0412	1815.7	0.0379
Oct2(POU,Homeobox)/Bcell-Oct2-ChIP-Seq(GSE21512)/Homer	Oct2	POU,Homeobox	ATATGCAAAT	1	-1.205e+00	0.9960	77.0	0.0412	1852.5	0.0387
ZFX(Zf)/mES-Zfx-ChIP-Seq(GSE11431)/Homer	ZFX	Zf	AGGCCTRG	1	-7.816e-01	1.0000	77.0	0.0412	1942.8	0.0405
AT3G10580(MYBrelated)/colamp-AT3G10580-DAP-Seq(GSE60143)/Homer	AT3G10580	MYBrelated	TACCTAACWNHW	1	-2.082e-01	1.0000	77.0	0.0412	2166.2	0.0452
Atf4(bZIP)/MEF-Atf4-ChIP-Seq(GSE35681)/Homer	Atf4	bZIP	MTGATGCAAT	1	-5.456e-02	1.0000	76.0	0.0407	2313.8	0.0483
TSO1(CPP)/col-TSO1-DAP-Seq(GSE60143)/Homer	TSO1	CPP	RAATTTRAAW	1	-1.376e-01	1.0000	75.0	0.0401	2170.4	0.0453
HLH-1(bHLH)/cElegans-Embryo-HLH1-ChIP-Seq(modEncode)/Homer	HLH-1	bHLH	RACAGCTGTTBH	1	-1.183e-01	1.0000	75.0	0.0401	2190.3	0.0457
Gfi1b(Zf)/HPC7-Gfi1b-ChIP-Seq(GSE22178)/Homer	Gfi1b	Zf	MAATCACTGC	1	-1.156e-01	1.0000	75.0	0.0401	2193.0	0.0458
PRDM10(Zf)/HEK293-PRDM10.eGFP-ChIP-Seq(Encode)/Homer	PRDM10	Zf	TGGTACATTCCA	0.1	-2.430e+00	0.5840	74.0	0.0396	1611.6	0.0336
ZEB2(Zf)/SNU398-ZEB2-ChIP-Seq(GSE103048)/Homer	ZEB2	Zf	GNMCAGGTGTGC	1	-7.960e-01	1.0000	74.0	0.0396	1862.7	0.0389
PUCHI(AP2EREBP)/colamp-PUCHI-DAP-Seq(GSE60143)/Homer	PUCHI	AP2EREBP	GCGCCGTY	1	-4.401e-01	1.0000	74.0	0.0396	1969.4	0.0411
MGP(C2H2)/colamp-MGP-DAP-Seq(GSE60143)/Homer	MGP	C2H2	TTTTGTCGTTTW	1	-1.208e-01	1.0000	74.0	0.0396	2160.2	0.0451
HNF1b(Homeobox)/PDAC-HNF1B-ChIP-Seq(GSE64557)/Homer	HNF1b	Homeobox	GTTAATNATTAA	1	-2.583e-01	1.0000	73.0	0.0391	2027.3	0.0423
ZNF189(Zf)/HEK293-ZNF189.GFP-ChIP-Seq(GSE58341)/Homer	ZNF189	Zf	TGGAACAGMA	1	-1.124e-01	1.0000	73.0	0.0391	2142.2	0.0447
RAP212(AP2EREBP)/col-RAP212-DAP-Seq(GSE60143)/Homer	RAP212	AP2EREBP	CGCCGCCATTTT	1	-3.122e-02	1.0000	73.0	0.0391	2291.6	0.0478
bHLH10(bHLH)/colamp-bHLH10-DAP-Seq(GSE60143)/Homer	bHLH10	bHLH	YACCGACA	1	-2.062e-02	1.0000	73.0	0.0391	2334.7	0.0487
Stat3(Stat)/mES-Stat3-ChIP-Seq(GSE11431)/Homer	Stat3	Stat	CTTCCGGGAA	1	-3.793e-01	1.0000	72.0	0.0385	1941.1	0.0405
DEL2(E2FDP)/col-DEL2-DAP-Seq(GSE60143)/Homer	DEL2	E2FDP	WTTTCSCGCC	1	-1.880e+00	0.7481	71.0	0.038	1603.1	0.0335
Tcf21(bHLH)/ArterySmoothMuscle-Tcf21-ChIP-Seq(GSE61369)/Homer	Tcf21	bHLH	NAACAGCTGG	1	-1.712e+00	0.8231	71.0	0.038	1625.4	0.0339
Brn1(POU,Homeobox)/NPC-Brn1-ChIP-Seq(GSE35496)/Homer	Brn1	POU,Homeobox	TATGCWAATBAV	1	-1.285e+00	0.9793	71.0	0.038	1689.5	0.0353
Pax7(Paired,Homeobox)/Myoblast-Pax7-ChIP-Seq(GSE25064)/Homer	Pax7/Myoblast	Paired,Homeobox	TAATCAATTA	1	-1.136e+00	1.0000	71.0	0.038	1715.6	0.0358
DEAR3(AP2EREBP)/colamp-DEAR3-DAP-Seq(GSE60143)/Homer	DEAR3	AP2EREBP	BCACCGACAWNNNNN	1	-3.696e-03	1.0000	71.0	0.038	2435.2	0.0508
At5g29000(G2like)/col-At5g29000-DAP-Seq(GSE60143)/Homer	At5g29000	G2like	RGAATATTCYHH	1	-2.170e-01	1.0000	70.0	0.0375	1972.1	0.0412
SOC1(MADS)/Seedling-SOC1-ChIP-Seq(GSE45846)/Homer	SOC1	MADS	TWCCAWWTWTGG	1	-3.343e-02	1.0000	70.0	0.0375	2199.9	0.0459
AT2G31460(REMB3)/col-AT2G31460-DAP-Seq(GSE60143)/Homer	AT2G31460	REMB3	WNWARWDGAAATGAT	1	-2.114e-02	1.0000	70.0	0.0375	2246.3	0.0469
FOXA1:AR(Forkhead,NR)/LNCAP-AR-ChIP-Seq(GSE27824)/Homer	FOXA1:AR	Forkhead,NR	AGTAAACAAAAAAGAACAND	1e-31	-7.226e+01	0.0000	69.0	0.0369	283.7	0.0059
IRF8(IRF)/BMDM-IRF8-ChIP-Seq(GSE77884)/Homer	IRF8	IRF	GRAASTGAAAST	1	-1.407e+00	0.9328	69.0	0.0369	1620.8	0.0338
ERF10(AP2EREBP)/col-ERF10-DAP-Seq(GSE60143)/Homer	ERF10	AP2EREBP	RTGGCGGCGG	1	-8.740e-01	1.0000	69.0	0.0369	1717.4	0.0358
Esrrb(NR)/mES-Esrrb-ChIP-Seq(GSE11431)/Homer	Esrrb	NR	KTGACCTTGA	1	-1.734e-01	1.0000	69.0	0.0369	1976.5	0.0412
AP-1(bZIP)/ThioMac-PU.1-ChIP-Seq(GSE21512)/Homer	AP-1	bZIP	VTGACTCATC	1	-6.549e-02	1.0000	69.0	0.0369	2097.0	0.0438
OCT4-SOX2-TCF-NANOG(POU,Homeobox,HMG)/mES-Oct4-ChIP-Seq(GSE11431)/Homer	OCT4-SOX2-TCF-NANOG	POU,Homeobox,HMG	ATTTGCATAACAATG	0.1	-3.742e+00	0.2628	68.0	0.0364	1356.0	0.0283
TGA1(bZIP)/colamp-TGA1-DAP-Seq(GSE60143)/Homer	TGA1	bZIP	TGACGTCAKC	1	-9.581e-01	1.0000	68.0	0.0364	1674.5	0.0349
MYB57(MYB)/col-MYB57-DAP-Seq(GSE60143)/Homer	MYB57	MYB	TTACCTAACT	1	-1.002e-01	1.0000	68.0	0.0364	2019.5	0.0421
MyoG(bHLH)/C2C12-MyoG-ChIP-Seq(GSE36024)/Homer	MyoG	bHLH	AACAGCTG	1	-1.230e+00	0.9847	67.0	0.0358	1599.3	0.0334
SFP1/SacCer-Promoters/Homer	SFP1/SacCer-Promoters/Homer		DDAAAAATTTTY	1	-4.026e-01	1.0000	67.0	0.0358	1800.5	0.0376
Stat3+il21(Stat)/CD4-Stat3-ChIP-Seq(GSE19198)/Homer	Stat3+il21	Stat	SVYTTCCNGGAARB	1	-1.282e-02	1.0000	67.0	0.0358	2208.6	0.0461
ZNF264(Zf)/HEK293-ZNF264.GFP-ChIP-Seq(GSE58341)/Homer	ZNF264	Zf	RGGGCACTAACY	1	-1.077e-02	1.0000	67.0	0.0358	2224.3	0.0464
CRF4(AP2EREBP)/colamp-CRF4-DAP-Seq(GSE60143)/Homer	CRF4	AP2EREBP	CGCCGCCA	0.1	-4.026e+00	0.2178	65.0	0.0348	1267.1	0.0264
TEAD2(TEA)/Py2T-Tead2-ChIP-Seq(GSE55709)/Homer	TEAD2	TEA	CCWGGAATGY	1	-1.288e+00	0.9793	65.0	0.0348	1540.8	0.0322
WRKY42(WRKY)/colamp-WRKY42-DAP-Seq(GSE60143)/Homer	WRKY42	WRKY	NAAAGTCAACGN	1	-3.784e-01	1.0000	65.0	0.0348	1757.2	0.0367
STAT6(Stat)/CD4-Stat6-ChIP-Seq(GSE22104)/Homer	STAT6/CD4	Stat	ABTTCYYRRGAA	1	-4.960e-04	1.0000	65.0	0.0348	2412.8	0.0504
GBF3(bZIP)/Arabidopsis-GBF3-ChIP-Seq(GSE80564)/Homer	GBF3	bZIP	TGCCACGTSAYC	0.1	-3.861e+00	0.2445	64.0	0.0342	1256.5	0.0262
ZNF7(Zf)/HepG2-ZNF7.Flag-ChIP-Seq(Encode)/Homer	ZNF7	Zf	CTGCCWVCTTTTRTA	1	-1.051e-01	1.0000	64.0	0.0342	1903.3	0.0397
AT3G09735(S1Falike)/col-AT3G09735-DAP-Seq(GSE60143)/Homer	AT3G09735	S1Falike	TTCTAGAANMTTCTA	1	-7.859e-02	1.0000	64.0	0.0342	1937.1	0.0404
STAT6(Stat)/Macrophage-Stat6-ChIP-Seq(GSE38377)/Homer	STAT6	Stat	TTCCKNAGAA	1	-1.029e-02	1.0000	64.0	0.0342	2141.2	0.0447
HOXA1(Homeobox)/mES-Hoxa1-ChIP-Seq(SRP084292)/Homer	HOXA1	Homeobox	TGATKGATGR	1	-8.090e-04	1.0000	64.0	0.0342	2346.1	0.049
RUNX-AML(Runt)/CD4+-PolII-ChIP-Seq(Barski_et_al.)/Homer	RUNX-AML	Runt	GCTGTGGTTW	1	-1.048e+00	1.0000	63.0	0.0337	1531.7	0.032
NeuroD1(bHLH)/Islet-NeuroD1-ChIP-Seq(GSE30298)/Homer	NeuroD1	bHLH	GCCATCTGTT	1	-7.232e-01	1.0000	63.0	0.0337	1599.0	0.0334
Tcf7(HMG)/GM12878-TCF7-ChIP-Seq(Encode)/Homer	Tcf7	HMG	CTTTGATGTGSB	1	-5.717e-01	1.0000	63.0	0.0337	1639.2	0.0342
Atf7(bZIP)/3T3L1-Atf7-ChIP-Seq(GSE56872)/Homer	Atf7	bZIP	NGRTGACGTCAY	1	-3.816e-01	1.0000	63.0	0.0337	1703.4	0.0355
BIM2(bHLH)/col-BIM2-DAP-Seq(GSE60143)/Homer	BIM2	bHLH	NNNNCACGTGNN	1	-9.858e-02	1.0000	63.0	0.0337	1883.3	0.0393
PPARa(NR),DR1/Liver-Ppara-ChIP-Seq(GSE47954)/Homer	PPARa	NR	VNAGGKCAAAGGTCA	1	-7.803e-02	1.0000	63.0	0.0337	1910.1	0.0399
Sp2(Zf)/HEK293-Sp2.eGFP-ChIP-Seq(Encode)/Homer	Sp2	Zf	YGGCCCCGCCCC	1	-7.720e-01	1.0000	62.0	0.0332	1562.5	0.0326
WRKY43(WRKY)/colamp-WRKY43-DAP-Seq(GSE60143)/Homer	WRKY43	WRKY	NCGTTGACTTTT	1	-2.369e-02	1.0000	62.0	0.0332	2006.9	0.0419
ABI5(bZIP)/col-ABI5-DAP-Seq(GSE60143)/Homer	ABI5	bZIP	GCCACGTG	0.1	-2.666e+00	0.5026	61.0	0.0326	1282.1	0.0268
MYB40(MYB)/col-MYB40-DAP-Seq(GSE60143)/Homer	MYB40	MYB	TGGTAGGTRARA	1	-5.872e-01	1.0000	60.0	0.0321	1557.8	0.0325
AT1G04880(ARID)/colamp-AT1G04880-DAP-Seq(GSE60143)/Homer	AT1G04880	ARID	AAACTATATADTATA	1	-5.765e-01	1.0000	60.0	0.0321	1560.5	0.0326
JKD(C2H2)/col-JKD-DAP-Seq(GSE60143)/Homer	JKD	C2H2	TTTTGTCGTTTT	1	-4.561e-01	1.0000	60.0	0.0321	1597.1	0.0333
At2g03500(G2like)/col-At2g03500-DAP-Seq(GSE60143)/Homer	At2g03500	G2like	WWAGAATATTCT	1	-2.628e-01	1.0000	60.0	0.0321	1677.9	0.035
HIF-1a(bHLH)/MCF7-HIF1a-ChIP-Seq(GSE28352)/Homer	HIF-1a	bHLH	TACGTGCV	1	-2.216e+00	0.6517	59.0	0.0316	1278.9	0.0267
AT3G57600(AP2EREBP)/col-AT3G57600-DAP-Seq(GSE60143)/Homer	AT3G57600	AP2EREBP	GGCGGTGG	1	-7.435e-01	1.0000	59.0	0.0316	1492.5	0.0311
ZNF416(Zf)/HEK293-ZNF416.GFP-ChIP-Seq(GSE58341)/Homer	ZNF416	Zf	WDNCTGGGCA	1	-2.872e-01	1.0000	59.0	0.0316	1638.4	0.0342
Nr5a2(NR)/Pancreas-LRH1-ChIP-Seq(GSE34295)/Homer	Nr5a2/Pancreas	NR	BTCAAGGTCA	1	-3.541e-02	1.0000	59.0	0.0316	1881.7	0.0393
ETS(ETS)/Promoter/Homer	ETS	ETS	AACCGGAAGT	0.1	-2.404e+00	0.5840	58.0	0.031	1236.6	0.0258
Max(bHLH)/K562-Max-ChIP-Seq(GSE31477)/Homer	Max	bHLH	RCCACGTGGYYN	1	-1.242e+00	0.9847	58.0	0.031	1374.9	0.0287
Hnf1(Homeobox)/Liver-Foxa2-Chip-Seq(GSE25694)/Homer	Hnf1	Homeobox	GGTTAAWCATTAA	1	-8.620e-01	1.0000	58.0	0.031	1441.6	0.0301
PAX3:FKHR-fusion(Paired,Homeobox)/Rh4-PAX3:FKHR-ChIP-Seq(GSE19063)/Homer	PAX3:FKHR-fusion	Paired,Homeobox	ACCRTGACTAATTNN	1	-8.522e-01	1.0000	58.0	0.031	1443.9	0.0301
CDM1(C3H)/colamp-CDM1-DAP-Seq(GSE60143)/Homer	CDM1	C3H	CCGAWAWTWTCGGAN	1	-3.845e-01	1.0000	58.0	0.031	1570.4	0.0328
Foxa3(Forkhead)/Liver-Foxa3-ChIP-Seq(GSE77670)/Homer	Foxa3	Forkhead	BSNTGTTTACWYWGN	1	-2.150e-01	1.0000	58.0	0.031	1650.0	0.0344
BATF(bZIP)/Th17-BATF-ChIP-Seq(GSE39756)/Homer	BATF	bZIP	DATGASTCAT	1	-1.910e-02	1.0000	58.0	0.031	1912.0	0.0399
At2g44940(AP2EREBP)/colamp-At2g44940-DAP-Seq(GSE60143)/Homer	At2g44940	AP2EREBP	NYACCGACAHNNNNN	1	-1.692e-02	1.0000	58.0	0.031	1922.9	0.0401
Atf3(bZIP)/GBM-ATF3-ChIP-Seq(GSE33912)/Homer	Atf3	bZIP	DATGASTCATHN	1	-1.583e-02	1.0000	58.0	0.031	1928.3	0.0402
Mef2d(MADS)/Retina-Mef2d-ChIP-Seq(GSE61391)/Homer	Mef2d	MADS	GCTATTTTTAGC	0.1	-3.728e+00	0.2634	57.0	0.0305	1108.9	0.0231
LCL1(MYBrelated)/colamp-LCL1-DAP-Seq(GSE60143)/Homer	LCL1	MYBrelated	NAAAATATCTWHWWN	1	-1.124e+00	1.0000	57.0	0.0305	1368.6	0.0286
NTM2(NAC)/col-NTM2-DAP-Seq(GSE60143)/Homer	NTM2	NAC	CTTRTNNNAYAAGBH	1	-1.100e+00	1.0000	57.0	0.0305	1372.6	0.0286
ZNF652/HepG2-ZNF652.Flag-ChIP-Seq(Encode)/Homer	ZNF652/HepG2-ZNF652.Flag-ChIP-Seq	Encode	TTAACCCTTTVNKKN	1	-1.094e+00	1.0000	57.0	0.0305	1373.3	0.0287
Fra1(bZIP)/BT549-Fra1-ChIP-Seq(GSE46166)/Homer	Fra1	bZIP	NNATGASTCATH	1	-9.842e-02	1.0000	57.0	0.0305	1717.6	0.0358
GLIS3(Zf)/Thyroid-Glis3.GFP-ChIP-Seq(GSE103297)/Homer	GLIS3	Zf	CTCCCTGGGAGGCCN	1	-7.497e-01	1.0000	56.0	0.03	1414.5	0.0295
TINY(AP2EREBP)/col-TINY-DAP-Seq(GSE60143)/Homer	TINY	AP2EREBP	NNCACCGACA	1	-4.599e-03	1.0000	56.0	0.03	1973.3	0.0412
E-box/Arabidopsis-Promoters/Homer	E-box/Arabidopsis-Promoters/Homer		GCCACGTG	0.1	-3.468e+00	0.3171	55.0	0.0294	1081.9	0.0226
Zelda(Zf)/Embryo-zld-ChIP-Seq(GSE65441)/Homer	Zelda	Zf	KBCTACCTGW	1	-1.182e+00	1.0000	55.0	0.0294	1309.6	0.0273
ESE1(AP2EREBP)/col-ESE1-DAP-Seq(GSE60143)/Homer	ESE1	AP2EREBP	GGCGGCGG	1	-8.422e-01	1.0000	55.0	0.0294	1370.0	0.0286
n-Myc(bHLH)/mES-nMyc-ChIP-Seq(GSE11431)/Homer	n-Myc	bHLH	VRCCACGTGG	1	-5.012e-01	1.0000	55.0	0.0294	1452.2	0.0303
KLF14(Zf)/HEK293-KLF14.GFP-ChIP-Seq(GSE58341)/Homer	KLF14	Zf	RGKGGGCGKGGC	1	-1.451e-01	1.0000	55.0	0.0294	1617.3	0.0338
SPL14(SBP)/col-SPL14-DAP-Seq(GSE60143)/Homer	SPL14	SBP	NNWHTGTACGGAHNH	1	-1.310e-01	1.0000	55.0	0.0294	1629.1	0.034
MYB121(MYB)/col-MYB121-DAP-Seq(GSE60143)/Homer	MYB121	MYB	YNTACCTAACWW	1	-4.210e-02	1.0000	55.0	0.0294	1750.0	0.0365
bZIP68(bZIP)/col-bZIP68-DAP-Seq(GSE60143)/Homer	bZIP68	bZIP	WGCCACGTGK	1	-2.268e+00	0.6355	54.0	0.0289	1155.9	0.0241
bZIP53(bZIP)/colamp-bZIP53-DAP-Seq(GSE60143)/Homer	bZIP53	bZIP	NDNHSACGTGKMNNN	1	-2.134e+00	0.6602	54.0	0.0289	1169.0	0.0244
Chop(bZIP)/MEF-Chop-ChIP-Seq(GSE35681)/Homer	Chop	bZIP	ATTGCATCAT	1	-2.932e-02	1.0000	54.0	0.0289	1756.2	0.0366
Hand2(bHLH)/Mesoderm-Hand2-ChIP-Seq(GSE61475)/Homer	Hand2	bHLH	TGACANARRCCAGRC	0.01	-5.782e+00	0.0515	53.0	0.0284	907.1	0.0189
Zic(Zf)/Cerebellum-ZIC1.2-ChIP-Seq(GSE60731)/Homer	Zic	Zf	CCTGCTGAGH	1	-1.030e+00	1.0000	53.0	0.0284	1284.6	0.0268
HDG7(HB)/col-HDG7-DAP-Seq(GSE60143)/Homer	HDG7	HB	WGCATTTAATGC	1	-2.512e-01	1.0000	53.0	0.0284	1495.7	0.0312
HAP3(CCAATHAP3)/col-HAP3-DAP-Seq(GSE60143)/Homer	HAP3	CCAATHAP3	TGATGGAW	1	-2.548e-03	1.0000	53.0	0.0284	1928.8	0.0403
MYB10(MYB)/col-MYB10-DAP-Seq(GSE60143)/Homer	MYB10	MYB	YCCACCTACCHH	1	-4.295e-01	1.0000	52.0	0.0278	1396.5	0.0291
ANAC094(NAC)/col-ANAC094-DAP-Seq(GSE60143)/Homer	ANAC094	NAC	DVCGTRNNNNNYACG	1	-1.820e-04	1.0000	52.0	0.0278	2077.4	0.0434
DREF/Drosophila-Promoters/Homer	DREF/Drosophila-Promoters/Homer		AVYTATCGATAD	0.001	-9.037e+00	0.0030	51.0	0.0273	743.4	0.0155
SF1(NR)/H295R-Nr5a1-ChIP-Seq(GSE44220)/Homer	SF1	NR	CAAGGHCANV	1	-1.878e+00	0.7481	51.0	0.0273	1123.7	0.0235
SCRT1(Zf)/HEK293-SCRT1.eGFP-ChIP-Seq(Encode)/Homer	SCRT1	Zf	GCAACAGGTG	1	-1.749e+00	0.8123	51.0	0.0273	1137.7	0.0237
At1g14580(C2H2)/colamp-At1g14580-DAP-Seq(GSE60143)/Homer	At1g14580	C2H2	CASAAAAMGACAAAA	1	-1.321e+00	0.9681	51.0	0.0273	1190.3	0.0248
ERF73(AP2EREBP)/col-ERF73-DAP-Seq(GSE60143)/Homer	ERF73	AP2EREBP	CCGCCGCC	1	-2.183e+00	0.6517	50.0	0.0268	1069.4	0.0223
bHLH157(bHLH)/col-bHLH157-DAP-Seq(GSE60143)/Homer	bHLH157	bHLH	KACACGTCTCTY	1	-1.660e+00	0.8245	50.0	0.0268	1123.1	0.0234
ANAC103(NAC)/col-ANAC103-DAP-Seq(GSE60143)/Homer	ANAC103	NAC	AACTTGNWNWNCAAG	1	-1.369e+00	0.9408	50.0	0.0268	1159.8	0.0242
E2F3(E2F)/MEF-E2F3-ChIP-Seq(GSE71376)/Homer	E2F3	E2F	BTKGGCGGGAAA	1	-6.501e-01	1.0000	50.0	0.0268	1283.4	0.0268
WRKY30(WRKY)/colamp-WRKY30-DAP-Seq(GSE60143)/Homer	WRKY30	WRKY	CGTTGACTTN	1	-3.303e-01	1.0000	50.0	0.0268	1379.5	0.0288
Nr5a2(NR)/mES-Nr5a2-ChIP-Seq(GSE19019)/Homer	Nr5a2	NR	BTCAAGGTCA	1	-2.247e-01	1.0000	50.0	0.0268	1428.8	0.0298
EBF2(EBF)/BrownAdipose-EBF2-ChIP-Seq(GSE97114)/Homer	EBF2	EBF	NABTCCCWDGGGAVH	0.1	-2.436e+00	0.5840	49.0	0.0262	1023.3	0.0214
GBF5(bZIP)/colamp-GBF5-DAP-Seq(GSE60143)/Homer	GBF5	bZIP	WKNWSACGTGGCAWN	1	-1.686e+00	0.8231	49.0	0.0262	1096.0	0.0229
bZIP48(bZIP)/colamp-bZIP48-DAP-Seq(GSE60143)/Homer	bZIP48	bZIP	DDWWKVTSACGTGGC	1	-1.080e+00	1.0000	49.0	0.0262	1176.0	0.0245
MYB3R5(MYB)/col-MYB3R5-DAP-Seq(GSE60143)/Homer	MYB3R5	MYB	THYAACGGTHAWAWT	1	-9.699e-01	1.0000	49.0	0.0262	1194.6	0.0249
ZBTB18(Zf)/HEK293-ZBTB18.GFP-ChIP-Seq(GSE58341)/Homer	ZBTB18	Zf	AACATCTGGA	0.1	-3.056e+00	0.4032	48.0	0.0257	952.5	0.0199
bZIP16(bZIP)/colamp-bZIP16-DAP-Seq(GSE60143)/Homer	bZIP16	bZIP	TGCCACGTGD	1	-2.065e+00	0.6763	48.0	0.0257	1033.8	0.0216
Fra2(bZIP)/Striatum-Fra2-ChIP-Seq(GSE43429)/Homer	Fra2	bZIP	GGATGACTCATC	1	-3.425e-01	1.0000	48.0	0.0257	1321.4	0.0276
At4g28140(AP2EREBP)/colamp-At4g28140-DAP-Seq(GSE60143)/Homer	At4g28140	AP2EREBP	DCCACCGACCAW	1	-1.085e-01	1.0000	48.0	0.0257	1457.0	0.0304
MYB41(MYB)/col-MYB41-DAP-Seq(GSE60143)/Homer	MYB41	MYB	BYTYACCTAA	1	-7.002e-02	1.0000	48.0	0.0257	1501.4	0.0313
bZIP28(bZIP)/col-bZIP28-DAP-Seq(GSE60143)/Homer	bZIP28	bZIP	TGCCACGTSABH	0.1	-2.880e+00	0.4493	47.0	0.0251	942.1	0.0197
AT1G44830(AP2EREBP)/col-AT1G44830-DAP-Seq(GSE60143)/Homer	AT1G44830	AP2EREBP	NCCACCGACA	1	-9.335e-01	1.0000	47.0	0.0251	1150.9	0.024
JunB(bZIP)/DendriticCells-Junb-ChIP-Seq(GSE36099)/Homer	JunB	bZIP	RATGASTCAT	1	-3.237e-02	1.0000	47.0	0.0251	1545.1	0.0322
ERF2(AP2EREBP)/colamp-ERF2-DAP-Seq(GSE60143)/Homer	ERF2	AP2EREBP	GGCGGCTG	1	-1.286e+00	0.9793	46.0	0.0246	1072.4	0.0224
AT3G42860(zfGRF)/col-AT3G42860-DAP-Seq(GSE60143)/Homer	AT3G42860	zfGRF	CGTTGACTTN	1	-2.238e-01	1.0000	46.0	0.0246	1320.5	0.0276
FHY3(FAR1)/Arabidopsis-FHY3-ChIP-Seq(GSE30711)/Homer	FHY3	FAR1	HHCACGCGCBTN	1	-1.362e-01	1.0000	46.0	0.0246	1376.1	0.0287
AREB3(bZIP)/col-AREB3-DAP-Seq(GSE60143)/Homer	AREB3	bZIP	NKGMCACGTGDCMNN	1	-7.978e-01	1.0000	45.0	0.0241	1124.9	0.0235
MYNN(Zf)/HEK293-MYNN.eGFP-ChIP-Seq(Encode)/Homer	MYNN	Zf	TTCAAAWTAAAAGTC	1	-4.902e-01	1.0000	45.0	0.0241	1194.8	0.0249
TGA4(bZIP)/colamp-TGA4-DAP-Seq(GSE60143)/Homer	TGA4	bZIP	RTGACGTCAKCW	1	-1.702e-01	1.0000	45.0	0.0241	1324.4	0.0276
STOP1(C2H2)/colamp-STOP1-DAP-Seq(GSE60143)/Homer	STOP1	C2H2	DTATCTGGKGRAGGT	1	-6.901e-01	1.0000	44.0	0.0235	1121.0	0.0234
Tcf12(bHLH)/GM12878-Tcf12-ChIP-Seq(GSE32465)/Homer	Tcf12	bHLH	VCAGCTGYTG	1	-1.838e-01	1.0000	44.0	0.0235	1288.5	0.0269
THRb(NR)/HepG2-THRb.Flag-ChIP-Seq(Encode)/Homer	THRb	NR	GGTCACCTGAGGTCA	0.1	-4.166e+00	0.1916	43.0	0.023	775.0	0.0162
GRHL2(CP2)/HBE-GRHL2-ChIP-Seq(GSE46194)/Homer	GRHL2	CP2	AAACYKGTTWDACMRGTTTB	1	-9.548e-01	1.0000	43.0	0.023	1046.7	0.0218
STAT5(Stat)/mCD4+-Stat5-ChIP-Seq(GSE12346)/Homer	STAT5	Stat	RTTTCTNAGAAA	1	-4.102e-01	1.0000	43.0	0.023	1165.8	0.0243
LOB(LOBAS2)/col-LOB-DAP-Seq(GSE60143)/Homer	LOB	LOBAS2	CGCCGKAWWTTHCGS	1	-2.039e-01	1.0000	43.0	0.023	1249.2	0.0261
WRKY47(WRKY)/colamp-WRKY47-DAP-Seq(GSE60143)/Homer	WRKY47	WRKY	WAAGTCAACGBT	1	-2.020e-01	1.0000	43.0	0.023	1250.3	0.0261
RAP21(AP2EREBP)/colamp-RAP21-DAP-Seq(GSE60143)/Homer	RAP21	AP2EREBP	BCACCGACAHNN	1	-4.124e-03	1.0000	43.0	0.023	1589.6	0.0332
MYB44(MYB)/colamp-MYB44-DAP-Seq(GSE60143)/Homer	MYB44	MYB	CVGTTWWKTCNGTTA	0.01	-5.798e+00	0.0515	42.0	0.0225	679.7	0.0142
HSF6(HSF)/col-HSF6-DAP-Seq(GSE60143)/Homer	HSF6	HSF	TTYTAGAAGCTTCTA	0.1	-2.438e+00	0.5840	42.0	0.0225	861.2	0.018
DREB26(AP2EREBP)/col-DREB26-DAP-Seq(GSE60143)/Homer	DREB26	AP2EREBP	CCACCGACAH	1	-1.954e+00	0.7281	42.0	0.0225	902.4	0.0188
c-Myc(bHLH)/LNCAP-cMyc-ChIP-Seq(Unpublished)/Homer	c-Myc	bHLH	VCCACGTG	1	-1.079e+00	1.0000	42.0	0.0225	1003.0	0.0209
NTM1(NAC)/col-NTM1-DAP-Seq(GSE60143)/Homer	NTM1	NAC	ACTTRTARAASAAGT	1	-7.699e-01	1.0000	42.0	0.0225	1053.7	0.022
AT2G20400(G2like)/colamp-AT2G20400-DAP-Seq(GSE60143)/Homer	AT2G20400	G2like	DNVGAATATTCBNHN	1	-3.053e-01	1.0000	42.0	0.0225	1175.5	0.0245
PU.1(ETS)/ThioMac-PU.1-ChIP-Seq(GSE21512)/Homer	PU.1	ETS	AGAGGAAGTG	1	-7.681e-02	1.0000	42.0	0.0225	1322.1	0.0276
CLOCK(bHLH)/Liver-Clock-ChIP-Seq(GSE39860)/Homer	CLOCK	bHLH	GHCACGTG	1	-6.426e-01	1.0000	41.0	0.0219	1053.4	0.022
Unknown4/Drosophila-Promoters/Homer	Unknown4/Drosophila-Promoters/Homer		AAAAATACCRMA	1	-1.668e-01	1.0000	41.0	0.0219	1216.7	0.0254
GATA(Zf),IR3/iTreg-Gata3-ChIP-Seq(GSE20898)/Homer	GATA	Zf	NNNNNBAGATAWYATCTVHN	1	-1.455e+00	0.9180	40.0	0.0214	905.0	0.0189
ERF1(AP2EREBP)/colamp-ERF1-DAP-Seq(GSE60143)/Homer	ERF1	AP2EREBP	GGCGGCTR	1	-1.253e+00	0.9847	40.0	0.0214	929.4	0.0194
Slug(Zf)/Mesoderm-Snai2-ChIP-Seq(GSE61475)/Homer	Slug	Zf	SNGCACCTGCHS	1	-1.169e+00	1.0000	40.0	0.0214	940.1	0.0196
TCP16(TCP)/colamp-TCP16-DAP-Seq(GSE60143)/Homer	TCP16	TCP	GTGGDCCYNNNNNNN	1	-7.813e-01	1.0000	40.0	0.0214	1000.7	0.0209
KLF5(Zf)/LoVo-KLF5-ChIP-Seq(GSE49402)/Homer	KLF5	Zf	DGGGYGKGGC	1	-6.685e-02	1.0000	40.0	0.0214	1278.1	0.0267
MafB(bZIP)/BMM-Mafb-ChIP-Seq(GSE75722)/Homer	MafB	bZIP	WNTGCTGASTCAGCANWTTY	1	-9.794e-01	1.0000	39.0	0.0209	942.8	0.0197
KLF6(Zf)/PDAC-KLF6-ChIP-Seq(GSE64557)/Homer	KLF6	Zf	MKGGGYGTGGCC	1	-5.894e-01	1.0000	39.0	0.0209	1013.8	0.0212
SpiB(ETS)/OCILY3-SPIB-ChIP-Seq(GSE56857)/Homer	SpiB	ETS	AAAGRGGAAGTG	1	-5.806e-01	1.0000	39.0	0.0209	1015.1	0.0212
Myf5(bHLH)/GM-Myf5-ChIP-Seq(GSE24852)/Homer	Myf5	bHLH	BAACAGCTGT	1	-6.558e-01	1.0000	38.0	0.0203	973.1	0.0203
DEAR5(AP2EREBP)/col-DEAR5-DAP-Seq(GSE60143)/Homer	DEAR5	AP2EREBP	NDWTGTCGGTGRWDN	1	-3.558e-02	1.0000	38.0	0.0203	1275.6	0.0266
RRTF1(AP2EREBP)/colamp-RRTF1-DAP-Seq(GSE60143)/Homer	RRTF1	AP2EREBP	CCGCCGCHATTT	1	-1.485e-02	1.0000	38.0	0.0203	1344.2	0.0281
PPARE(NR),DR1/3T3L1-Pparg-ChIP-Seq(GSE13511)/Homer	PPARE	NR	TGACCTTTGCCCCA	1	-3.524e-03	1.0000	38.0	0.0203	1446.2	0.0302
Rfx1(HTH)/NPC-H3K4me1-ChIP-Seq(GSE16256)/Homer	Rfx1	HTH	KGTTGCCATGGCAA	0.1	-3.760e+00	0.2612	37.0	0.0198	666.9	0.0139
Nur77(NR)/K562-NR4A1-ChIP-Seq(GSE31363)/Homer	Nur77	NR	TGACCTTTNCNT	0.1	-3.300e+00	0.3600	37.0	0.0198	691.2	0.0144
Brn2(POU,Homeobox)/NPC-Brn2-ChIP-Seq(GSE35496)/Homer	Brn2	POU,Homeobox	ATGAATATTC	1	-1.769e+00	0.8011	37.0	0.0198	801.6	0.0167
Pitx1:Ebox(Homeobox,bHLH)/Hindlimb-Pitx1-ChIP-Seq(GSE41591)/Homer	Pitx1:Ebox	Homeobox,bHLH	YTAATTRAWWCCAGATGT	1	-7.462e-01	1.0000	37.0	0.0198	930.6	0.0194
ERF5(AP2EREBP)/colamp-ERF5-DAP-Seq(GSE60143)/Homer	ERF5	AP2EREBP	DCMGCCGCCA	1	-7.298e-01	1.0000	37.0	0.0198	933.2	0.0195
Hoxb4(Homeobox)/ES-Hoxb4-ChIP-Seq(GSE34014)/Homer	Hoxb4	Homeobox	TGATTRATGGCY	1	-1.566e-02	1.0000	37.0	0.0198	1310.3	0.0273
ABF2(bZIP)/col-ABF2-DAP-Seq(GSE60143)/Homer	ABF2	bZIP	KGMCACGTGDCMHHH	0.1	-3.231e+00	0.3600	36.0	0.0193	673.4	0.0141
GBF6(bZIP)/colamp-GBF6-DAP-Seq(GSE60143)/Homer	GBF6	bZIP	WWTGMCACGTCABCW	1	-1.555e+00	0.8822	36.0	0.0193	798.7	0.0167
CArG(MADS)/PUER-Srf-ChIP-Seq(Sullivan_et_al.)/Homer	CArG	MADS	CCATATATGGNM	1	-2.806e-01	1.0000	36.0	0.0193	1023.7	0.0214
IDD2(C2H2)/colamp-IDD2-DAP-Seq(GSE60143)/Homer	IDD2	C2H2	HAVAAAAMGACAAAA	1	-1.907e-01	1.0000	36.0	0.0193	1064.4	0.0222
EIN3(EIL)/col-EIN3-DAP-Seq(GSE60143)/Homer	EIN3	EIL	ARATTCAATGWATYT	1	-1.385e-01	1.0000	36.0	0.0193	1096.4	0.0229
ZML2(C2C2gata)/col-ZML2-DAP-Seq(GSE60143)/Homer	ZML2	C2C2gata	CATCATCATC	1	-8.968e-02	1.0000	36.0	0.0193	1137.3	0.0237
ZBTB12(Zf)/HEK293-ZBTB12.GFP-ChIP-Seq(GSE58341)/Homer	ZBTB12	Zf	NGNTCTAGAACCNGV	1	-4.669e-02	1.0000	36.0	0.0193	1194.8	0.0249
STAT1(Stat)/HelaS3-STAT1-ChIP-Seq(GSE12782)/Homer	STAT1	Stat	NATTTCCNGGAAAT	1	-7.482e-03	1.0000	36.0	0.0193	1333.6	0.0278
USF1(bHLH)/GM12878-Usf1-ChIP-Seq(GSE32465)/Homer	USF1	bHLH	SGTCACGTGR	1	-4.704e-01	1.0000	35.0	0.0187	937.2	0.0196
SPL13(SBP)/col-SPL13-DAP-Seq(GSE60143)/Homer	SPL13	SBP	WAHTGTACGGAH	1	-2.153e-01	1.0000	35.0	0.0187	1024.1	0.0214
CAMTA5(CAMTA)/col-CAMTA5-DAP-Seq(GSE60143)/Homer	CAMTA5	CAMTA	ACGCGTTTTANACRC	1	-1.005e-03	1.0000	35.0	0.0187	1431.2	0.0299
DMRT1(DM)/Testis-DMRT1-ChIP-Seq(GSE64892)/Homer	DMRT1	DM	TWGHWACAWTGTWDC	1	-3.034e-02	1.0000	34.0	0.0182	1170.2	0.0244
RXR(NR),DR1/3T3L1-RXR-ChIP-Seq(GSE13511)/Homer	RXR	NR	TAGGGCAAAGGTCA	1	-7.600e-05	1.0000	34.0	0.0182	1543.0	0.0322
Sp5(Zf)/mES-Sp5.Flag-ChIP-Seq(GSE72989)/Homer	Sp5	Zf	RGKGGGCGGAGC	1	-6.735e-01	1.0000	33.0	0.0177	841.0	0.0176
HSF7(HSF)/colamp-HSF7-DAP-Seq(GSE60143)/Homer	HSF7	HSF	TTCTAGAAGCTTCTA	1	-6.681e-01	1.0000	33.0	0.0177	842.9	0.0176
E2F6(E2F)/Hela-E2F6-ChIP-Seq(GSE31477)/Homer	E2F6	E2F	GGCGGGAARN	1	-5.821e-01	1.0000	33.0	0.0177	859.5	0.0179
MyoD(bHLH)/Myotube-MyoD-ChIP-Seq(GSE21614)/Homer	MyoD	bHLH	RRCAGCTGYTSY	1	-2.240e-01	1.0000	33.0	0.0177	965.6	0.0202
At5g65130(AP2EREBP)/colamp-At5g65130-DAP-Seq(GSE60143)/Homer	At5g65130	AP2EREBP	CCRCCGACAWTN	1	-1.871e-01	1.0000	33.0	0.0177	983.0	0.0205
AT3G58630(Trihelix)/col-AT3G58630-DAP-Seq(GSE60143)/Homer	AT3G58630	Trihelix	TCTCCGGCGA	1	-5.569e-02	1.0000	33.0	0.0177	1092.2	0.0228
ANAC005(NAC)/col-ANAC005-DAP-Seq(GSE60143)/Homer	ANAC005	NAC	WVCTTVTWNHABAAG	1	-5.435e-02	1.0000	33.0	0.0177	1094.5	0.0228
At1g77640(AP2EREBP)/col-At1g77640-DAP-Seq(GSE60143)/Homer	At1g77640	AP2EREBP	TGTCGGTGGA	1	-1.003e+00	1.0000	32.0	0.0171	764.6	0.016
Fosl2(bZIP)/3T3L1-Fosl2-ChIP-Seq(GSE56872)/Homer	Fosl2	bZIP	NATGASTCABNN	1	-8.043e-01	1.0000	32.0	0.0171	793.6	0.0166
c-Myc(bHLH)/mES-cMyc-ChIP-Seq(GSE11431)/Homer	c-Myc/mES	bHLH	VVCCACGTGG	1	-1.397e-01	1.0000	32.0	0.0171	983.0	0.0205
PCF/Arabidopsis-Promoters/Homer	PCF/Arabidopsis-Promoters/Homer		NNWWWTGGGCYTDDN	1	-1.147e-01	1.0000	32.0	0.0171	1001.1	0.0209
DUX4(Homeobox)/Myoblasts-DUX4.V5-ChIP-Seq(GSE75791)/Homer	DUX4	Homeobox	NWTAAYCYAATCAWN	0.01	-5.174e+00	0.0863	31.0	0.0166	481.1	0.01
THRa(NR)/C17.2-THRa-ChIP-Seq(GSE38347)/Homer	THRa	NR	GGTCANYTGAGGWCA	1	-2.014e+00	0.6950	31.0	0.0166	640.8	0.0134
IRF1(IRF)/PBMC-IRF1-ChIP-Seq(GSE43036)/Homer	IRF1	IRF	GAAAGTGAAAGT	1	-1.476e+00	0.9138	31.0	0.0166	686.8	0.0143
AT4G18450(AP2EREBP)/col-AT4G18450-DAP-Seq(GSE60143)/Homer	AT4G18450	AP2EREBP	ATGGCGGCKG	1	-7.110e-01	1.0000	31.0	0.0166	783.7	0.0164
HSFC1(HSF)/col-HSFC1-DAP-Seq(GSE60143)/Homer	HSFC1	HSF	HTTCTAGAADCTTCT	1	-5.166e-01	1.0000	31.0	0.0166	821.1	0.0171
Atf2(bZIP)/3T3L1-Atf2-ChIP-Seq(GSE56872)/Homer	Atf2	bZIP	NRRTGACGTCAT	1	-6.915e-02	1.0000	31.0	0.0166	1016.2	0.0212
ANAC013(NAC)/col-ANAC013-DAP-Seq(GSE60143)/Homer	ANAC013	NAC	CTTGNNNNNCAAGNA	1	-5.210e-02	1.0000	31.0	0.0166	1039.5	0.0217
Maz(Zf)/HepG2-Maz-ChIP-Seq(GSE31477)/Homer	Maz	Zf	GGGGGGGG	1	-3.365e-02	1.0000	31.0	0.0166	1073.9	0.0224
Six1(Homeobox)/Myoblast-Six1-ChIP-Chip(GSE20150)/Homer	Six1	Homeobox	GKVTCADRTTWC	1	-2.345e-03	1.0000	31.0	0.0166	1252.9	0.0261
Rfx5(HTH)/GM12878-Rfx5-ChIP-Seq(GSE31477)/Homer	Rfx5	HTH	SCCTAGCAACAG	1	-4.070e-04	1.0000	31.0	0.0166	1353.6	0.0282
At4g32800(AP2EREBP)/colamp-At4g32800-DAP-Seq(GSE60143)/Homer	At4g32800	AP2EREBP	DYCACCGACAHWWWH	1	-1.594e-02	1.0000	30.0	0.0161	1098.0	0.0229
EBF1(EBF)/Near-E2A-ChIP-Seq(GSE21512)/Homer	EBF1	EBF	GTCCCCWGGGGA	1	-1.157e+00	1.0000	29.0	0.0155	671.6	0.014
DMRT6(DM)/Testis-DMRT6-ChIP-Seq(GSE60440)/Homer	DMRT6	DM	YDGHTACAWTGTADC	1	-2.262e-01	1.0000	29.0	0.0155	854.1	0.0178
HINFP(Zf)/K562-HINFP.eGFP-ChIP-Seq(Encode)/Homer	HINFP	Zf	TWVGGTCCGC	1	-6.290e-04	1.0000	29.0	0.0155	1263.2	0.0264
GATA3(Zf),DR4/iTreg-Gata3-ChIP-Seq(GSE20898)/Homer	GATA3	Zf	AGATGKDGAGATAAG	1	-1.524e+00	0.8861	28.0	0.015	610.5	0.0127
PU.1:IRF8(ETS:IRF)/pDC-Irf8-ChIP-Seq(GSE66899)/Homer	PU.1:IRF8	ETS:IRF	GGAAGTGAAAST	1	-1.284e+00	0.9793	28.0	0.015	633.0	0.0132
Pho2(bHLH)/Yeast-Pho2-ChIP-Seq(GSE29506)/Homer	Pho2	bHLH	CCCACGTGCT	1	-2.154e-01	1.0000	28.0	0.015	831.6	0.0174
c-Jun-CRE(bZIP)/K562-cJun-ChIP-Seq(GSE31477)/Homer	c-Jun-CRE	bZIP	ATGACGTCATCY	1	-1.913e-01	1.0000	28.0	0.015	842.7	0.0176
GEI-11(Myb?)/cElegans-L4-GEI11-ChIP-Seq(modEncode)/Homer	GEI-11	Myb?	CCGACAYYTYACGGG	1	-2.298e+00	0.6247	27.0	0.0144	529.5	0.0111
RBPJ:Ebox(?,bHLH)/Panc1-Rbpj1-ChIP-Seq(GSE47459)/Homer	RBPJ:Ebox	?,bHLH	GGGRAARRGRMCAGMTG	1	-1.693e+00	0.8231	27.0	0.0144	572.9	0.012
E2F1(E2F)/Hela-E2F1-ChIP-Seq(GSE22478)/Homer	E2F1	E2F	CWGGCGGGAA	1	-1.681e+00	0.8231	27.0	0.0144	573.2	0.012
AT2G01818(PLATZ)/col-AT2G01818-DAP-Seq(GSE60143)/Homer	AT2G01818	PLATZ	TCTAGAABSTTC	1	-1.157e+00	1.0000	27.0	0.0144	622.2	0.013
TCP7(TCP)/col-TCP7-DAP-Seq(GSE60143)/Homer	TCP7	TCP	GTGGGSCCCACHHNN	1	-1.069e+00	1.0000	27.0	0.0144	632.7	0.0132
IRF:BATF(IRF:bZIP)/pDC-Irf8-ChIP-Seq(GSE66899)/Homer	IRF:BATF	IRF:bZIP	CTTTCANTATGACTV	1	-8.705e-01	1.0000	27.0	0.0144	657.8	0.0137
TRP2(MYBrelated)/colamp-TRP2-DAP-Seq(GSE60143)/Homer	TRP2	MYBrelated	TAAACCCT	1	-3.522e-01	1.0000	27.0	0.0144	756.2	0.0158
MYB39(MYB)/col-MYB39-DAP-Seq(GSE60143)/Homer	MYB39	MYB	WWAARKTAGGTGRAA	1	-2.137e-01	1.0000	27.0	0.0144	804.3	0.0168
CEBP:CEBP(bZIP)/MEF-Chop-ChIP-Seq(GSE35681)/Homer	CEBP:CEBP	bZIP	NTNATGCAAYMNNHTGMAAY	1	-1.772e-01	1.0000	27.0	0.0144	821.7	0.0171
REB1/SacCer-Promoters/Homer	REB1/SacCer-Promoters/Homer		KCCGGGTAAYRR	1	-3.529e-02	1.0000	27.0	0.0144	950.9	0.0198
MafK(bZIP)/C2C12-MafK-ChIP-Seq(GSE36030)/Homer	MafK	bZIP	GCTGASTCAGCA	1	-1.701e+00	0.8231	26.0	0.0139	548.2	0.0114
Cbf1(bHLH)/Yeast-Cbf1-ChIP-Seq(GSE29506)/Homer	Cbf1	bHLH	TCACGTGAYH	1	-9.385e-01	1.0000	26.0	0.0139	623.6	0.013
NF1(CTF)/LNCAP-NF1-ChIP-Seq(Unpublished)/Homer	NF1	CTF	CYTGGCABNSTGCCAR	1	-6.331e-01	1.0000	26.0	0.0139	668.9	0.014
Usf2(bHLH)/C2C12-Usf2-ChIP-Seq(GSE36030)/Homer	Usf2	bHLH	GTCACGTGGT	1	-5.311e-01	1.0000	26.0	0.0139	687.5	0.0143
GT3a(Trihelix)/col-GT3a-DAP-Seq(GSE60143)/Homer	GT3a	Trihelix	WNACACGTGTYWWAW	1	-3.820e-01	1.0000	26.0	0.0139	721.1	0.015
PAX5(Paired,Homeobox)/GM12878-PAX5-ChIP-Seq(GSE32465)/Homer	PAX5	Paired,Homeobox	GCAGCCAAGCRTGACH	1	-1.854e-01	1.0000	26.0	0.0139	789.5	0.0165
NUC(C2H2)/col-NUC-DAP-Seq(GSE60143)/Homer	NUC	C2H2	HAVAAAACGACAAAA	1	-1.635e-01	1.0000	26.0	0.0139	800.4	0.0167
HNF4a(NR),DR1/HepG2-HNF4a-ChIP-Seq(GSE25021)/Homer	HNF4a	NR	CARRGKBCAAAGTYCA	1	-4.913e-02	1.0000	26.0	0.0139	896.0	0.0187
NFkB-p65(RHD)/GM12787-p65-ChIP-Seq(GSE19485)/Homer	NFkB-p65	RHD	WGGGGATTTCCC	1	-1.616e-03	1.0000	26.0	0.0139	1112.6	0.0232
E2F7(E2F)/Hela-E2F7-ChIP-Seq(GSE32673)/Homer	E2F7	E2F	VDTTTCCCGCCA	0.1	-3.284e+00	0.3600	25.0	0.0134	433.9	0.0091
Ets1-distal(ETS)/CD4+-PolII-ChIP-Seq(Barski_et_al.)/Homer	Ets1-distal	ETS	MACAGGAAGT	1	-1.022e+00	1.0000	25.0	0.0134	588.1	0.0123
IRF2(IRF)/Erythroblas-IRF2-ChIP-Seq(GSE36985)/Homer	IRF2	IRF	GAAASYGAAASY	1	-8.687e-01	1.0000	25.0	0.0134	607.3	0.0127
NFAT:AP1(RHD,bZIP)/Jurkat-NFATC1-ChIP-Seq(Jolma_et_al.)/Homer	NFAT:AP1	RHD,bZIP	SARTGGAAAAWRTGAGTCAB	1	-4.582e-01	1.0000	25.0	0.0134	676.7	0.0141
FXR(NR),IR1/Liver-FXR-ChIP-Seq(Chong_et_al.)/Homer	FXR	NR	AGGTCANTGACCTB	1	-2.172e-01	1.0000	25.0	0.0134	747.4	0.0156
ANAC062(NAC)/colamp-ANAC062-DAP-Seq(GSE60143)/Homer	ANAC062	NAC	TACTTANTNWNYAAG	1	-8.726e-02	1.0000	25.0	0.0134	823.1	0.0172
At5g08330(TCP)/col-At5g08330-DAP-Seq(GSE60143)/Homer	At5g08330	TCP	GGRCCCAC	1	-7.668e-02	1.0000	25.0	0.0134	834.0	0.0174
Dorsal(RHD)/Embryo-dl-ChIP-Seq(GSE65441)/Homer	Dorsal	RHD	GGGAAAAMCCCG	1	-5.726e-02	1.0000	25.0	0.0134	855.1	0.0178
MYB27(MYB)/colamp-MYB27-DAP-Seq(GSE60143)/Homer	MYB27	MYB	TACCTAACWT	1	-2.583e-03	1.0000	25.0	0.0134	1053.1	0.022
OCT:OCT(POU,Homeobox)/NPC-OCT6-ChIP-Seq(GSE43916)/Homer	OCT:OCT/NPC	POU,Homeobox	YATGCATATRCATRT	1	-6.057e-01	1.0000	24.0	0.0128	621.1	0.013
Egr1(Zf)/K562-Egr1-ChIP-Seq(GSE32465)/Homer	Egr1	Zf	TGCGTGGGYG	1	-2.127e-01	1.0000	24.0	0.0128	721.2	0.015
Unknown1/Arabidopsis-Promoters/Homer	Unknown1/Arabidopsis-Promoters/Homer		RGGGTAWWWTHGTAA	0.1	-3.190e+00	0.3653	23.0	0.0123	395.3	0.0082
Bach2(bZIP)/OCILy7-Bach2-ChIP-Seq(GSE44420)/Homer	Bach2	bZIP	TGCTGAGTCA	1	-1.364e+00	0.9408	23.0	0.0123	506.0	0.0106
GATA6(C2C2gata)/col200-GATA6-DAP-Seq(GSE60143)/Homer	GATA6	C2C2gata	TAGATCTARAHH	1	-1.037e+00	1.0000	23.0	0.0123	537.6	0.0112
PRDM9(Zf)/Testis-DMC1-ChIP-Seq(GSE35498)/Homer	PRDM9	Zf	ADGGYAGYAGCATCT	1	-4.004e-01	1.0000	23.0	0.0123	636.6	0.0133
HRE(HSF)/Striatum-HSF1-ChIP-Seq(GSE38000)/Homer	HRE	HSF	TTCTAGAABNTTCTA	1	-3.376e-01	1.0000	23.0	0.0123	652.4	0.0136
ANAC004(NAC)/colamp-ANAC004-DAP-Seq(GSE60143)/Homer	ANAC004	NAC	WNCTTVYNNNRBAAG	1	-1.784e-01	1.0000	23.0	0.0123	708.9	0.0148
AGL15(MADS)/col-AGL15-DAP-Seq(GSE60143)/Homer	AGL15	MADS	TTTCCHWATWDGGAA	1	-9.036e-02	1.0000	23.0	0.0123	762.5	0.0159
AT1G01250(AP2EREBP)/col-AT1G01250-DAP-Seq(GSE60143)/Homer	AT1G01250	AP2EREBP	YCACCGACAHTW	1	-1.297e+00	0.9735	22.0	0.0118	487.2	0.0102
ANAC011(NAC)/col-ANAC011-DAP-Seq(GSE60143)/Homer	ANAC011	NAC	TDCTTGYRNNDCAAG	1	-2.081e-01	1.0000	22.0	0.0118	667.3	0.0139
WRKY8(WRKY)/colamp-WRKY8-DAP-Seq(GSE60143)/Homer	WRKY8	WRKY	CGTTGACTTT	1	-1.652e-01	1.0000	22.0	0.0118	686.9	0.0143
bHLH74(bHLH)/col-bHLH74-DAP-Seq(GSE60143)/Homer	bHLH74	bHLH	DRATCACGTGAB	1	-1.054e+00	1.0000	21.0	0.0112	486.5	0.0102
bHLH34(bHLH)/colamp-bHLH34-DAP-Seq(GSE60143)/Homer	bHLH34	bHLH	HGWGRHWGACACGTG	1	-5.766e-01	1.0000	21.0	0.0112	548.2	0.0114
Jun-AP1(bZIP)/K562-cJun-ChIP-Seq(GSE31477)/Homer	Jun-AP1	bZIP	GATGASTCATCN	1	-5.532e-01	1.0000	21.0	0.0112	552.2	0.0115
LEP(AP2EREBP)/col-LEP-DAP-Seq(GSE60143)/Homer	LEP	AP2EREBP	CDCCGCCGTC	1	-2.183e-01	1.0000	21.0	0.0112	635.9	0.0133
AP-2gamma(AP2)/MCF7-TFAP2C-ChIP-Seq(GSE21234)/Homer	AP-2gamma	AP2	SCCTSAGGSCAW	1	-1.727e-01	1.0000	21.0	0.0112	654.2	0.0137
WRKY11(WRKY)/col-WRKY11-DAP-Seq(GSE60143)/Homer	WRKY11	WRKY	SCGTTGACTTTN	1	-1.581e-01	1.0000	21.0	0.0112	661.6	0.0138
TOD6?/SacCer-Promoters/Homer	TOD6?/SacCer-Promoters/Homer		GCGATGAGMT	1	-1.542e-01	1.0000	21.0	0.0112	663.4	0.0138
ZNF415(Zf)/HEK293-ZNF415.GFP-ChIP-Seq(GSE58341)/Homer	ZNF415	Zf	GRTGMTRGAGCC	1	-8.840e-02	1.0000	21.0	0.0112	705.5	0.0147
AARE(HLH)/mES-cMyc-ChIP-Seq/Homer	AARE	HLH	GATTGCATCA	1	-5.788e-02	1.0000	21.0	0.0112	735.7	0.0154
GATA19(C2C2gata)/colamp-GATA19-DAP-Seq(GSE60143)/Homer	GATA19	C2C2gata	ATCSGATCVG	1	-5.305e-02	1.0000	21.0	0.0112	741.8	0.0155
ERE(NR),IR3/MCF7-ERa-ChIP-Seq(Unpublished)/Homer	ERE	NR	VAGGTCACNSTGACC	1	-2.099e+00	0.6667	20.0	0.0107	384.7	0.008
bHLHE40(bHLH)/HepG2-BHLHE40-ChIP-Seq(GSE31477)/Homer	bHLHE40	bHLH	KCACGTGMCN	1	-3.595e-01	1.0000	20.0	0.0107	565.8	0.0118
At1g78700(BZR)/col-At1g78700-DAP-Seq(GSE60143)/Homer	At1g78700	BZR	NNNNCACGTGNNNNN	1	-2.917e-01	1.0000	20.0	0.0107	583.7	0.0122
AGL6(MADS)/col-AGL6-DAP-Seq(GSE60143)/Homer	AGL6	MADS	TTWCCWWAWWDGGWA	1	-4.219e-02	1.0000	20.0	0.0107	726.3	0.0152
NFE2L2(bZIP)/HepG2-NFE2L2-ChIP-Seq(Encode)/Homer	NFE2L2	bZIP	AWWWTGCTGAGTCAT	0.1	-2.792e+00	0.4674	19.0	0.0102	328.4	0.0069
O2(bZIP)/Corn-O2-ChIP-Seq(GSE63991)/Homer	O2	bZIP	GCTGACGTGGCA	1	-2.167e+00	0.6517	19.0	0.0102	358.3	0.0075
SHN3(AP2EREBP)/col-SHN3-DAP-Seq(GSE60143)/Homer	SHN3	AP2EREBP	CCGCCGCC	1	-1.287e+00	0.9793	19.0	0.0102	416.9	0.0087
CELF2(RRM)/JSL1-CELF2-CLIP-Seq(GSE71264)/Homer	CELF2	RRM	RGTGTCAG	1	-9.271e-01	1.0000	19.0	0.0102	450.4	0.0094
WT1(Zf)/Kidney-WT1-ChIP-Seq(GSE90016)/Homer	WT1	Zf	MCTCCCMCRCAB	1	-7.573e-01	1.0000	19.0	0.0102	471.0	0.0098
CRE(bZIP)/Promoter/Homer	CRE	bZIP	CSGTGACGTCAC	1	-4.776e-01	1.0000	19.0	0.0102	513.9	0.0107
TCP3(TCP)/colamp-TCP3-DAP-Seq(GSE60143)/Homer	TCP3	TCP	WGTGGTCCCAAHWWW	1	-3.632e-01	1.0000	19.0	0.0102	537.3	0.0112
DDF2(AP2EREBP)/col-DDF2-DAP-Seq(GSE60143)/Homer	DDF2	AP2EREBP	GATGTCGRCR	1	-3.306e-01	1.0000	19.0	0.0102	545.7	0.0114
WRKY21(WRKY)/colamp-WRKY21-DAP-Seq(GSE60143)/Homer	WRKY21	WRKY	DCGTTGACTTTT	1	-1.004e-01	1.0000	19.0	0.0102	637.6	0.0133
PRDM14(Zf)/H1-PRDM14-ChIP-Seq(GSE22767)/Homer	PRDM14	Zf	RGGTCTCTAACY	1	-9.622e-02	1.0000	19.0	0.0102	640.2	0.0134
Bach1(bZIP)/K562-Bach1-ChIP-Seq(GSE31477)/Homer	Bach1	bZIP	AWWNTGCTGAGTCAT	0.1	-3.118e+00	0.3821	18.0	0.0096	294.7	0.0062
PAX6(Paired,Homeobox)/Forebrain-Pax6-ChIP-Seq(GSE66961)/Homer	PAX6	Paired,Homeobox	NGTGTTCAVTSAAGCGKAAA	1	-2.071e+00	0.6758	18.0	0.0096	341.3	0.0071
GATA:SCL(Zf,bHLH)/Ter119-SCL-ChIP-Seq(GSE18720)/Homer	GATA:SCL	Zf,bHLH	CRGCTGBNGNSNNSAGATAA	1	-2.035e+00	0.6898	18.0	0.0096	343.1	0.0072
Pax7(Paired,Homeobox),long/Myoblast-Pax7-ChIP-Seq(GSE25064)/Homer	Pax7	Paired,Homeobox	TAATCHGATTAC	1	-1.574e+00	0.8755	18.0	0.0096	371.0	0.0077
At4g36780(BZR)/col-At4g36780-DAP-Seq(GSE60143)/Homer	At4g36780	BZR	NNNNNNCACGTGNNN	1	-2.350e-01	1.0000	18.0	0.0096	545.0	0.0114
Brachyury(T-box)/Mesoendoderm-Brachyury-ChIP-exo(GSE54963)/Homer	Brachyury	T-box	ANTTMRCASBNNNGTGYKAAN	1	-1.385e-02	1.0000	18.0	0.0096	731.3	0.0153
Oct4:Sox17(POU,Homeobox,HMG)/F9-Sox17-ChIP-Seq(GSE44553)/Homer	Oct4:Sox17	POU,Homeobox,HMG	CCATTGTATGCAAAT	1	-1.984e-03	1.0000	18.0	0.0096	834.7	0.0174
HOXA2(Homeobox)/mES-Hoxa2-ChIP-Seq(Donaldson_et_al.)/Homer	HOXA2	Homeobox	GYCATCMATCAT	1	-8.050e-04	1.0000	18.0	0.0096	878.3	0.0183
Unknown-ESC-element(?)/mES-Nanog-ChIP-Seq(GSE11724)/Homer	Unknown-ESC-element	?	CACAGCAGGGGG	1	-1.253e+00	0.9847	17.0	0.0091	371.1	0.0077
Tbx20(T-box)/Heart-Tbx20-ChIP-Seq(GSE29636)/Homer	Tbx20	T-box	GGTGYTGACAGS	1	-1.022e+00	1.0000	17.0	0.0091	391.8	0.0082
PIF7(bHLH)/col-PIF7-DAP-Seq(GSE60143)/Homer	PIF7	bHLH	CCACGTGGNH	1	-9.805e-01	1.0000	17.0	0.0091	395.2	0.0082
Pknox1(Homeobox)/ES-Prep1-ChIP-Seq(GSE63282)/Homer	Pknox1	Homeobox	SCTGTCAVTCAV	1	-3.154e-01	1.0000	17.0	0.0091	494.9	0.0103
At1g72010(TCP)/colamp-At1g72010-DAP-Seq(GSE60143)/Homer	At1g72010	TCP	GGDCCCAC	1	-1.359e-01	1.0000	17.0	0.0091	557.2	0.0116
X-box(HTH)/NPC-H3K4me1-ChIP-Seq(GSE16256)/Homer	X-box	HTH	GGTTGCCATGGCAA	0.1	-2.455e+00	0.5778	16.0	0.0086	279.1	0.0058
RORgt(NR)/EL4-RORgt.Flag-ChIP-Seq(GSE56019)/Homer	RORgt	NR	AAYTAGGTCA	1	-4.087e-01	1.0000	16.0	0.0086	446.3	0.0093
RORgt(NR)/EL4-RORgt.Flag-ChIP-Seq(GSE56019)/Homer	RORgt/EL4	NR	AAYTAGGTCA	1	-4.087e-01	1.0000	16.0	0.0086	446.3	0.0093
RORa(NR)/Liver-Rora-ChIP-Seq(GSE101115)/Homer	RORa	NR	AAWCTAGGTCARDNN	1	-3.987e-01	1.0000	16.0	0.0086	448.5	0.0094
TGA5(bZIP)/col-TGA5-DAP-Seq(GSE60143)/Homer	TGA5	bZIP	NNGATGACGTCATCN	1	-3.987e-01	1.0000	16.0	0.0086	448.7	0.0094
ERF9(AP2EREBP)/colamp-ERF9-DAP-Seq(GSE60143)/Homer	ERF9	AP2EREBP	AWATGGCGGCGG	1	-3.799e-02	1.0000	16.0	0.0086	609.4	0.0127
NF-E2(bZIP)/K562-NFE2-ChIP-Seq(GSE31477)/Homer	NF-E2	bZIP	GATGACTCAGCA	0.1	-2.427e+00	0.5840	15.0	0.008	259.0	0.0054
ZNF136(Zf)/HEK293-ZNF136.GFP-ChIP-Seq(GSE58341)/Homer	ZNF136	Zf	YTKGATAHAGTATTCTWGGTNGGCA	1	-4.581e-01	1.0000	15.0	0.008	410.1	0.0086
Pbx3(Homeobox)/GM12878-PBX3-ChIP-Seq(GSE32465)/Homer	Pbx3	Homeobox	SCTGTCAMTCAN	1	-2.085e-01	1.0000	15.0	0.008	469.4	0.0098
ZNF467(Zf)/HEK293-ZNF467.GFP-ChIP-Seq(GSE58341)/Homer	ZNF467	Zf	TGGGGAAGGGCM	1	-4.233e-03	1.0000	15.0	0.008	694.1	0.0145
ZNF669(Zf)/HEK293-ZNF669.GFP-ChIP-Seq(GSE58341)/Homer	ZNF669	Zf	GARTGGTCATCGCCC	0.1	-2.714e+00	0.4975	14.0	0.0075	227.7	0.0048
ZNF317(Zf)/HEK293-ZNF317.GFP-ChIP-Seq(GSE58341)/Homer	ZNF317	Zf	GTCWGCTGTYYCTCT	1	-2.279e+00	0.6323	14.0	0.0075	244.7	0.0051
NRF(NRF)/Promoter/Homer	NRF	NRF	STGCGCATGCGC	1	-5.710e-01	1.0000	14.0	0.0075	366.9	0.0077
GRE(NR),IR3/RAW264.7-GRE-ChIP-Seq(Unpublished)/Homer	GRE	NR	VAGRACAKWCTGTYC	1	-5.429e-01	1.0000	14.0	0.0075	370.3	0.0077
RAR:RXR(NR),DR5/ES-RAR-ChIP-Seq(GSE56893)/Homer	RAR:RXR	NR	AGGTCAAGGTCA	1	-4.965e-01	1.0000	14.0	0.0075	377.8	0.0079
AGL95(ND)/col-AGL95-DAP-Seq(GSE60143)/Homer	AGL95	ND	TTCTAGAAGCTTCTA	1	-4.901e-01	1.0000	14.0	0.0075	378.5	0.0079
AS2(LOBAS2)/col-AS2-DAP-Seq(GSE60143)/Homer	AS2	LOBAS2	CCGDAAWWHMCGSCG	1	-4.361e-01	1.0000	14.0	0.0075	387.1	0.0081
FRS9(ND)/col-FRS9-DAP-Seq(GSE60143)/Homer	FRS9	ND	RGAGAGAGAAAG	1	-1.182e-01	1.0000	14.0	0.0075	478.9	0.01
Pax7(Paired,Homeobox),longest/Myoblast-Pax7-ChIP-Seq(GSE25064)/Homer	Pax7,longest/Myoblast	Paired,Homeobox	NTAATTDGCYAATTANNWWD	1	-1.042e-01	1.0000	14.0	0.0075	486.8	0.0102
Rfx2(HTH)/LoVo-RFX2-ChIP-Seq(GSE49402)/Homer	Rfx2	HTH	GTTGCCATGGCAACM	1	-7.168e-02	1.0000	14.0	0.0075	509.2	0.0106
PLT3(AP2EREBP)/col-PLT3-DAP-Seq(GSE60143)/Homer	PLT3	AP2EREBP	GCACGNWTHYCGAGG	1	-4.926e-01	1.0000	13.0	0.007	351.1	0.0073
RORg(NR)/Liver-Rorc-ChIP-Seq(GSE101115)/Homer	RORg	NR	WAABTAGGTCAV	1	-4.796e-01	1.0000	13.0	0.007	353.3	0.0074
WRKY46(WRKY)/colamp-WRKY46-DAP-Seq(GSE60143)/Homer	WRKY46	WRKY	AAAGTCAACGSN	1	-4.247e-01	1.0000	13.0	0.007	362.7	0.0076
HSF21(HSF)/col-HSF21-DAP-Seq(GSE60143)/Homer	HSF21	HSF	CTTCTAGAAGMTTYW	1	-3.966e-01	1.0000	13.0	0.007	368.0	0.0077
ISRE(IRF)/ThioMac-LPS-Expression(GSE23622)/Homer	ISRE	IRF	AGTTTCASTTTC	1	-3.805e-01	1.0000	13.0	0.007	370.6	0.0077
SPL3(SBP)/colamp-SPL3-DAP-Seq(GSE60143)/Homer	SPL3	SBP	WDTTGTACGGAH	1	-3.955e-02	1.0000	13.0	0.007	512.6	0.0107
PGR(NR)/EndoStromal-PGR-ChIP-Seq(GSE69539)/Homer	PGR	NR	AAGAACATWHTGTTC	1	-2.685e-02	1.0000	13.0	0.007	533.3	0.0111
Tlx?(NR)/NPC-H3K4me1-ChIP-Seq(GSE16256)/Homer	Tlx?	NR	CTGGCAGSCTGCCA	1	-1.120e-02	1.0000	13.0	0.007	578.0	0.0121
GATA(Zf),IR4/iTreg-Gata3-ChIP-Seq(GSE20898)/Homer	GATA,IR4/iTreg	Zf	NAGATWNBNATCTNN	1	-4.055e-03	1.0000	13.0	0.007	627.4	0.0131
ARE(NR)/LNCAP-AR-ChIP-Seq(GSE27824)/Homer	ARE	NR	RGRACASNSTGTYCYB	1	-2.197e+00	0.6517	12.0	0.0064	205.2	0.0043
Zic3(Zf)/mES-Zic3-ChIP-Seq(GSE37889)/Homer	Zic3	Zf	GGCCYCCTGCTGDGH	1	-8.120e-01	1.0000	12.0	0.0064	287.8	0.006
JunD(bZIP)/K562-JunD-ChIP-Seq/Homer	JunD	bZIP	ATGACGTCATCN	1	-8.016e-01	1.0000	12.0	0.0064	288.3	0.006
RFX(HTH)/K562-RFX3-ChIP-Seq(SRA012198)/Homer	RFX	HTH	CGGTTGCCATGGCAAC	1	-4.881e-01	1.0000	12.0	0.0064	325.4	0.0068
PLT1(AP2EREBP)/colamp-PLT1-DAP-Seq(GSE60143)/Homer	PLT1	AP2EREBP	GCACGAWTYCCGAGG	1	-1.641e-01	1.0000	12.0	0.0064	399.0	0.0083
AP-2alpha(AP2)/Hela-AP2alpha-ChIP-Seq(GSE31477)/Homer	AP-2alpha	AP2	ATGCCCTGAGGC	1	-7.856e-02	1.0000	12.0	0.0064	442.5	0.0092
TATA-box/Drosophila-Promoters/Homer	TATA-box/Drosophila-Promoters/Homer		CTATAAAAGCSV	1	-5.918e-02	1.0000	12.0	0.0064	458.2	0.0096
GLI3(Zf)/Limb-GLI3-ChIP-Chip(GSE11077)/Homer	GLI3	Zf	CGTGGGTGGTCC	1	-1.783e+00	0.7965	11.0	0.0059	201.5	0.0042
Mouse_Recombination_Hotspot(Zf)/Testis-DMC1-ChIP-Seq(GSE24438)/Homer	Mouse_Recombination_Hotspot	Zf	ACTYKNATTCGTGNTACTTC	1	-1.101e+00	1.0000	11.0	0.0059	239.5	0.005
HSFA1E(HSF)/col-HSFA1E-DAP-Seq(GSE60143)/Homer	HSFA1E	HSF	TTCTAGAAGCTTCTA	1	-5.191e-01	1.0000	11.0	0.0059	295.0	0.0062
p63(p53)/Keratinocyte-p63-ChIP-Seq(GSE17611)/Homer	p63	p53	NNDRCATGYCYNRRCATGYH	1	-9.896e-02	1.0000	11.0	0.0059	399.0	0.0083
AGL16(MADS)/col-AGL16-DAP-Seq(GSE60143)/Homer	AGL16	MADS	TWCCHWATWDGGAAA	1	-4.946e-02	1.0000	11.0	0.0059	437.0	0.0091
Srebp1a(bHLH)/HepG2-Srebp1a-ChIP-Seq(GSE31477)/Homer	Srebp1a	bHLH	RTCACSCCAY	1	-4.499e-02	1.0000	11.0	0.0059	441.7	0.0092
Zfp809(Zf)/ES-Zfp809-ChIP-Seq(GSE70799)/Homer	Zfp809	Zf	GGGGCTYGKCTGGGA	1	-1.935e+00	0.7281	10.0	0.0054	173.5	0.0036
Nrf2(bZIP)/Lymphoblast-Nrf2-ChIP-Seq(GSE37589)/Homer	Nrf2	bZIP	HTGCTGAGTCAT	1	-1.102e+00	1.0000	10.0	0.0054	215.6	0.0045
KLF3(Zf)/MEF-Klf3-ChIP-Seq(GSE44748)/Homer	KLF3	Zf	NRGCCCCRCCCHBNN	1	-8.336e-01	1.0000	10.0	0.0054	235.8	0.0049
TCP1(TCP)/col-TCP1-DAP-Seq(GSE60143)/Homer	TCP1	TCP	GGGGGCCCMMCN	1	-5.463e-01	1.0000	10.0	0.0054	264.7	0.0055
HRE(HSF)/HepG2-HSF1-ChIP-Seq(GSE31477)/Homer	HRE/HepG2	HSF	BSTTCTRGAABVTTCYAGAA	1	-2.982e-01	1.0000	10.0	0.0054	303.2	0.0063
Pho4(bHLH)/Yeast-Pho4-ChIP-Seq(GSE29506)/Homer	Pho4	bHLH	AAGCACGTGBGD	1	-1.347e-01	1.0000	10.0	0.0054	350.4	0.0073
ZNF143|STAF(Zf)/CUTLL-ZNF143-ChIP-Seq(GSE29600)/Homer	ZNF143|STAF	Zf	ATTTCCCAGVAKSCY	1	-6.967e-02	1.0000	10.0	0.0054	386.1	0.0081
GATA3(Zf),DR8/iTreg-Gata3-ChIP-Seq(GSE20898)/Homer	GATA3,DR8/iTreg	Zf	AGATSTNDNNDSAGATAASN	1	-2.383e-02	1.0000	10.0	0.0054	440.8	0.0092
M1BP(Zf)/S2R+-M1BP-ChIP-Seq(GSE49842)/Homer	M1BP	Zf	CAGTGTGACCGT	1	-2.239e-02	1.0000	10.0	0.0054	443.6	0.0093
LXRE(NR),DR4/RAW-LXRb.biotin-ChIP-Seq(GSE21512)/Homer	LXRE	NR	RGGTTACTANAGGTCA	0.1	-3.145e+00	0.3753	9.0	0.0048	117.4	0.0025
EBF(EBF)/proBcell-EBF-ChIP-Seq(GSE21978)/Homer	EBF	EBF	DGTCCCYRGGGA	0.1	-2.588e+00	0.5281	9.0	0.0048	131.8	0.0028
p53(p53)/Saos-p53-ChIP-Seq(GSE15780)/Homer	p53	p53	RRCATGYCYRGRCATGYYYN	1	-1.374e+00	0.9396	9.0	0.0048	176.2	0.0037
p53(p53)/Saos-p53-ChIP-Seq/Homer	p53/Saos	p53	RRCATGYCYRGRCATGYYYN	1	-1.374e+00	0.9396	9.0	0.0048	176.2	0.0037
RARg(NR)/ES-RARg-ChIP-Seq(GSE30538)/Homer	RARg	NR	AGGTCAAGGTCA	1	-1.278e+00	0.9793	9.0	0.0048	181.8	0.0038
VRN1(ABI3VP1)/col-VRN1-DAP-Seq(GSE60143)/Homer	VRN1	ABI3VP1	TTTTTTTTTT	1	-1.138e+00	1.0000	9.0	0.0048	189.6	0.004
AGL13(MADS)/col-AGL13-DAP-Seq(GSE60143)/Homer	AGL13	MADS	TWCCAWWTWTGGWAA	1	-5.958e-01	1.0000	9.0	0.0048	232.0	0.0048
NRF1(NRF)/MCF7-NRF1-ChIP-Seq(Unpublished)/Homer	NRF1	NRF	CTGCGCATGCGC	1	-4.478e-01	1.0000	9.0	0.0048	250.6	0.0052
Tcfcp2l1(CP2)/mES-Tcfcp2l1-ChIP-Seq(GSE11431)/Homer	Tcfcp2l1	CP2	NRAACCRGTTYRAACCRGYT	1	-3.997e-01	1.0000	9.0	0.0048	257.1	0.0054
HSFB3(HSF)/colamp-HSFB3-DAP-Seq(GSE60143)/Homer	HSFB3	HSF	TTCTAGAAGMTTHTW	1	-3.563e-01	1.0000	9.0	0.0048	264.9	0.0055
FAR1(FAR1)/col-FAR1-DAP-Seq(GSE60143)/Homer	FAR1	FAR1	TKNNNYYCACGCGCY	1	-4.049e-02	1.0000	9.0	0.0048	381.5	0.008
E-box/Drosophila-Promoters/Homer	E-box/Drosophila-Promoters/Homer		AACAGCTGTTHN	1	-3.021e-02	1.0000	9.0	0.0048	395.9	0.0083
KLF10(Zf)/HEK293-KLF10.GFP-ChIP-Seq(GSE58341)/Homer	KLF10	Zf	GGGGGTGTGTCC	1	-1.923e-02	1.0000	9.0	0.0048	416.9	0.0087
NFkB-p50,p52(RHD)/Monocyte-p50-ChIP-Chip(Schreiber_et_al.)/Homer	NFkB-p50,p52	RHD	GGGGGAATCCCC	1	-1.791e+00	0.7940	8.0	0.0043	136.3	0.0028
AT1G23810(Orphan)/col-AT1G23810-DAP-Seq(GSE60143)/Homer	AT1G23810	Orphan	TTCTAGAAGSTTCTA	1	-1.111e+00	1.0000	8.0	0.0043	167.7	0.0035
NF1:FOXA1(CTF,Forkhead)/LNCAP-FOXA1-ChIP-Seq(GSE27824)/Homer	NF1:FOXA1	CTF,Forkhead	WNTGTTTRYTTTGGCA	1	-6.138e-01	1.0000	8.0	0.0043	204.3	0.0043
VIP1(bZIP)/col-VIP1-DAP-Seq(GSE60143)/Homer	VIP1	bZIP	NTTGACAGCTGTCAN	1	-1.243e-01	1.0000	8.0	0.0043	293.2	0.0061
ZNF675(Zf)/HEK293-ZNF675.GFP-ChIP-Seq(GSE58341)/Homer	ZNF675	Zf	ARGAGGMCAAAATGW	1	-8.974e-03	1.0000	8.0	0.0043	414.9	0.0087
ZNF165(Zf)/WHIM12-ZNF165-ChIP-Seq(GSE65937)/Homer	ZNF165	Zf	AAGGKGRCGCAGGCA	0.1	-3.280e+00	0.3600	7.0	0.0037	79.1	0.0017
HSFB4(HSF)/col-HSFB4-DAP-Seq(GSE60143)/Homer	HSFB4	HSF	TTCTAGAAGCTTCTA	1	-1.102e+00	1.0000	7.0	0.0037	144.2	0.003
AT5G59990(C2C2COlike)/colamp-AT5G59990-DAP-Seq(GSE60143)/Homer	AT5G59990	C2C2COlike	TCTCAACCGTTCATT	1	-2.731e-01	1.0000	7.0	0.0037	222.8	0.0046
BIM3(bHLH)/col-BIM3-DAP-Seq(GSE60143)/Homer	BIM3	bHLH	TWVTCACGTGAB	1	-1.515e-01	1.0000	7.0	0.0037	252.8	0.0053
At1g69690(TCP)/colamp-At1g69690-DAP-Seq(GSE60143)/Homer	At1g69690	TCP	NHGTGGGGCCCACHW	1	-1.455e-01	1.0000	7.0	0.0037	254.9	0.0053
E2F(E2F)/Hela-CellCycle-Expression/Homer	E2F	E2F	TTSGCGCGAAAA	1	-8.301e-02	1.0000	7.0	0.0037	281.0	0.0059
AGL25(MADS)/colamp-AGL25-DAP-Seq(GSE60143)/Homer	AGL25	MADS	TTTCCATWTWTGGAA	1	-5.261e-02	1.0000	7.0	0.0037	303.0	0.0063
TCFL2(HMG)/K562-TCF7L2-ChIP-Seq(GSE29196)/Homer	TCFL2	HMG	ACWTCAAAGG	1	-1.156e-02	1.0000	7.0	0.0037	367.1	0.0077
Unknown1(NR/Ini-like)/Drosophila-Promoters/Homer	Unknown1	NR/Ini-like	MYGGTCACACTG	1	-3.360e-03	1.0000	7.0	0.0037	416.5	0.0087
E-box(bHLH)/Promoter/Homer	E-box	bHLH	SSGGTCACGTGA	1	-1.471e+00	0.9138	6.0	0.0032	105.4	0.0022
PTF1(TCP)/colamp-PTF1-DAP-Seq(GSE60143)/Homer	PTF1	TCP	RDDGGGACCACA	1	-1.417e+00	0.9328	6.0	0.0032	107.1	0.0022
bZIP69(bZIP)/col-bZIP69-DAP-Seq(GSE60143)/Homer	bZIP69	bZIP	GACAGCTGKCAW	1	-6.591e-01	1.0000	6.0	0.0032	148.8	0.0031
NFkB-p65-Rel(RHD)/ThioMac-LPS-Expression(GSE23622)/Homer	NFkB-p65-Rel	RHD	GGAAATTCCC	1	-3.750e-01	1.0000	6.0	0.0032	177.8	0.0037
TGA3(bZIP)/colamp-TGA3-DAP-Seq(GSE60143)/Homer	TGA3	bZIP	WTGATGACGTCATCW	1	-2.661e-01	1.0000	6.0	0.0032	194.5	0.0041
Klf4(Zf)/mES-Klf4-ChIP-Seq(GSE11431)/Homer	Klf4	Zf	GCCACACCCA	1	-1.792e-01	1.0000	6.0	0.0032	213.8	0.0045
BIM1(bHLH)/colamp-BIM1-DAP-Seq(GSE60143)/Homer	BIM1	bHLH	NNNNNNVTCACGTGM	1	-1.164e-01	1.0000	6.0	0.0032	233.4	0.0049
At4g18890(BZR)/col-At4g18890-DAP-Seq(GSE60143)/Homer	At4g18890	BZR	NDBRCACGTGYR	1	-9.751e-02	1.0000	6.0	0.0032	241.5	0.005
Pax8(Paired,Homeobox)/Thyroid-Pax8-ChIP-Seq(GSE26938)/Homer	Pax8	Paired,Homeobox	GTCATGCHTGRCTGS	1	-1.604e-02	1.0000	6.0	0.0032	317.5	0.0066
VDR(NR),DR3/GM10855-VDR+vitD-ChIP-Seq(GSE22484)/Homer	VDR	NR	ARAGGTCANWGAGTTCANNN	1	-8.830e-04	1.0000	6.0	0.0032	425.2	0.0089
Reverb(NR),DR2/RAW-Reverba.biotin-ChIP-Seq(GSE45914)/Homer	Reverb	NR	GTRGGTCASTGGGTCA	1	-1.369e+00	0.9408	5.0	0.0027	87.4	0.0018
BPC6(BBRBPC)/col-BPC6-DAP-Seq(GSE60143)/Homer	BPC6	BBRBPC	YTYTCTCTCTCTCTA	1	-1.183e+00	1.0000	5.0	0.0027	94.5	0.002
GFX(?)/Promoter/Homer	GFX	?	ATTCTCGCGAGA	1	-1.159e+00	1.0000	5.0	0.0027	95.4	0.002
AT1G10720(BSD)/col-AT1G10720-DAP-Seq(GSE60143)/Homer	AT1G10720	BSD	TTCTAGAAKCTTCTA	1	-1.045e+00	1.0000	5.0	0.0027	100.9	0.0021
ZNF692(Zf)/HEK293-ZNF692.GFP-ChIP-Seq(GSE58341)/Homer	ZNF692	Zf	GTGGGCCCCA	1	-4.144e-01	1.0000	5.0	0.0027	144.8	0.003
Six4(Homeobox)/MCF7-SIX4-ChIP-Seq(Encode)/Homer	Six4	Homeobox	TGWAAYCTGABACCB	1	-3.969e-01	1.0000	5.0	0.0027	146.5	0.0031
HSFA6A(HSF)/col-HSFA6A-DAP-Seq(GSE60143)/Homer	HSFA6A	HSF	RGAAGNTTCTAGAAN	1	-3.720e-01	1.0000	5.0	0.0027	149.9	0.0031
ZBTB33(Zf)/GM12878-ZBTB33-ChIP-Seq(GSE32465)/Homer	ZBTB33	Zf	GGVTCTCGCGAGAAC	1	-1.957e-01	1.0000	5.0	0.0027	178.4	0.0037
ANAC017(NAC)/colamp-ANAC017-DAP-Seq(GSE60143)/Homer	ANAC017	NAC	TMCTTGNNNNNCAAG	1	-1.669e-01	1.0000	5.0	0.0027	185.4	0.0039
Tbox:Smad(T-box,MAD)/ESCd5-Smad2_3-ChIP-Seq(GSE29422)/Homer	Tbox:Smad	T-box,MAD	AGGTGHCAGACA	1	-9.982e-02	1.0000	5.0	0.0027	207.7	0.0043
At2g45680(TCP)/colamp-At2g45680-DAP-Seq(GSE60143)/Homer	At2g45680	TCP	GTGGGNCCCACNDND	1	-1.911e+00	0.7331	4.0	0.0021	52.9	0.0011
Sp1(Zf)/Promoter/Homer	Sp1	Zf	GGCCCCGCCCCC	1	-1.645e+00	0.8295	4.0	0.0021	58.4	0.0012
ZNF41(Zf)/HEK293-ZNF41.GFP-ChIP-Seq(GSE58341)/Homer	ZNF41	Zf	CCTCATGGTGYCYTWYTCCCTTGTG	1	-1.456e+00	0.9180	4.0	0.0021	63.8	0.0013
GT1(Trihelix)/col-GT1-DAP-Seq(GSE60143)/Homer	GT1	Trihelix	TTAACCATGGTTAAD	1	-1.321e+00	0.9681	4.0	0.0021	67.4	0.0014
ZNF322(Zf)/HEK293-ZNF322.GFP-ChIP-Seq(GSE58341)/Homer	ZNF322	Zf	GAGCCTGGTACTGWGCCTGR	1	-7.119e-01	1.0000	4.0	0.0021	93.2	0.0019
OCT:OCT(POU,Homeobox,IR1)/NPC-Brn2-ChIP-Seq(GSE35496)/Homer	OCT:OCT/NPC	POU,Homeobox,IR1	ATGAATWATTCATGA	1	-3.657e-01	1.0000	4.0	0.0021	121.8	0.0025
BORIS(Zf)/K562-CTCFL-ChIP-Seq(GSE32465)/Homer	BORIS	Zf	CNNBRGCGCCCCCTGSTGGC	1	-2.871e-01	1.0000	4.0	0.0021	131.6	0.0027
TFE3(bHLH)/MEF-TFE3-ChIP-Seq(GSE75757)/Homer	TFE3	bHLH	GTCACGTGACYV	1	-1.987e-01	1.0000	4.0	0.0021	146.1	0.003
ZML1(C2C2gata)/colamp-ZML1-DAP-Seq(GSE60143)/Homer	ZML1	C2C2gata	ATCWYRACCGTTSRW	1	-1.938e-01	1.0000	4.0	0.0021	147.5	0.0031
ZNF519(Zf)/HEK293-ZNF519.GFP-ChIP-Seq(GSE58341)/Homer	ZNF519	Zf	GAGSCCGAGC	1	-8.371e-02	1.0000	4.0	0.0021	180.8	0.0038
Srebp2(bHLH)/HepG2-Srebp2-ChIP-Seq(GSE31477)/Homer	Srebp2	bHLH	CGGTCACSCCAC	1	-3.195e-02	1.0000	4.0	0.0021	217.0	0.0045
TCP20(TCP)/col-TCP20-DAP-Seq(GSE60143)/Homer	TCP20	TCP	GGDCCCAC	1	-2.357e-02	1.0000	4.0	0.0021	227.7	0.0048
BAM8(BES1)/col-BAM8-DAP-Seq(GSE60143)/Homer	BAM8	BES1	NNWSACACGTGTSWN	1	-1.781e-02	1.0000	4.0	0.0021	237.7	0.005
OCT:OCT(POU,Homeobox)/NPC-Brn1-ChIP-Seq(GSE35496)/Homer	OCT:OCT	POU,Homeobox	ATGAATATTCATGAG	1	-1.398e+00	0.9328	3.0	0.0016	44.8	0.0009
AT4G27900(C2C2COlike)/col-AT4G27900-DAP-Seq(GSE60143)/Homer	AT4G27900	C2C2COlike	TCTCVACCGTTSATT	1	-1.074e+00	1.0000	3.0	0.0016	53.3	0.0011
ZNF382(Zf)/HEK293-ZNF382.GFP-ChIP-Seq(GSE58341)/Homer	ZNF382	Zf	GNCTGTASTRNTGBCTCHTT	1	-6.475e-01	1.0000	3.0	0.0016	72.0	0.0015
T1ISRE(IRF)/ThioMac-Ifnb-Expression/Homer	T1ISRE	IRF	ACTTTCGTTTCT	1	-5.486e-01	1.0000	3.0	0.0016	77.6	0.0016
CTCF(Zf)/CD4+-CTCF-ChIP-Seq(Barski_et_al.)/Homer	CTCF	Zf	AYAGTGCCMYCTRGTGGCCA	1	-5.051e-01	1.0000	3.0	0.0016	80.2	0.0017
Unknown3/Drosophila-Promoters/Homer	Unknown3/Drosophila-Promoters/Homer		ACVAKCTGGCAGCGC	1	-4.914e-01	1.0000	3.0	0.0016	81.1	0.0017
At5g22890(C2H2)/col-At5g22890-DAP-Seq(GSE60143)/Homer	At5g22890	C2H2	NSAGGTKWTATCTGD	1	-2.757e-01	1.0000	3.0	0.0016	102.2	0.0021
ZIM(C2C2gata)/col-ZIM-DAP-Seq(GSE60143)/Homer	ZIM	C2C2gata	ATCSRACGGTYRAGA	1	-1.818e-01	1.0000	3.0	0.0016	117.7	0.0025
dHNF4(NR)/Fly-HNF4-ChIP-Seq(GSE73675)/Homer	dHNF4	NR	GGTCCAAAGTCCAMT	1	-1.494e-01	1.0000	3.0	0.0016	124.9	0.0026
ETS:RUNX(ETS,Runt)/Jurkat-RUNX1-ChIP-Seq(GSE17954)/Homer	ETS:RUNX	ETS,Runt	RCAGGATGTGGT	1	-8.707e-02	1.0000	3.0	0.0016	143.7	0.003
TR4(NR),DR1/Hela-TR4-ChIP-Seq(GSE24685)/Homer	TR4	NR	GAGGTCAAAGGTCA	1	-7.324e-02	1.0000	3.0	0.0016	149.9	0.0031
Egr2(Zf)/Thymocytes-Egr2-ChIP-Seq(GSE34254)/Homer	Egr2	Zf	NGCGTGGGCGGR	1	-1.010e-02	1.0000	3.0	0.0016	215.7	0.0045
p73(p53)/Trachea-p73-ChIP-Seq(PRJNA310161)/Homer	p73	p53	NRRRCAWGTCCDGRCATGYY	1	-1.210e+00	0.9960	2.0	0.0011	29.0	0.0006
WRKY17(WRKY)/colamp-WRKY17-DAP-Seq(GSE60143)/Homer	WRKY17	WRKY	GCGTTGACTTTT	1	-5.439e-01	1.0000	2.0	0.0011	50.7	0.0011
Zfp281(Zf)/ES-Zfp281-ChIP-Seq(GSE81042)/Homer	Zfp281	Zf	CCCCTCCCCCAC	1	-4.010e-01	1.0000	2.0	0.0011	59.7	0.0012
bZIP44(bZIP)/colamp-bZIP44-DAP-Seq(GSE60143)/Homer	bZIP44	bZIP	NDTGCCACGTCAGCH	1	-2.285e-01	1.0000	2.0	0.0011	76.2	0.0016
Twist(bHLH)/HMLE-TWIST1-ChIP-Seq(Chang_et_al)/Homer	Twist	bHLH	VCAKCTGGNNNCCAGMTGBN	1	-1.149e-01	1.0000	2.0	0.0011	97.2	0.002
YY1(Zf)/Promoter/Homer	YY1	Zf	CAAGATGGCGGC	1	-1.149e-01	1.0000	2.0	0.0011	97.5	0.002
EKLF(Zf)/Erythrocyte-Klf1-ChIP-Seq(GSE20478)/Homer	EKLF	Zf	NWGGGTGTGGCY	1	-9.134e-02	1.0000	2.0	0.0011	104.4	0.0022
GRE(NR),IR3/A549-GR-ChIP-Seq(GSE32465)/Homer	GRE,IR3/A549	NR	NRGVACABNVTGTYCY	1	-8.554e-02	1.0000	2.0	0.0011	106.3	0.0022
Klf9(Zf)/GBM-Klf9-ChIP-Seq(GSE62211)/Homer	Klf9	Zf	GCCACRCCCACY	1	-8.277e-02	1.0000	2.0	0.0011	107.9	0.0023
Unknown2/Arabidopsis-Promoters/Homer	Unknown2/Arabidopsis-Promoters/Homer		AAACGACGTCGTTTT	1	-6.573e-02	1.0000	2.0	0.0011	114.3	0.0024
ETS:E-box(ETS,bHLH)/HPC7-Scl-ChIP-Seq(GSE22178)/Homer	ETS:E-box	ETS,bHLH	AGGAARCAGCTG	1	-2.189e-02	1.0000	2.0	0.0011	147.0	0.0031
AT1G19040(NAC)/col-AT1G19040-DAP-Seq(GSE60143)/Homer	AT1G19040	NAC	CTTGNDNHNCAAGYW	1	-1.410e-02	1.0000	2.0	0.0011	160.7	0.0034
GFY(?)/Promoter/Homer	GFY	?	ACTACAATTCCC	1	-6.203e-03	1.0000	2.0	0.0011	184.1	0.0038
PAX5(Paired,Homeobox),condensed/GM12878-PAX5-ChIP-Seq(GSE32465)/Homer	PAX5,condensed/GM12878	Paired,Homeobox	GTCACGCTCSCTGM	1	-4.780e-04	1.0000	2.0	0.0011	257.3	0.0054
REM16(ABI3VP1)/col-REM16-DAP-Seq(GSE60143)/Homer	REM16	ABI3VP1	DTTTTTSCCGSMAAA	1	-1.317e+00	0.9681	1.0	0.0005	2022-04-08	0.0002
LIN-15B(Zf)/cElegans-L3-LIN15B-ChIP-Seq(modEncode)/Homer	LIN-15B	Zf	CARTGGAGCGCRYTTGCATT	1	-1.317e+00	0.9681	1.0	0.0005	2022-09-08	0.0002
bZIP42(bZIP)/colamp-bZIP42-DAP-Seq(GSE60143)/Homer	bZIP42	bZIP	GCCACGTCAGCA	1	-6.130e-01	1.0000	1.0	0.0005	2022-07-20	0.0004
TCP17(TCP)/col-TCP17-DAP-Seq(GSE60143)/Homer	TCP17	TCP	GTGGTCCCCA	1	-2.816e-01	1.0000	1.0	0.0005	36.4	0.0008
EFL-1(E2F)/cElegans-L1-EFL1-ChIP-Seq(modEncode)/Homer	EFL-1	E2F	TGCAARYGCGCTCYA	1	-2.463e-01	1.0000	1.0	0.0005	39.6	0.0008
ZKSCAN1(Zf)/HepG2-ZKSCAN1-ChIP-Seq(Encode)/Homer	ZKSCAN1	Zf	GCACAYAGTAGGKCY	1	-1.817e-01	1.0000	1.0	0.0005	46.7	0.001
GFY-Staf(?,Zf)/Promoter/Homer	GFY-Staf	?,Zf	RACTACAATTCCCAGAAKGC	1	-1.351e-01	1.0000	1.0	0.0005	53.3	0.0011
ZSCAN22(Zf)/HEK293-ZSCAN22.GFP-ChIP-Seq(GSE58341)/Homer	ZSCAN22	Zf	SMCAGTCWGAKGGAGGAGGC	1	-5.727e-02	1.0000	1.0	0.0005	74.2	0.0015
BZR1(BZR)/col-BZR1-DAP-Seq(GSE60143)/Homer	BZR1	BZR	NNCRCACGTGCG	1	-2.906e-02	1.0000	1.0	0.0005	91.3	0.0019
CTCF-SatelliteElement(Zf?)/CD4+-CTCF-ChIP-Seq(Barski_et_al.)/Homer	CTCF-SatelliteElement	Zf?	TGCAGTTCCMVNWRTGGCCA	1	0.000e+00	1.0000	0.0	0	9.0	0.0002
RAR:RXR(NR),DR5/ES-RAR-ChIP-Seq(GSE56893)/Homer	RAR:RXR,DR5/ES	NR	RGGTCADNNAGAGGTCAV	1	0.000e+00	1.0000	0.0	0	2022-01-12	0.0003
DUX(Homeobox)/C2C12-Dux-ChIP-Seq(GSE87279)/Homer	DUX	Homeobox	BCWGATTCAATCAAN	1	0.000e+00	1.0000	0.0	0	2022-01-28	0.0006
EBNA1(EBV-virus)/Raji-EBNA1-ChIP-Seq(GSE30709)/Homer	EBNA1	EBV-virus	GGYAGCAYDTGCTDCCCNNN	1	0.000e+00	1.0000	0.0	0	2022-03-06	0.0001
p53(p53)/mES-cMyc-ChIP-Seq(GSE11431)/Homer	p53/mES	p53	ACATGCCCGGGCAT	1	0.000e+00	1.0000	0.0	0	2022-07-05	0.0001
PBX1(Homeobox)/MCF7-PBX1-ChIP-Seq(GSE28007)/Homer	PBX1	Homeobox	GSCTGTCACTCA	1	0.000e+00	1.0000	0.0	0	74.6	0.0016
REST-NRSF(Zf)/Jurkat-NRSF-ChIP-Seq/Homer	REST-NRSF	Zf	GGMGCTGTCCATGGTGCTGA	1	0.000e+00	1.0000	0.0	0	0.8	0
Ronin(THAP)/ES-Thap11-ChIP-Seq(GSE51522)/Homer	Ronin	THAP	RACTACAACTCCCAGVAKGC	1	0.000e+00	1.0000	0.0	0	16.0	0.0003
ZFP3(Zf)/HEK293-ZFP3.GFP-ChIP-Seq(GSE58341)/Homer	ZFP3	Zf	GGGTTTTGAAGGATGARTAGGAGTT	1	0.000e+00	1.0000	0.0	0	2.0	0
ZNF16(Zf)/HEK293-ZNF16.GFP-ChIP-Seq(GSE58341)/Homer	ZNF16	Zf	MACCTTCYATGGCTCCCTAKTGCCY	1	0.000e+00	1.0000	0.0	0	0.9	0
ZNF528(Zf)/HEK293-ZNF528.GFP-ChIP-Seq(GSE58341)/Homer	ZNF528	Zf	AGAAATGACTTCCCT	1	0.000e+00	1.0000	0.0	0	35.0	0.0007
At1g13300(G2like)/col-At1g13300-DAP-Seq(GSE60143)/Homer	At1g13300	G2like	GAATCTWAGATTCYN	1	0.000e+00	1.0000	0.0	0	42.6	0.0009
AT4G12670(MYBrelated)/col-AT4G12670-DAP-Seq(GSE60143)/Homer	AT4G12670	MYBrelated	AGGGTTTAGGGTTTA	1	0.000e+00	1.0000	0.0	0	0.0	0
bHLH18(bHLH)/col-bHLH18-DAP-Seq(GSE60143)/Homer	bHLH18	bHLH	CACGTGTTYCACGTG	1	0.000e+00	1.0000	0.0	0	34.9	0.0007
DEL1(E2FDP)/colamp-DEL1-DAP-Seq(GSE60143)/Homer	DEL1	E2FDP	TTCCCGCCAA	1	0.000e+00	1.0000	0.0	0	2022-07-08	0.0002
WRKY7(WRKY)/colamp-WRKY7-DAP-Seq(GSE60143)/Homer	WRKY7	WRKY	AAAAGTCAACGSHWD	1	0.000e+00	1.0000	0.0	0	2022-06-11	0.0002
