# Supplementary material for: Wnt/β-catenin signalling is required for pole-specific chromatin remodeling during planarian regeneration
Source: Nat Commun. 2023 Jan 18;14:298. doi: 10.1038/s41467-023-35937-y (PMC9849279; doi:10.1038/s41467-023-35937-y)
Supplement: Supplementary file 6 — Supplementary Data 3 [file 41467_2023_35937_MOESM6_ESM.xlsx]

## Sheet: Dif Expressed
logFC	adj.P.Val	Genome ID	cond_1	cond_2	gene_name		Transcriptome ID	human homolog
-1.38595833902877	0.020571930051724	SMESG000034856.1	Wnt.0	Ctrl.0	ZNFX1	ZNFX1	dd_Smed_v6_10633_0_1,dd_Smed_v6_10633_0_2,dd_Smed_v6_10633_0_3,dd_Smed_v6_10633_0_4	ZNFX1
-1.33098853830117	0.0361945052316626	SMESG000034891.1	Wnt.0	Ctrl.0	ZNFX1	ZNFX1	dd_Smed_v6_10633_0_1,dd_Smed_v6_10633_0_2,dd_Smed_v6_10633_0_3,dd_Smed_v6_10633_0_4	ZNFX1
-1.27809650630827	0.0361945052316626	SMESG000049128.1	Wnt.0	Ctrl.0	MS3_02933	NA - long sequence without hit	dd_Smed_v6_10748_0_1	NA
-1.27414171364867	0.0222262956471203	SMESG000081218.1	Wnt.0	Ctrl.0	ZNFX1	ZNFX1	dd_Smed_v6_11824_0_1	ZNFX1
-1.04699185783813	0.0222262956471203	SMESG000033480.1	Wnt.0	Ctrl.0	NA	FEN-like PIN domains of FAM120B (family with sequence similarity 120B) and related proteins	dd_Smed_v6_6743_0_1,dd_Smed_v6_6743_0_2	NA
-0.919474403727862	0.0361945052316626	SMESG000014858.1	Wnt.0	Ctrl.0	DHX58	retonoic acid -inducible protein (dugesia)	dd_Smed_v6_3742_0_1,dd_Smed_v6_3742_0_2	DDX58,IFIH1
-0.838309593250152	0.020571930051724	SMESG000001486.1	Wnt.0	Ctrl.0	NA	PIN (PilT N terminus) domain	dd_Smed_v6_1671_0_2	NA
-0.779043247350427	0.0361945052316626	SMESG000047510.1	Wnt.0	Ctrl.0	NA	ZNFX1	dd_Smed_v6_8762_0_1	ZNFX1
-0.633456051584457	0.0361945052316626	SMESG000057458.1	Wnt.0	Ctrl.0	NA	IGFALS	dd_Smed_v6_6669_0_1,dd_Smed_v6_6669_0_2	IGFALS
-1.37909510982015	0.00597174247069888	SMESG000049128.1	Wnt.24	Ctrl.24	MS3_02933	NA - long sequence without hit	dd_Smed_v6_10748_0_1	NA
-1.35830052059181	0.0300403435147198	SMESG000002021.1	Wnt.24	Ctrl.24	NA	NA	dd_Smed_v6_10929_0_2	NA
-1.31282344108929	0.013364602990825	SMESG000034891.1	Wnt.24	Ctrl.24	ZNFX1	ZNFX1	dd_Smed_v6_10633_0_1,dd_Smed_v6_10633_0_2,dd_Smed_v6_10633_0_3,dd_Smed_v6_10633_0_4	ZNFX1
-1.28425117659684	0.0492053025523236	SMESG000034868.1	Wnt.24	Ctrl.24	ZNFX1	ZNFX1	dd_Smed_v6_10633_0_1,dd_Smed_v6_10633_0_2,dd_Smed_v6_10633_0_3,dd_Smed_v6_10633_0_4	ZNFX1
-1.26375615875681	0.02278723028355	SMESG000002022.1	Wnt.24	Ctrl.24	NA	NA	NA	NA
-1.24921616889654	0.0374177336848885	SMESG000002216.1	Wnt.24	Ctrl.24	MX	NA	dd_Smed_v6_3169_0_1	DNM3,MX2
-1.22212946774263	0.00191997341462201	SMESG000002011.1	Wnt.24	Ctrl.24	MX2	myxovirus resistance	NA	MX2
-1.16543631004074	0.013364602990825	SMESG000034856.1	Wnt.24	Ctrl.24	ZNFX1	ZNFX1	dd_Smed_v6_10633_0_1,dd_Smed_v6_10633_0_2,dd_Smed_v6_10633_0_3,dd_Smed_v6_10633_0_4	ZNFX1
-1.06309845284074	0.0295301785541704	SMESG000014122.1	Wnt.24	Ctrl.24	STAT6	STAT5A	dd_Smed_v6_7128_0_1	STAT5A
-1.04057506500634	0.00598526797998734	SMESG000033480.1	Wnt.24	Ctrl.24	NA	FEN-like PIN domains of FAM120B (family with sequence similarity 120B) and related proteins	dd_Smed_v6_6743_0_1,dd_Smed_v6_6743_0_2	NA
-1.03009329977319	0.0357797129835503	SMESG000081218.1	Wnt.24	Ctrl.24	ZNFX1	ZNFX1	dd_Smed_v6_11824_0_1	ZNFX1
-0.96495048871418	0.0476472148603475	SMESG000043533.1	Wnt.24	Ctrl.24	DVIR\GJ18758	Smed-TNF receptor associated factor-2	dd_Smed_v6_12718_0_1	NA
-0.686830982639051	0.0476472148603475	SMESG000047510.1	Wnt.24	Ctrl.24	NA	ZNFX1	dd_Smed_v6_8762_0_1	ZNFX1
-0.681771289363065	0.0492053025523236	SMESG000014877.1	Wnt.24	Ctrl.24	DHX58	retonoic acid -inducible protein (dugesia)	dd_Smed_v6_3742_0_1,dd_Smed_v6_3742_0_2	DDX58
-0.563275424377189	0.0357797129835503	SMESG000057458.1	Wnt.24	Ctrl.24	NA	IGFALS	dd_Smed_v6_6669_0_1,dd_Smed_v6_6669_0_2	IGFALS
-1.67475081205927	0.0205888103603254	SMESG000024191.1	Wnt.48	Ctrl.48	WNT1	Wnt1	dd_Smed_v6_28398_0_1	WNT1
-1.27129922350708	0.0205888103603254	SMESG000004519.1	Wnt.48	Ctrl.48	NA	Fz4	dd_Smed_v6_11650_0_1	FZD10
-1.19862519410108	0.0469392587952094	SMESG000029156.1	Wnt.48	Ctrl.48	NGFR	tr5_12233 (kerstin) - Death Domain Superfamily of protein-protein interaction domains	dd_Smed_v6_13065_0_1	NA
-1.09002047349418	0.0489541716668655	SMESG000034891.1	Wnt.48	Ctrl.48	ZNFX1		dd_Smed_v6_10633_0_1,dd_Smed_v6_10633_0_2,dd_Smed_v6_10633_0_3,dd_Smed_v6_10633_0_4	ZNFX1
-1.08055028522091	0.0183042213747665	SMESG000023227.1	Wnt.48	Ctrl.48	SP3	Sp5	dd_Smed_v6_7824_0_1	SP3
-1.04902654795941	0.0271122296276585	SMESG000034856.1	Wnt.48	Ctrl.48	ZNFX1		dd_Smed_v6_10633_0_1,dd_Smed_v6_10633_0_2,dd_Smed_v6_10633_0_3,dd_Smed_v6_10633_0_4	ZNFX1
-1.9643713963871	0.0079436228378263	SMESG000004222.1	Wnt.48	Ctrl.48	NOTUM	Notum	dd_Smed_v6_24180_0_1	NOTUM
-1.5138243541489	0.0489541716668655	SMESG000022667.1	Wnt.48	Ctrl.48	MS3_00445	Lox5a	dd_Smed_v6_13919_0_1,dd_Smed_v6_16227_0_1	HOXB7
-0.946075107361419	0.0200230698833728	SMESG000005930.1	Wnt.48	Ctrl.48	NA	Wnt11-1	dd_Smed_v6_14391_0_1	WNT4
-0.885490093238136	0.033945411230034	SMESG000008973.1	Wnt.48	Ctrl.48	T265_00957	Tsh	dd_Smed_v6_9287_0_1	TSHZ3
-0.874762829611558	0.0271122296276585	SMESG000002011.1	Wnt.48	Ctrl.48	MX2		NA	MX2
-0.859364269972181	0.0271122296276585	SMESG000033480.1	Wnt.48	Ctrl.48	NA	FEN-like PIN domains of FAM120B (family with sequence similarity 120B) and related proteins	dd_Smed_v6_6743_0_1,dd_Smed_v6_6743_0_2	NA
-0.749809767554055	0.0489541716668655	SMESG000025925.1	Wnt.48	Ctrl.48	NA	AxinB	dd_Smed_v6_5531_0_1,dd_Smed_v6_5818_0_1	AXIN1
-0.732598563354834	0.0348833805158205	SMESG000034905.1	Wnt.48	Ctrl.48	ZNFX1		dd_Smed_v6_2581_0_1	ZNFX1
-0.688616527424565	0.0285574583518882	SMESG000075721.1	Wnt.48	Ctrl.48	NA	Kinesin	dd_Smed_v6_11799_0_1	NA
-3.13727034729422	0.019150675814534	SMESG000024473.1	Wnt.72	Ctrl.72	NA		dd_Smed_v6_574_0_1	NA
-3.13727034729423	0.0219540518349746	SMESG000012690.1	Wnt.72	Ctrl.72	NA		dd_Smed_v6_55_0_1	NA
-3.13727034729424	0.0438404371750339	SMESG000020007.1	Wnt.72	Ctrl.72	NA		NA	NA
-3.13727034729425	0.0285931936280304	SMESG000012701.1	Wnt.72	Ctrl.72	NA		dd_Smed_v6_55_0_1	NA
-3.13727034729426	0.0328185180084301	SMESG000019997.1	Wnt.72	Ctrl.72	NA		dd_Smed_v6_517_0_1	NA
-3.13727034729427	0.0268477140339574	SMESG000024478.1	Wnt.72	Ctrl.72	NA		dd_Smed_v6_574_0_1	NA
-3.13727034729428	0.00269904165282547	SMESG000022667.1	Wnt.72	Ctrl.72	MS3_00445	Lox5a	dd_Smed_v6_13919_0_1,dd_Smed_v6_16227_0_1	HOXB7
-3.13727034729429	0.00269904165282547	SMESG000024191.1	Wnt.72	Ctrl.72	WNT1	Wnt1	dd_Smed_v6_28398_0_1	WNT1
-3.13727034729430	0.0305970348075719	SMESG000029574.1	Wnt.72	Ctrl.72	NA		dd_Smed_v6_135_0_1	NA
-3.13727034729431	0.0489858965793512	SMESG000056439.1	Wnt.72	Ctrl.72	NA		NA	NA
-3.13727034729432	0.0235758183101178	SMESG000057720.1	Wnt.72	Ctrl.72	NA		dd_Smed_v6_34946_0_1	NA
-3.13727034729433	0.0328185180084301	SMESG000018453.1	Wnt.72	Ctrl.72	PLG	plasminogen	dd_Smed_v6_23420_0_1	PLG
-3.13727034729434	0.0169091393691611	SMESG000065075.1	Wnt.72	Ctrl.72	NA		dd_Smed_v6_102_0_1	NA
-3.13727034729435	0.0242324755884513	SMESG000067874.1	Wnt.72	Ctrl.72	NA		NA	NA
-3.13727034729436	0.0436855446974428	SMESG000043419.1	Wnt.72	Ctrl.72	NA		dd_Smed_v6_644_0_1	NA
-3.13727034729437	0.0403855348403666	SMESG000050785.1	Wnt.72	Ctrl.72	NA		NA	NA
-3.13727034729438	0.0455012410670143	SMESG000043420.1	Wnt.72	Ctrl.72	NA		dd_Smed_v6_460_0_1	NA
-3.13727034729439	0.00269904165282547	SMESG000044469.1	Wnt.72	Ctrl.72	HOXC6	Hox4b	dd_Smed_v6_2442_0_1	HOXC4
-3.13727034729440	0.0260140141135672	SMESG000021386.1	Wnt.72	Ctrl.72	NA		NA	NA
-3.13727034729441	0.0166995592740142	SMESG000067873.1	Wnt.72	Ctrl.72	NA		NA	NA
-3.13727034729442	0.0293774698532281	SMESG000078263.1	Wnt.72	Ctrl.72	NA		dd_Smed_v6_17303_0_1	NA
-3.13727034729443	0.0268477140339574	SMESG000027529.1	Wnt.72	Ctrl.72	NA		dd_Smed_v6_9204_0_1,dd_Smed_v6_9204_0_2	NA
-3.13727034729444	0.0242324755884513	SMESG000008996.1	Wnt.72	Ctrl.72	NA		dd_Smed_v6_18537_0_1,dd_Smed_v6_18537_0_2,dd_Smed_v6_18537_0_3	NA
-3.13727034729445	0.0108782173002653	SMESG000022668.1	Wnt.72	Ctrl.72	HOXC12	Post2c	dd_Smed_v6_12467_0_1	HOXD9
-3.13727034729446	0.0200688006765503	SMESG000019979.1	Wnt.72	Ctrl.72	NA		dd_Smed_v6_12619_0_1	NA
-3.13727034729447	0.0171586152614699	SMESG000051996.1	Wnt.72	Ctrl.72	NA		dd_Smed_v6_2723_0_1,dd_Smed_v6_2723_0_2	NA
-3.13727034729448	0.000760265055169502	SMESG000023227.1	Wnt.72	Ctrl.72	SP3	Sp5	dd_Smed_v6_7824_0_1	SP3
-3.13727034729449	0.0166995592740142	SMESG000063517.1	Wnt.72	Ctrl.72	CP1		NA	CTSL
-3.13727034729450	0.0272914973125901	SMESG000034754.1	Wnt.72	Ctrl.72	PGD		NA	PGD
-3.13727034729451	0.0495851298688942	SMESG000065348.1	Wnt.72	Ctrl.72	NA		dd_Smed_v6_1320_0_1	NA
-3.13727034729452	0.0363763899083048	SMESG000078157.1	Wnt.72	Ctrl.72	NA		dd_Smed_v6_3434_0_1	NA
-3.13727034729453	0.0139191072283672	SMESG000074928.1	Wnt.72	Ctrl.72	ISCW_ISCW004707	Wnt11-2	dd_Smed_v6_16209_0_1	WNT4
-3.13727034729454	0.0407865054496179	SMESG000037574.1	Wnt.72	Ctrl.72	NA		dd_Smed_v6_288_0_1	NA
-3.13727034729455	0.0145608715738755	SMESG000063621.1	Wnt.72	Ctrl.72	UBC		dd_Smed_v6_3286_0_20	UBC
-3.13727034729456	0.0309634100435584	SMESG000067658.1	Wnt.72	Ctrl.72	NA		dd_Smed_v6_21_0_1	NA
-3.13727034729457	0.0174246008291205	SMESG000045177.1	Wnt.72	Ctrl.72	NA		dd_Smed_v6_12548_0_1	NA
-3.13727034729458	0.0331233465785066	SMESG000013501.1	Wnt.72	Ctrl.72	NA		NA	NA
-3.13727034729459	0.026589379478319	SMESG000020039.1	Wnt.72	Ctrl.72	NA		dd_Smed_v6_14891_0_1	NA
-3.13727034729460	0.00693329725441846	SMESG000004519.1	Wnt.72	Ctrl.72	NA	Fz4	dd_Smed_v6_11650_0_1	FZD10
-3.13727034729461	0.0309634100435584	SMESG000002221.1	Wnt.72	Ctrl.72	NA		NA	NA
-3.13727034729462	0.0405404946419388	SMESG000062999.1	Wnt.72	Ctrl.72	NA		dd_Smed_v6_3686_0_1	NA
-3.13727034729463	0.0437076523840686	SMESG000028927.1	Wnt.72	Ctrl.72	NA		NA	NA
-3.13727034729464	0.0224139902664523	SMESG000014992.1	Wnt.72	Ctrl.72	NA		dd_Smed_v6_3912_0_1	NA
-3.13727034729465	0.0304195159036052	SMESG000054106.1	Wnt.72	Ctrl.72	NA		dd_Smed_v6_1782_0_1	NA
-3.13727034729466	0.035576191704571	SMESG000074896.1	Wnt.72	Ctrl.72	BARHL2	barh (homeobox)	dd_Smed_v6_18719_0_1	BARHL2
-3.13727034729467	0.047117590476687	SMESG000071520.1	Wnt.72	Ctrl.72	NA		dd_Smed_v6_7997_1_1,dd_Smed_v6_7997_1_10,dd_Smed_v6_7997_1_11,dd_Smed_v6_7997_1_12,dd_Smed_v6_7997_1_13,dd_Smed_v6_7997_1_14,dd_Smed_v6_7997_1_15,dd_Smed_v6_7997_1_16,dd_Smed_v6_7997_1_17,dd_Smed_v6_7997_1_18,dd_Smed_v6_7997_1_19,dd_Smed_v6_7997_1_2,dd_Smed_v6_7997_1_20,dd_Smed_v6_7997_1_22,dd_Smed_v6_7997_1_23,dd_Smed_v6_7997_1_24,dd_Smed_v6_7997_1_25,dd_Smed_v6_7997_1_26,dd_Smed_v6_7997_1_27,dd…	NA
-3.13727034729468	0.0181183001068098	SMESG000053987.1	Wnt.72	Ctrl.72	NA		NA	NA
-3.13727034729469	0.0377647941567776	SMESG000042253.1	Wnt.72	Ctrl.72	NA		dd_Smed_v6_13413_0_1	NA
-3.13727034729470	0.035750552159301	SMESG000016778.1	Wnt.72	Ctrl.72	UBB		dd_Smed_v6_422_0_1	NA
-3.13727034729471	0.0113899671972379	SMESG000015791.1	Wnt.72	Ctrl.72	MS3_01752		dd_Smed_v6_4026_0_1,dd_Smed_v6_4026_0_2	TDG
-3.13727034729472	0.0193928296074527	SMESG000031090.1	Wnt.72	Ctrl.72	NA		dd_Smed_v6_2258_0_1	NA
-3.13727034729473	0.0309634100435584	SMESG000027544.1	Wnt.72	Ctrl.72	NA		dd_Smed_v6_9482_0_1	NA
-3.13727034729474	0.0414921951361014	SMESG000019461.1	Wnt.72	Ctrl.72	NA		NA	NA
-3.13727034729475	0.0243091633202805	SMESG000002557.1	Wnt.72	Ctrl.72	MS3_05320	Smed-col4-5	dd_Smed_v6_7811_0_1	COL4A2
-3.13727034729476	0.0431484565004152	SMESG000016302.1	Wnt.72	Ctrl.72	NA		dd_Smed_v6_8936_0_1,dd_Smed_v6_8936_0_2	NA
-3.13727034729477	0.0372685916972922	SMESG000010972.1	Wnt.72	Ctrl.72	NA		dd_Smed_v6_3772_0_1,dd_Smed_v6_3772_0_2	SNRPC
-3.13727034729478	0.0350752717828778	SMESG000040616.1	Wnt.72	Ctrl.72	GM9763		dd_Smed_v6_277_0_1	UQCRH
-3.13727034729479	0.0224139902664523	SMESG000002023.1	Wnt.72	Ctrl.72	MX2		NA	MX2
-3.13727034729480	0.0374889322143548	SMESG000016766.1	Wnt.72	Ctrl.72	MS3_01602	Smed-col4-3	dd_Smed_v6_2337_0_1	COL24A1
-3.13727034729481	0.0293824038836541	SMESG000024910.1	Wnt.72	Ctrl.72	NA		NA	NA
-3.13727034729482	0.0339587974486688	SMESG000014551.1	Wnt.72	Ctrl.72	NA		NA	NA
-3.13727034729483	0.0299289839366122	SMESG000049195.1	Wnt.72	Ctrl.72	NA		dd_Smed_v6_768_0_1,dd_Smed_v6_768_0_2	NA
-3.13727034729484	0.0166995592740142	SMESG000000411.1	Wnt.72	Ctrl.72	NA		NA	NA
-3.13727034729485	0.0274391749042957	SMESG000025889.1	Wnt.72	Ctrl.72	NA		dd_Smed_v6_17_0_1	NA
-3.13727034729486	0.0359124678715618	SMESG000025651.1	Wnt.72	Ctrl.72	NA		NA	NA
-3.13727034729487	0.0255918651498341	SMESG000043009.1	Wnt.72	Ctrl.72	CG8188		dd_Smed_v6_7621_0_1	UBE2S
-3.13727034729488	0.0224139902664523	SMESG000080985.1	Wnt.72	Ctrl.72	NA		dd_Smed_v6_7288_0_1	NA
-3.13727034729489	0.0489036656213166	SMESG000072807.1	Wnt.72	Ctrl.72	DANA\GF16990		dd_Smed_v6_51_1_1	ASTL
-3.13727034729490	0.0242324755884513	SMESG000004222.1	Wnt.72	Ctrl.72	NOTUM	Notum	dd_Smed_v6_24180_0_1	NOTUM
-3.13727034729491	0.0139191072283672	SMESG000031290.1	Wnt.72	Ctrl.72	NA		dd_Smed_v6_4279_0_1	NA
-3.13727034729492	0.0139191072283672	SMESG000009290.1	Wnt.72	Ctrl.72	NA		dd_Smed_v6_815_0_1	NA
-3.13727034729493	0.0332930669748728	SMESG000021729.1	Wnt.72	Ctrl.72	DERE\GG25042	Smed-col4-2	dd_Smed_v6_2197_0_1	COL4A2
-3.13727034729494	0.0411033695045225	SMESG000013430.1	Wnt.72	Ctrl.72	MS3_11446	pou (homeobox) pit	dd_Smed_v6_15555_0_1	POU4F3
-3.13727034729495	0.0355563435207495	SMESG000064133.1	Wnt.72	Ctrl.72	NA		dd_Smed_v6_5943_0_1	NA
-3.13727034729496	0.0240532600023808	SMESG000081078.1	Wnt.72	Ctrl.72	NA		dd_Smed_v6_1525_0_1	NA
-3.13727034729497	0.035559093248018	SMESG000072142.1	Wnt.72	Ctrl.72	NA		dd_Smed_v6_1267_0_1	NA
-3.13727034729498	0.0270053022805213	SMESG000034282.1	Wnt.72	Ctrl.72	MS3_09443		dd_Smed_v6_3977_0_1	SNAP25
-3.13727034729499	0.0479230834215192	SMESG000002071.1	Wnt.72	Ctrl.72	MS3_08290	Troponin I	dd_Smed_v6_323_0_1,dd_Smed_v6_323_0_2	TNNI2
-3.13727034729500	0.0175431747716173	SMESG000049716.1	Wnt.72	Ctrl.72	CTSV		dd_Smed_v6_582_0_1	CTSV
-3.13727034729501	0.023649824958831	SMESG000033553.1	Wnt.72	Ctrl.72	PRPF8		dd_Smed_v6_2504_0_1	PRPF8
-3.13727034729502	0.0435405211216717	SMESG000074861.1	Wnt.72	Ctrl.72	ATPIF1		dd_Smed_v6_1438_0_1	ATPIF1
-3.13727034729503	0.0338547147391802	SMESG000036565.1	Wnt.72	Ctrl.72	NA		dd_Smed_v6_4963_0_1	NA
-3.13727034729504	0.0254330824682404	SMESG000050443.1	Wnt.72	Ctrl.72	PI16	core glycoprotein	dd_Smed_v6_2187_0_1	CRISP3
-3.13727034729505	0.0272914973125901	SMESG000038117.1	Wnt.72	Ctrl.72	SHARPIN		dd_Smed_v6_3486_0_1	RBCK1
-3.13727034729506	0.0328185180084301	SMESG000066271.1	Wnt.72	Ctrl.72	CLEC2D		dd_Smed_v6_2649_0_1,dd_Smed_v6_2649_0_2	NA
-3.13727034729507	0.0274921631858767	SMESG000058066.1	Wnt.72	Ctrl.72	CRE-CEY-1		dd_Smed_v6_52_0_1	YBX1
-3.13727034729508	0.0318959223507691	SMESG000009918.1	Wnt.72	Ctrl.72	NA		dd_Smed_v6_2048_0_1	NA
-3.13727034729509	0.0224139902664523	SMESG000020232.1	Wnt.72	Ctrl.72	FAF2		dd_Smed_v6_2403_0_1	FAF2
-3.13727034729510	0.0387907984927074	SMESG000063825.1	Wnt.72	Ctrl.72	VIMP		dd_Smed_v6_569_0_1	VIMP
-3.13727034729511	0.0369382338822024	SMESG000026492.1	Wnt.72	Ctrl.72	TLK2		dd_Smed_v6_24862_0_1	TLK1
-3.13727034729512	0.0152824596683107	SMESG000066725.1	Wnt.72	Ctrl.72	SOX102F	Smed-soxP5	dd_Smed_v6_9050_0_1	SOX5
-3.13727034729513	0.0272390478451389	SMESG000074600.1	Wnt.72	Ctrl.72	MS3_09279		dd_Smed_v6_6219_0_1	ARID1B
-3.13727034729514	0.0242324755884513	SMESG000072057.1	Wnt.72	Ctrl.72	TRAF2		dd_Smed_v6_6054_0_1,dd_Smed_v6_6054_0_2,dd_Smed_v6_6054_0_3	NA
-3.13727034729515	0.0495568908287708	SMESG000049512.1	Wnt.72	Ctrl.72	MS3_08366		dd_Smed_v6_373_0_1	CSRP1
-3.13727034729516	0.0483417930491949	SMESG000050444.1	Wnt.72	Ctrl.72	PI16		dd_Smed_v6_2187_0_1	CRISP2
-3.13727034729517	0.0487490878933314	SMESG000012688.1	Wnt.72	Ctrl.72	NA		dd_Smed_v6_55_0_1	NA
-3.13727034729518	0.0428258500663169	SMESG000027528.1	Wnt.72	Ctrl.72	NA		dd_Smed_v6_36283_0_1	NA
-3.13727034729519	0.0142244374060643	SMESG000015861.1	Wnt.72	Ctrl.72	NA		dd_Smed_v6_10783_0_1	NA
-3.13727034729520	0.0338393782772129	SMESG000024476.1	Wnt.72	Ctrl.72	NA		NA	NA
-3.13727034729521	0.0468069937625758	SMESG000019978.1	Wnt.72	Ctrl.72	NA		NA	NA
-3.13727034729522	0.033546548677642	SMESG000074929.1	Wnt.72	Ctrl.72	IF4E		dd_Smed_v6_20535_0_1	EIF4E1B
-3.13727034729523	0.0320592264107012	SMESG000052764.1	Wnt.72	Ctrl.72	NA		dd_Smed_v6_3383_0_1	ARF1
-3.13727034729524	0.0438049366959819	SMESG000037137.1	Wnt.72	Ctrl.72	NA		dd_Smed_v6_1632_0_1	NA
-3.13727034729525	0.0101770352790491	SMESG000049663.1	Wnt.72	Ctrl.72	TRAF3		dd_Smed_v6_3528_0_1,dd_Smed_v6_490_0_1,dd_Smed_v6_490_0_10,dd_Smed_v6_490_0_11,dd_Smed_v6_490_0_13,dd_Smed_v6_490_0_14,dd_Smed_v6_490_0_2,dd_Smed_v6_490_0_3,dd_Smed_v6_490_0_4,dd_Smed_v6_490_0_6,dd_Smed_v6_9170_0_7	NA
-3.13727034729526	0.0272914973125901	SMESG000002154.1	Wnt.72	Ctrl.72	LASP1		dd_Smed_v6_1218_0_1	LASP1
-3.13727034729527	0.0400832162809168	SMESG000026652.1	Wnt.72	Ctrl.72	NA		dd_Smed_v6_4650_0_1	PSIP1
-3.13727034729528	0.0268477140339574	SMESG000014374.1	Wnt.72	Ctrl.72	MS3_05614		dd_Smed_v6_1970_0_1	NCALD
-3.13727034729529	0.046193229735929	SMESG000011025.1	Wnt.72	Ctrl.72	F751_2456		dd_Smed_v6_2765_0_1	FKBP2
-3.13727034729530	0.0139191072283672	SMESG000070004.1	Wnt.72	Ctrl.72	NA		NA	NA
-3.13727034729531	0.019239675007489	SMESG000029703.1	Wnt.72	Ctrl.72	NA		dd_Smed_v6_1243_0_5	NA
-3.13727034729532	0.0139191072283672	SMESG000040141.1	Wnt.72	Ctrl.72	TCM_043066		dd_Smed_v6_2532_0_1	NFYB
-3.13727034729533	0.0462226119114307	SMESG000000229.1	Wnt.72	Ctrl.72	GS2		dd_Smed_v6_646_0_1	GLUL
-3.13727034729534	0.0292949725953378	SMESG000036897.1	Wnt.72	Ctrl.72	MS3_05731		dd_Smed_v6_5026_0_1	WBP11
-3.13727034729535	0.00269904165282547	SMESG000021620.1	Wnt.72	Ctrl.72	PDZRN4		dd_Smed_v6_5781_0_1,dd_Smed_v6_5781_0_2	PDZD4
-3.13727034729536	0.0139191072283672	SMESG000049200.1	Wnt.72	Ctrl.72	PTPRG		dd_Smed_v6_2457_0_1,dd_Smed_v6_768_0_1,dd_Smed_v6_768_0_2	PTPRG
-3.13727034729537	0.0359124678715618	SMESG000010456.1	Wnt.72	Ctrl.72	T265_08090		dd_Smed_v6_1968_2_1,dd_Smed_v6_1968_2_2,dd_Smed_v6_1968_2_3	SH2D5
-3.13727034729538	0.028689456822781	SMESG000005487.1	Wnt.72	Ctrl.72	TUBA3A		dd_Smed_v6_38_0_1,dd_Smed_v6_38_0_2	TUBA3D
-3.13727034729539	0.0046892495138259	SMESG000071791.1	Wnt.72	Ctrl.72	AGGF1		dd_Smed_v6_5707_0_1	AGGF1
-3.13727034729540	0.0321185420186714	SMESG000043329.1	Wnt.72	Ctrl.72	NA		dd_Smed_v6_3738_0_1	NA
-3.13727034729541	0.035750552159301	SMESG000026762.1	Wnt.72	Ctrl.72	NA		dd_Smed_v6_47555_0_1,dd_Smed_v6_76951_0_1,dd_Smed_v6_81332_0_1	KIF3A,KIFC3
-3.13727034729542	0.0174246008291205	SMESG000043802.1	Wnt.72	Ctrl.72	PLSCR1		dd_Smed_v6_2582_0_5,dd_Smed_v6_4899_0_1,dd_Smed_v6_7024_1_1	PLSCR1
-3.13727034729543	0.041915785358863	SMESG000049722.1	Wnt.72	Ctrl.72	NA	Cathepsin L2	dd_Smed_v6_175_0_1	CTSV
-3.13727034729544	0.0317930548682006	SMESG000055023.1	Wnt.72	Ctrl.72	MS3_03243		dd_Smed_v6_2492_0_1	KLKB1
-3.13727034729545	0.0369382338822024	SMESG000025209.1	Wnt.72	Ctrl.72	MS3_04920		dd_Smed_v6_198_0_1	CELA1
-3.13727034729546	0.0287707811636133	SMESG000069780.1	Wnt.72	Ctrl.72	NA		dd_Smed_v6_12876_0_1	NA
-3.13727034729547	0.0371005623215431	SMESG000066546.1	Wnt.72	Ctrl.72	MS3_05320	Smed-col4-4	dd_Smed_v6_2500_0_1	COL24A1
-3.13727034729548	0.0350752717828778	SMESG000009969.1	Wnt.72	Ctrl.72	AAEL_AAEL001428		dd_Smed_v6_22479_0_1	HEY2
-3.13727034729549	0.01481635043804	SMESG000074461.1	Wnt.72	Ctrl.72	NA	EIF4G	dd_Smed_v6_2612_0_2,dd_Smed_v6_3367_0_1,dd_Smed_v6_3367_0_2	NA
-3.13727034729550	0.0368560860017487	SMESG000026642.1	Wnt.72	Ctrl.72	NA		dd_Smed_v6_2657_0_1,dd_Smed_v6_2657_0_2	NA
-3.13727034729551	0.0371254528762836	SMESG000002004.1	Wnt.72	Ctrl.72	MX2		dd_Smed_v6_3169_0_1	DNM3,MX2
-3.13727034729552	0.00693329725441846	SMESG000032417.1	Wnt.72	Ctrl.72	PYGO1		dd_Smed_v6_6971_0_1	NA
-3.13727034729553	0.0287707811636133	SMESG000049194.1	Wnt.72	Ctrl.72	NA		dd_Smed_v6_768_0_1,dd_Smed_v6_768_0_2	NA
-3.13727034729554	0.0292949725953378	SMESG000072174.1	Wnt.72	Ctrl.72	PPP1R16B		dd_Smed_v6_5403_0_1	PPP1R16B
-3.13727034729555	0.0318959223507691	SMESG000044479.1	Wnt.72	Ctrl.72	NA		dd_Smed_v6_2712_3_12,dd_Smed_v6_2712_3_16,dd_Smed_v6_2712_3_17,dd_Smed_v6_2712_3_19	NA
-3.13727034729556	0.0169091393691611	SMESG000013315.1	Wnt.72	Ctrl.72	SMARCC2		dd_Smed_v6_1804_0_1	SMARCC2
-3.13727034729557	0.047117590476687	SMESG000017115.1	Wnt.72	Ctrl.72	MS3_03872		dd_Smed_v6_4479_1_1	NA
-3.13727034729558	0.0332930669748728	SMESG000065125.1	Wnt.72	Ctrl.72	DAZAP2-LIKE		dd_Smed_v6_2852_0_1	NA
-3.13727034729559	0.0399093788692525	SMESG000047315.1	Wnt.72	Ctrl.72	NA		dd_Smed_v6_5128_0_1	NA
-3.13727034729560	0.0445174348698993	SMESG000030828.1	Wnt.72	Ctrl.72	MS3_08904		dd_Smed_v6_880_0_1	TSTD1
-3.13727034729561	0.0301177268732877	SMESG000009892.1	Wnt.72	Ctrl.72	CDC42SE2		dd_Smed_v6_2418_0_1	NA
-3.13727034729562	0.0471742871212971	SMESG000072006.1	Wnt.72	Ctrl.72	NA		dd_Smed_v6_6131_0_1	NA
-3.13727034729563	0.0233803992437203	SMESG000021608.1	Wnt.72	Ctrl.72	NA		dd_Smed_v6_2260_0_1	NA
-3.13727034729564	0.0219908436776188	SMESG000059698.1	Wnt.72	Ctrl.72	NA		dd_Smed_v6_188_0_1	NA
-3.13727034729565	0.0315853464313241	SMESG000010278.1	Wnt.72	Ctrl.72	NA	rnf43	dd_Smed_v6_2844_0_1,dd_Smed_v6_4088_0_1	RNF38
-3.13727034729566	0.0320592264107012	SMESG000055046.1	Wnt.72	Ctrl.72	CDK11A		dd_Smed_v6_9430_0_1	CDK11B
-3.13727034729567	0.0317960306486844	SMESG000061090.1	Wnt.72	Ctrl.72	NA		dd_Smed_v6_1300_0_1,dd_Smed_v6_1300_0_2	NA
-3.13727034729568	0.0492644440001467	SMESG000019746.1	Wnt.72	Ctrl.72	LQFR		dd_Smed_v6_1065_0_1	CLINT1
-3.13727034729569	0.0482202683071918	SMESG000049496.1	Wnt.72	Ctrl.72	CG13375		dd_Smed_v6_15091_0_1	RASD1
-3.13727034729570	0.0430269946733828	SMESG000043852.1	Wnt.72	Ctrl.72	NA		dd_Smed_v6_1483_0_1	NA
-3.13727034729571	0.0322648492165883	SMESG000074445.1	Wnt.72	Ctrl.72	KIAA1429		dd_Smed_v6_4676_0_1	KIAA1429
-3.13727034729572	0.0186646012131507	SMESG000014803.1	Wnt.72	Ctrl.72	TRAF6		NA	NA
-3.13727034729573	0.035750552159301	SMESG000001252.1	Wnt.72	Ctrl.72	TGT		dd_Smed_v6_11928_0_1	QTRT1
-3.13727034729574	0.0409271044943363	SMESG000003969.1	Wnt.72	Ctrl.72	MS3_10268		dd_Smed_v6_225_0_1	CHCHD10
-3.13727034729575	0.0272390478451389	SMESG000050053.1	Wnt.72	Ctrl.72	NA		dd_Smed_v6_6481_0_1,dd_Smed_v6_6481_0_2,dd_Smed_v6_6481_0_3	LIN54
-3.13727034729576	0.0369382338822024	SMESG000011029.1	Wnt.72	Ctrl.72	MS3_09846		dd_Smed_v6_660_0_1	CALM2
-3.13727034729577	0.0491722827229849	SMESG000017206.1	Wnt.72	Ctrl.72	TLX2		dd_Smed_v6_13781_0_1	TLX3
-3.13727034729578	0.0460905214286262	SMESG000037557.1	Wnt.72	Ctrl.72	TOP2B		dd_Smed_v6_1626_0_3	TOP2B
-3.13727034729579	0.019150675814534	SMESG000029912.1	Wnt.72	Ctrl.72	MS3_02173		dd_Smed_v6_5057_0_1	NA
-3.13727034729580	0.0328185180084301	SMESG000026136.1	Wnt.72	Ctrl.72	NA		dd_Smed_v6_4323_0_1,dd_Smed_v6_7269_0_1,dd_Smed_v6_7269_0_2	NA
-3.13727034729581	0.0163538081680844	SMESG000025655.1	Wnt.72	Ctrl.72	NA		dd_Smed_v6_2047_0_1	NA
-3.13727034729582	0.0387984789877472	SMESG000048912.1	Wnt.72	Ctrl.72	ACA1_257540		dd_Smed_v6_172_1_1	RNASET2
-3.13727034729583	0.019150675814534	SMESG000067876.1	Wnt.72	Ctrl.72	NA		NA	NA
-3.13727034729584	0.0248638400188196	SMESG000032185.1	Wnt.72	Ctrl.72	MS3_07840		dd_Smed_v6_3776_0_1	NA
-3.13727034729585	0.0445632200030203	SMESG000024586.1	Wnt.72	Ctrl.72	NA		dd_Smed_v6_8725_0_1	FAM183A
-3.13727034729586	0.028689456822781	SMESG000010468.1	Wnt.72	Ctrl.72	TVAG_081680		dd_Smed_v6_593_1_11,dd_Smed_v6_593_1_12,dd_Smed_v6_593_1_9	ANKDD1B
-3.13727034729587	0.0046892495138259	SMESG000016474.1	Wnt.72	Ctrl.72	NA		dd_Smed_v6_1198_0_1	39326
-3.13727034729588	0.0308217686344644	SMESG000035940.1	Wnt.72	Ctrl.72	NA		NA	NA
-3.13727034729589	0.0362949287380935	SMESG000076268.1	Wnt.72	Ctrl.72	NR2E1		dd_Smed_v6_25420_0_1	NR2E1
-3.13727034729590	0.0419496601028278	SMESG000014559.1	Wnt.72	Ctrl.72	NA		NA	NA
-3.13727034729591	0.0268477140339574	SMESG000017173.1	Wnt.72	Ctrl.72	SMC3		dd_Smed_v6_3809_0_1	SMC3
-3.13727034729592	0.0220031768342561	SMESG000023118.1	Wnt.72	Ctrl.72	NKX6-2	Smed-nkx6-2	dd_Smed_v6_12873_0_1	NKX6-1
-3.13727034729593	0.0392723046209221	SMESG000060084.1	Wnt.72	Ctrl.72	L(2)GD1		dd_Smed_v6_4807_0_1,dd_Smed_v6_4807_0_2	CC2D1A
-3.13727034729594	0.0328185180084301	SMESG000022714.1	Wnt.72	Ctrl.72	NA		dd_Smed_v6_3300_0_1	NA
-3.13727034729595	0.0328988494158199	SMESG000016782.1	Wnt.72	Ctrl.72	UBB		NA	NA
-3.13727034729596	0.0422842998063177	SMESG000048838.1	Wnt.72	Ctrl.72	TFDP1		dd_Smed_v6_2073_0_1,dd_Smed_v6_3643_0_1	TFDP1
-3.13727034729597	0.037837070187381	SMESG000076142.1	Wnt.72	Ctrl.72	NA		dd_Smed_v6_719_0_1	NA
-3.13727034729598	0.0337023663312908	SMESG000054781.1	Wnt.72	Ctrl.72	NA		dd_Smed_v6_69_0_1	NA
-3.13727034729599	0.0322648492165883	SMESG000027295.1	Wnt.72	Ctrl.72	DGRI\GH10892		dd_Smed_v6_3458_0_1,dd_Smed_v6_3458_0_2,dd_Smed_v6_4153_0_1	ACIN1
-3.13727034729600	0.0416511563457071	SMESG000017245.1	Wnt.72	Ctrl.72	MEKK1		NA	MAP3K3
-3.13727034729601	0.0428258500663169	SMESG000019778.1	Wnt.72	Ctrl.72	NA		NA	NA
-3.13727034729602	0.0245333325864642	SMESG000049844.1	Wnt.72	Ctrl.72	TRAF3		dd_Smed_v6_490_0_15,dd_Smed_v6_490_0_18,dd_Smed_v6_490_0_2,dd_Smed_v6_490_0_3,dd_Smed_v6_490_0_4,dd_Smed_v6_490_0_7,dd_Smed_v6_490_0_8	TRAF4
-3.13727034729603	0.0166995592740142	SMESG000021412.1	Wnt.72	Ctrl.72	BCKDHA		dd_Smed_v6_10732_0_1	BCKDHA
-3.13727034729604	0.0330808741499359	SMESG000023303.1	Wnt.72	Ctrl.72	MED1		dd_Smed_v6_6432_0_1,dd_Smed_v6_6432_0_2,dd_Smed_v6_6432_0_3	MED1
-3.13727034729605	0.0340642666661696	SMESG000041611.1	Wnt.72	Ctrl.72	MS3_05462		dd_Smed_v6_1935_0_1,dd_Smed_v6_5957_0_1	SREK1
-3.13727034729606	0.035576191704571	SMESG000008610.1	Wnt.72	Ctrl.72	CNBP		dd_Smed_v6_947_0_1	CNBP
-3.13727034729607	0.0336677603535935	SMESG000075268.1	Wnt.72	Ctrl.72	NA		dd_Smed_v6_11332_0_1,dd_Smed_v6_9464_0_1	ZNF175,ZNF619
-3.13727034729608	0.0360230843266009	SMESG000010816.1	Wnt.72	Ctrl.72	UTP14A		dd_Smed_v6_3884_0_1,dd_Smed_v6_3884_0_2	UTP14C
-3.13727034729609	0.0317114305128604	SMESG000079612.1	Wnt.72	Ctrl.72	AAEL_AAEL013985		dd_Smed_v6_3181_0_1	DDX46
-3.13727034729610	0.03542118906011	SMESG000070273.1	Wnt.72	Ctrl.72	MSN		dd_Smed_v6_1131_0_1	MSN
-3.13727034729611	0.0495568908287708	SMESG000048961.1	Wnt.72	Ctrl.72	MS3_00614		dd_Smed_v6_2687_0_1,dd_Smed_v6_3934_0_1	DSCAML1
-3.13727034729612	0.0181183001068098	SMESG000001061.1	Wnt.72	Ctrl.72	NA		dd_Smed_v6_9824_0_1	RIMBP3C
-3.13727034729613	0.0345609182876657	SMESG000040645.1	Wnt.72	Ctrl.72	FOXK1	Smed-FoxK	dd_Smed_v6_5767_0_1	FOXK1
-3.13727034729614	0.0260140141135672	SMESG000002896.1	Wnt.72	Ctrl.72	T265_06319		dd_Smed_v6_14213_0_1,dd_Smed_v6_14213_0_2	NA
-3.13727034729615	0.0290999591609818	SMESG000072973.1	Wnt.72	Ctrl.72	YLPM1		dd_Smed_v6_6970_0_1	YLPM1
-3.13727034729616	0.0361477822827115	SMESG000058013.1	Wnt.72	Ctrl.72	YBX2		dd_Smed_v6_35_0_2	YBX1
-3.13727034729617	0.0270053022805213	SMESG000072172.1	Wnt.72	Ctrl.72	NA		dd_Smed_v6_4123_0_1	NA
-3.13727034729618	0.0332930669748728	SMESG000024991.1	Wnt.72	Ctrl.72	NA		dd_Smed_v6_69_0_2	NA
-3.13727034729619	0.0293949015415407	SMESG000013648.1	Wnt.72	Ctrl.72	MS3_01657		dd_Smed_v6_10082_0_1,dd_Smed_v6_10082_0_2,dd_Smed_v6_10082_0_3	NVL
-3.13727034729620	0.0338547147391802	SMESG000063850.1	Wnt.72	Ctrl.72	MS3_08987		dd_Smed_v6_2529_0_1	ENAH
-3.13727034729621	0.0166995592740142	SMESG000069975.1	Wnt.72	Ctrl.72	NA		dd_Smed_v6_8419_0_1	TAF3
-3.13727034729622	0.0139191072283672	SMESG000026022.1	Wnt.72	Ctrl.72	NA		dd_Smed_v6_6490_1_1,dd_Smed_v6_6490_1_2	NA
-3.13727034729623	0.0445632200030203	SMESG000052984.1	Wnt.72	Ctrl.72	NA		dd_Smed_v6_9885_0_1	NA
-3.13727034729624	0.0312167775230561	SMESG000022578.1	Wnt.72	Ctrl.72	TGFB1I1		dd_Smed_v6_27735_0_1,dd_Smed_v6_9298_0_1	PXN,TGFB1I1
-3.13727034729625	0.0348547618635373	SMESG000029652.1	Wnt.72	Ctrl.72	MS3_06690		dd_Smed_v6_5323_0_1	RASSF1
-3.13727034729626	0.0330808741499359	SMESG000025428.1	Wnt.72	Ctrl.72	NA		dd_Smed_v6_2887_0_1,dd_Smed_v6_2887_0_2	NA
-3.13727034729627	0.0425565912675159	SMESG000010590.1	Wnt.72	Ctrl.72	NA		dd_Smed_v6_11388_0_1	NA
-3.13727034729628	0.0272914973125901	SMESG000065196.1	Wnt.72	Ctrl.72	NA		dd_Smed_v6_6481_0_1,dd_Smed_v6_6481_0_2,dd_Smed_v6_6481_0_3	LIN54
-3.13727034729629	0.0422217361534984	SMESG000043341.1	Wnt.72	Ctrl.72	NA		dd_Smed_v6_3738_0_2,dd_Smed_v6_3738_0_3,dd_Smed_v6_3738_0_4	NA
-3.13727034729630	0.047117590476687	SMESG000065079.1	Wnt.72	Ctrl.72	NA		NA	NA
-3.13727034729631	0.0175431747716173	SMESG000034317.1	Wnt.72	Ctrl.72	MYOD1	Smed-myoD	dd_Smed_v6_12634_0_1	MYF5
-3.13727034729632	0.0445085278035695	SMESG000030842.1	Wnt.72	Ctrl.72	PCDHB14		dd_Smed_v6_14778_0_1	PCDH1
-3.13727034729633	0.0407656196433598	SMESG000014357.1	Wnt.72	Ctrl.72	RBM26_1		dd_Smed_v6_5737_0_1,dd_Smed_v6_5737_0_2	NA
-3.13727034729634	0.00831672208102747	SMESG000025925.1	Wnt.72	Ctrl.72	NA	AxinB	dd_Smed_v6_5531_0_1,dd_Smed_v6_5818_0_1	AXIN1
-3.13727034729635	0.0418228385833671	SMESG000066687.1	Wnt.72	Ctrl.72	NA		dd_Smed_v6_1605_0_1	IMMT
-3.13727034729636	0.0351815822190048	SMESG000055894.1	Wnt.72	Ctrl.72	NA		dd_Smed_v6_17284_0_1	NA
-3.13727034729637	0.047117590476687	SMESG000026488.1	Wnt.72	Ctrl.72	MS3_08711		dd_Smed_v6_10088_0_1,dd_Smed_v6_6431_0_1	TLK1
-3.13727034729638	0.0471742871212971	SMESG000051830.1	Wnt.72	Ctrl.72	NA		NA	NA
-3.13727034729639	0.0309634100435584	SMESG000049565.1	Wnt.72	Ctrl.72	TRAF3		dd_Smed_v6_490_0_2,dd_Smed_v6_490_0_4	TRAF4
-3.13727034729640	0.0349785830485113	SMESG000067154.1	Wnt.72	Ctrl.72	NA		dd_Smed_v6_6479_0_1,dd_Smed_v6_6479_0_2,dd_Smed_v6_6479_1_1	NA
-3.13727034729641	0.0350752717828778	SMESG000000559.1	Wnt.72	Ctrl.72	TRAF6		dd_Smed_v6_1243_0_1	TRAF4
-3.13727034729642	0.033546548677642	SMESG000049140.1	Wnt.72	Ctrl.72	NA		dd_Smed_v6_3710_0_1	NA
-3.13727034729643	0.049324250923425	SMESG000038704.1	Wnt.72	Ctrl.72	NA		dd_Smed_v6_555_0_1,dd_Smed_v6_555_0_2,dd_Smed_v6_555_0_3,dd_Smed_v6_637_0_2	CTTN
-3.13727034729644	0.0139191072283672	SMESG000049676.1	Wnt.72	Ctrl.72	TRAF3		NA	TRAF4
-3.13727034729645	0.0352343719642292	SMESG000073546.1	Wnt.72	Ctrl.72	NA		dd_Smed_v6_392_0_1	YBX1
-3.13727034729646	0.0314271052561209	SMESG000056346.1	Wnt.72	Ctrl.72	NA		dd_Smed_v6_2250_0_1,dd_Smed_v6_2250_0_2	NA
-3.13727034729647	0.0206996657933978	SMESG000067250.1	Wnt.72	Ctrl.72	TRAF3		NA	TRAF6
-3.13727034729648	0.0239361400481717	SMESG000063727.1	Wnt.72	Ctrl.72	UBC		dd_Smed_v6_15619_0_1	UBC
-3.13727034729649	0.0379488691313946	SMESG000035947.1	Wnt.72	Ctrl.72	PHUM_PHUM450840		dd_Smed_v6_4163_0_1	CDC5L
-3.13727034729650	0.0374889322143548	SMESG000071670.1	Wnt.72	Ctrl.72	EIF-4B		dd_Smed_v6_3282_1_1	NA
-3.13727034729651	0.0468370091496166	SMESG000075974.1	Wnt.72	Ctrl.72	CFDP1		dd_Smed_v6_2321_0_1	CFDP1
-3.13727034729652	0.0271525624190633	SMESG000016254.1	Wnt.72	Ctrl.72	MS3_01452		dd_Smed_v6_6068_0_1,dd_Smed_v6_6068_0_2	USP6NL
-3.13727034729653	0.0330808741499359	SMESG000080319.1	Wnt.72	Ctrl.72	NA		dd_Smed_v6_713_0_1	NA
-3.13727034729654	0.0437035649131811	SMESG000060570.1	Wnt.72	Ctrl.72	CBP20	nuclear cap-binding protein subunit 2-like	dd_Smed_v6_4139_0_1	NCBP2
-3.13727034729655	0.0260140141135672	SMESG000050569.1	Wnt.72	Ctrl.72	1110001J03RIK		dd_Smed_v6_3635_0_1	NA
-3.13727034729656	0.0223892139008519	SMESG000009090.1	Wnt.72	Ctrl.72	CPIPJ_CPIJ009276		dd_Smed_v6_2432_0_1	NA
-3.13727034729657	0.035750552159301	SMESG000025457.1	Wnt.72	Ctrl.72	NA		dd_Smed_v6_2554_0_1,dd_Smed_v6_2554_0_2	SMTN
-3.13727034729658	0.0245333325864642	SMESG000053122.1	Wnt.72	Ctrl.72	MS3_10058		dd_Smed_v6_5038_0_1	FAM109A
-3.13727034729659	0.0462521182807678	SMESG000019014.1	Wnt.72	Ctrl.72	ALIX		dd_Smed_v6_1373_1_1,dd_Smed_v6_1373_1_2	PDCD6IP
-3.13727034729660	0.0166995592740142	SMESG000017121.1	Wnt.72	Ctrl.72	HB		dd_Smed_v6_5127_0_1,dd_Smed_v6_5127_0_2	ZNF142
-3.13727034729661	0.0400832162809168	SMESG000017183.1	Wnt.72	Ctrl.72	NA		dd_Smed_v6_5841_0_1	NA
-3.13727034729662	0.0441427437933402	SMESG000071507.1	Wnt.72	Ctrl.72	MS3_04981		dd_Smed_v6_3133_0_1	HMBS
-3.13727034729663	0.0242324755884513	SMESG000053685.1	Wnt.72	Ctrl.72	WDR33		dd_Smed_v6_5567_0_1	WDR33
-3.13727034729664	0.00693329725441846	SMESG000056472.1	Wnt.72	Ctrl.72	AAEL_AAEL011722		dd_Smed_v6_5999_0_1	CPO
-3.13727034729665	0.0242324755884513	SMESG000066935.1	Wnt.72	Ctrl.72	NA		dd_Smed_v6_4765_0_1	NA
-3.13727034729666	0.0418228385833671	SMESG000037845.1	Wnt.72	Ctrl.72	NA		NA	NA
-3.13727034729667	0.0150303923157394	SMESG000002032.1	Wnt.72	Ctrl.72	MX1		dd_Smed_v6_32794_0_4	MX2
-3.13727034729668	0.0118962689291593	SMESG000045409.1	Wnt.72	Ctrl.72	NA		dd_Smed_v6_10500_0_1,dd_Smed_v6_5592_0_1,dd_Smed_v6_5592_0_2	NA
-3.13727034729669	0.0108289767524168	SMESG000030429.1	Wnt.72	Ctrl.72	T265_09196		dd_Smed_v6_6842_0_1,dd_Smed_v6_6842_0_2	ZNF679
-3.13727034729670	0.0174246008291205	SMESG000044463.1	Wnt.72	Ctrl.72	SKI	Smed-ski	dd_Smed_v6_10394_0_1	SKI
-3.13727034729671	0.0370763115597712	SMESG000018018.1	Wnt.72	Ctrl.72	MS3_03366	DEAD box ATP-dependent RNA helicase, putative [Schistosoma mansoni]	dd_Smed_v6_6096_0_1	DDX49
-3.13727034729672	0.0339587974486688	SMESG000026513.1	Wnt.72	Ctrl.72	RNF150		dd_Smed_v6_5532_0_1	RNF150
-3.13727034729673	0.0383225167762765	SMESG000028042.1	Wnt.72	Ctrl.72	NA		dd_Smed_v6_12683_1_4,dd_Smed_v6_12683_1_8	NA
-3.13727034729674	0.0438404371750339	SMESG000002801.1	Wnt.72	Ctrl.72	NA		dd_Smed_v6_3047_0_1	IGF2BP1,IGF2BP3
-3.13727034729675	0.0152824596683107	SMESG000011923.1	Wnt.72	Ctrl.72	NA		dd_Smed_v6_10453_0_1	NA
-3.13727034729676	0.0301551319168434	SMESG000051375.1	Wnt.72	Ctrl.72	MS3_03642	WntA	dd_Smed_v6_4877_0_1	WNT4
-3.13727034729677	0.0389566447849757	SMESG000051210.1	Wnt.72	Ctrl.72	NA		dd_Smed_v6_7743_0_1	DMAP1
-3.13727034729678	0.0224139902664523	SMESG000044397.1	Wnt.72	Ctrl.72	NA		dd_Smed_v6_4697_0_1	MDC1
-3.13727034729679	0.0305970348075719	SMESG000054669.1	Wnt.72	Ctrl.72	ZC2HC1A		dd_Smed_v6_2762_0_1	ZC2HC1A
-3.13727034729680	0.0497763712692834	SMESG000036336.1	Wnt.72	Ctrl.72	ETS65A	Ets	dd_Smed_v6_21270_0_1,dd_Smed_v6_28005_0_1	ERG
-3.13727034729681	0.0360760101927328	SMESG000050948.1	Wnt.72	Ctrl.72	NA		dd_Smed_v6_861_0_1,dd_Smed_v6_861_0_2,dd_Smed_v6_861_0_3	NA
-3.13727034729682	0.0443179551658029	SMESG000048911.1	Wnt.72	Ctrl.72	PPFIA2		dd_Smed_v6_5468_0_1,dd_Smed_v6_5468_0_2	PPFIA2
-3.13727034729683	0.0350752717828778	SMESG000028282.1	Wnt.72	Ctrl.72	AQR		dd_Smed_v6_7822_0_1,dd_Smed_v6_7822_0_2,dd_Smed_v6_7822_0_3	AQR
-3.13727034729684	0.0492644440001467	SMESG000032749.1	Wnt.72	Ctrl.72	NA		dd_Smed_v6_4244_0_1,dd_Smed_v6_4244_0_3	PRKCD
-3.13727034729685	0.0363294714225778	SMESG000025153.1	Wnt.72	Ctrl.72	MS3_05848		dd_Smed_v6_6230_0_1,dd_Smed_v6_6230_0_10,dd_Smed_v6_6230_0_2,dd_Smed_v6_6230_0_3,dd_Smed_v6_6230_0_4,dd_Smed_v6_6230_0_5,dd_Smed_v6_6230_0_6,dd_Smed_v6_6230_0_7,dd_Smed_v6_6230_0_8,dd_Smed_v6_6230_0_9	TNIK
-3.13727034729686	0.0328185180084301	SMESG000023195.1	Wnt.72	Ctrl.72	MS3_03722		dd_Smed_v6_12318_0_1	RBBP6
-3.13727034729687	0.049324250923425	SMESG000055467.1	Wnt.72	Ctrl.72	NA		dd_Smed_v6_5602_0_1,dd_Smed_v6_5602_0_2	EPN2
-3.13727034729688	0.0395087202088224	SMESG000043634.1	Wnt.72	Ctrl.72	NA		NA	NA
-3.13727034729689	0.0445632200030203	SMESG000072655.1	Wnt.72	Ctrl.72	PTSG_11005	DEAD box ATP-dependent RNA helicase, putative [Schistosoma mansoni]	dd_Smed_v6_3102_0_1	RAB8A
-3.13727034729690	0.0456277134990615	SMESG000019928.1	Wnt.72	Ctrl.72	NA		dd_Smed_v6_6314_0_1,dd_Smed_v6_6314_0_2	NA
-3.13727034729691	0.0361915386697622	SMESG000057600.1	Wnt.72	Ctrl.72	MS3_03766	Rab-protein 8 [Schistosoma japonicum]	dd_Smed_v6_35872_0_1	CNN2
-3.13727034729692	0.0481676701497681	SMESG000024841.1	Wnt.72	Ctrl.72	NA		dd_Smed_v6_15258_0_1,dd_Smed_v6_23603_0_1	NA
-3.13727034729693	0.00693329725441846	SMESG000020814.1	Wnt.72	Ctrl.72	NA		dd_Smed_v6_5728_0_1	NA
-3.13727034729694	0.0389681325193221	SMESG000055438.1	Wnt.72	Ctrl.72	ABI2		dd_Smed_v6_690_0_1,dd_Smed_v6_987_0_1	ABI2
-3.13727034729695	0.0347310056990717	SMESG000057599.1	Wnt.72	Ctrl.72	MS3_03766		dd_Smed_v6_450_0_1,dd_Smed_v6_635_0_1	CNN3
-3.13727034729696	0.0445632200030203	SMESG000003796.1	Wnt.72	Ctrl.72	NA		dd_Smed_v6_774_0_1	NA
-3.13727034729697	0.0418228385833671	SMESG000003215.1	Wnt.72	Ctrl.72	AAMDC		dd_Smed_v6_2203_0_1	AAMDC
-3.13727034729698	0.0101770352790491	SMESG000069696.1	Wnt.72	Ctrl.72	NA		dd_Smed_v6_2851_0_1	NA
-3.13727034729699	0.0396537029949535	SMESG000043665.1	Wnt.72	Ctrl.72	MS3_02469		dd_Smed_v6_12089_0_1	ESF1
-3.13727034729700	0.0365172198803354	SMESG000081036.1	Wnt.72	Ctrl.72	BM1_30865		dd_Smed_v6_1199_0_1	DNASE2B
-3.13727034729701	0.0314271052561209	SMESG000000571.1	Wnt.72	Ctrl.72	TRAF3		dd_Smed_v6_661_0_1,dd_Smed_v6_661_0_3	TRAF6
-3.13727034729702	0.0429005808051693	SMESG000015924.1	Wnt.72	Ctrl.72	NA	gelsolin-like	dd_Smed_v6_1673_0_1	VIL1
-3.13727034729703	0.0332930669748728	SMESG000015860.1	Wnt.72	Ctrl.72	TRAF1		NA	NA
-3.13727034729704	0.0345609182876657	SMESG000049745.1	Wnt.72	Ctrl.72	TRAF3		dd_Smed_v6_490_0_13	NA
-3.13727034729705	0.0376043570787885	SMESG000017514.1	Wnt.72	Ctrl.72	MS3_06241		dd_Smed_v6_6610_0_1,dd_Smed_v6_6610_0_10,dd_Smed_v6_6610_0_11,dd_Smed_v6_6610_0_12,dd_Smed_v6_6610_0_13,dd_Smed_v6_6610_0_14,dd_Smed_v6_6610_0_2,dd_Smed_v6_6610_0_3,dd_Smed_v6_6610_0_4,dd_Smed_v6_6610_0_5,dd_Smed_v6_6610_0_6,dd_Smed_v6_6610_0_7,dd_Smed_v6_6610_0_8,dd_Smed_v6_6610_0_9	ESPL1
-3.13727034729706	0.0101040705403129	SMESG000016670.1	Wnt.72	Ctrl.72	NA		dd_Smed_v6_11150_0_1	DLX4,VSX1
-3.13727034729707	0.0373587689694273	SMESG000024269.1	Wnt.72	Ctrl.72	GM33237		NA	NA
-3.13727034729708	0.035559093248018	SMESG000010223.1	Wnt.72	Ctrl.72	LIPRIN-ALPHA		dd_Smed_v6_8927_0_1	KAZN
-3.13727034729709	0.0374889322143548	SMESG000052032.1	Wnt.72	Ctrl.72	MS3_01348		dd_Smed_v6_1331_0_1	HMGB2
-3.13727034729710	0.0385594322428683	SMESG000012051.1	Wnt.72	Ctrl.72	MS3_08276		dd_Smed_v6_1054_0_1	HSPG2
-3.13727034729711	0.0343040289753354	SMESG000017022.1	Wnt.72	Ctrl.72	NA		dd_Smed_v6_9450_0_1	NA
-3.13727034729712	0.0423666677310216	SMESG000067729.1	Wnt.72	Ctrl.72	MOROR_8094		NA	TUBA1C
-3.13727034729713	0.0290999591609818	SMESG000029407.1	Wnt.72	Ctrl.72	NA		dd_Smed_v6_4370_0_1	NA
-3.13727034729714	0.0315601154800375	SMESG000059552.1	Wnt.72	Ctrl.72	NA		dd_Smed_v6_1566_1_1	NA
-3.13727034729715	0.0211034984190942	SMESG000070162.1	Wnt.72	Ctrl.72	TRAF3		NA	NA
-3.13727034729716	0.0150303923157394	SMESG000022862.1	Wnt.72	Ctrl.72	MS3_03243		dd_Smed_v6_10267_0_1	KLKB1
-3.13727034729717	0.0409076963145688	SMESG000020049.1	Wnt.72	Ctrl.72	IH		dd_Smed_v6_25713_0_1	HCN4
-3.13727034729718	0.0357821440145319	SMESG000005194.1	Wnt.72	Ctrl.72	ACYP1		dd_Smed_v6_4021_0_1,dd_Smed_v6_4021_0_2	ACYP1
-3.13727034729719	0.0139191072283672	SMESG000015894.1	Wnt.72	Ctrl.72	NA		NA	TRAF4
-3.13727034729720	0.0348547618635373	SMESG000030062.1	Wnt.72	Ctrl.72	NA		dd_Smed_v6_6172_0_1	NA
-3.13727034729721	0.0497800612086076	SMESG000026956.1	Wnt.72	Ctrl.72	TRAF5		NA	TRAF2
-3.13727034729722	0.0193928296074527	SMESG000029738.1	Wnt.72	Ctrl.72	TRAF1		NA	TRAF4
-3.13727034729723	0.0460905214286262	SMESG000076528.1	Wnt.72	Ctrl.72	ENKUR		dd_Smed_v6_2868_0_1	ENKUR
-3.13727034729724	0.0411805469838073	SMESG000009931.1	Wnt.72	Ctrl.72	MS3_09462		dd_Smed_v6_3081_0_1	CSTF2
-3.13727034729725	0.0421752906942756	SMESG000064735.1	Wnt.72	Ctrl.72	PIN4		dd_Smed_v6_3231_0_1	PIN4
-3.13727034729726	0.0296659871168837	SMESG000033048.1	Wnt.72	Ctrl.72	NA	Smed-Post-2b	dd_Smed_v6_9061_0_1	HOXD9
-3.13727034729727	0.0371254528762836	SMESG000058039.1	Wnt.72	Ctrl.72	CRE-CEY-1		NA	YBX1
-3.13727034729728	0.0226443257511932	SMESG000064673.1	Wnt.72	Ctrl.72	NA	Smed-RoboB	dd_Smed_v6_11123_0_1	NA
-3.13727034729729	0.0338330831318718	SMESG000005130.1	Wnt.72	Ctrl.72	NA		dd_Smed_v6_3257_0_1	NA
-3.13727034729730	0.0379488691313946	SMESG000002048.1	Wnt.72	Ctrl.72	RNASEH1		dd_Smed_v6_3892_0_1,dd_Smed_v6_3892_0_2,dd_Smed_v6_3892_0_3,dd_Smed_v6_3892_0_4	RNASEH1
-3.13727034729731	0.037837070187381	SMESG000008202.1	Wnt.72	Ctrl.72	MS3_05892		dd_Smed_v6_2612_0_1,dd_Smed_v6_2612_0_2	RBMS1
-3.13727034729732	0.037837070187381	SMESG000034095.1	Wnt.72	Ctrl.72	CAM	calmodulin	dd_Smed_v6_414_0_1	CALM2
-3.13727034729733	0.040139641502867	SMESG000007739.1	Wnt.72	Ctrl.72	MS3_07702		dd_Smed_v6_375_0_1	TNNT3
-3.13727034729734	0.036018230722528	SMESG000044586.1	Wnt.72	Ctrl.72	NA		dd_Smed_v6_6921_0_1,dd_Smed_v6_6921_0_2	NA
-3.13727034729735	0.0469328179882492	SMESG000019783.1	Wnt.72	Ctrl.72	NA		dd_Smed_v6_4438_0_1,dd_Smed_v6_4438_0_10,dd_Smed_v6_4438_0_2,dd_Smed_v6_4438_0_3,dd_Smed_v6_4438_0_4,dd_Smed_v6_4438_0_5,dd_Smed_v6_4438_0_6,dd_Smed_v6_4438_0_7,dd_Smed_v6_4438_0_8,dd_Smed_v6_4438_0_9	NA
-3.13727034729736	0.0209301276641559	SMESG000005024.1	Wnt.72	Ctrl.72	CHMP2A		dd_Smed_v6_1335_0_1	CHMP2A
-3.13727034729737	0.0272914973125901	SMESG000014105.1	Wnt.72	Ctrl.72	MRE11A		dd_Smed_v6_4961_0_1	MRE11A
-3.13727034729738	0.0320513988701301	SMESG000061791.1	Wnt.72	Ctrl.72	CACTIN		dd_Smed_v6_8085_0_1	CACTIN
-3.13727034729739	0.0289837556927519	SMESG000077970.1	Wnt.72	Ctrl.72	SOX2	Smed-SoxB2-2	dd_Smed_v6_25321_0_1	SOX14
-3.13727034729740	0.0299289839366122	SMESG000018967.1	Wnt.72	Ctrl.72	KIF23		dd_Smed_v6_9585_0_1	KIF23
-3.13727034729741	0.0260945108891506	SMESG000053083.1	Wnt.72	Ctrl.72	CED-10		dd_Smed_v6_11357_0_1	RAC1
-3.13727034729742	0.0473554401955918	SMESG000030957.1	Wnt.72	Ctrl.72	MS3_01927	BCL3	dd_Smed_v6_7496_0_1	FANK1
-3.13727034729743	0.0322648492165883	SMESG000053473.1	Wnt.72	Ctrl.72	GIT2		dd_Smed_v6_7569_0_1	GIT1
-3.13727034729744	0.0460905214286262	SMESG000012072.1	Wnt.72	Ctrl.72	NA		dd_Smed_v6_70204_0_1	CCDC63
-3.13727034729745	0.035750552159301	SMESG000065404.1	Wnt.72	Ctrl.72	SCLT1	Sodium channel and clathrin linker	dd_Smed_v6_9538_0_1,dd_Smed_v6_9538_0_2	SCLT1
-3.13727034729746	0.0478366630973917	SMESG000065363.1	Wnt.72	Ctrl.72	T265_05326		dd_Smed_v6_1294_0_1,dd_Smed_v6_1294_0_2	NA
-3.13727034729747	0.033905869109115	SMESG000000625.1	Wnt.72	Ctrl.72	NA		dd_Smed_v6_1629_0_1	NA
-3.13727034729748	0.0422842998063177	SMESG000048127.1	Wnt.72	Ctrl.72	CG8129		dd_Smed_v6_6737_0_1	SRR
-3.13727034729749	0.0272390478451389	SMESG000075065.1	Wnt.72	Ctrl.72	KIF3A	Kif3b	dd_Smed_v6_4343_0_1	KIF3A
-3.13727034729750	0.0493898870781697	SMESG000010413.1	Wnt.72	Ctrl.72	NA		dd_Smed_v6_1431_0_1,dd_Smed_v6_1431_0_2	RNPS1
-3.13727034729751	0.0430659745267459	SMESG000052600.1	Wnt.72	Ctrl.72	APMAP		dd_Smed_v6_1480_0_1	APMAP
-3.13727034729752	0.0236354148528746	SMESG000044534.1	Wnt.72	Ctrl.72	NA		dd_Smed_v6_9407_0_1	NA
-3.13727034729753	0.0337349020903029	SMESG000037098.1	Wnt.72	Ctrl.72	PLPPR5		dd_Smed_v6_2507_0_1,dd_Smed_v6_2507_0_2,dd_Smed_v6_2507_0_3,dd_Smed_v6_2507_0_4	PPAP2B
-3.13727034729754	0.0180544536429669	SMESG000038232.1	Wnt.72	Ctrl.72	TM1		dd_Smed_v6_759_0_1	TPM1
-3.13727034729755	0.0386887642907277	SMESG000060577.1	Wnt.72	Ctrl.72	SF1		dd_Smed_v6_19504_0_1	SF1
-3.13727034729756	0.0336147635538175	SMESG000048308.1	Wnt.72	Ctrl.72	TBB-4		dd_Smed_v6_23095_0_1	TUBB
-3.13727034729757	0.0486579779899929	SMESG000074506.1	Wnt.72	Ctrl.72	CG1637		dd_Smed_v6_1053_0_1	ADPRM
-3.13727034729758	0.0365112353875743	SMESG000037133.1	Wnt.72	Ctrl.72	TSP_07354		dd_Smed_v6_4489_0_1,dd_Smed_v6_4489_0_2	STX1B
-3.13727034729759	0.046212647277464	SMESG000072404.1	Wnt.72	Ctrl.72	MS3_03375		dd_Smed_v6_5413_0_1	DDX27
-3.13727034729760	0.0406590308460425	SMESG000024741.1	Wnt.72	Ctrl.72	MS3_04981		dd_Smed_v6_626_0_1	HMBS
-3.13727034729761	0.0326728153483451	SMESG000048301.1	Wnt.72	Ctrl.72	ATAT1		dd_Smed_v6_4913_0_1	ATAT1
-3.13727034729762	0.033546548677642	SMESG000019132.1	Wnt.72	Ctrl.72	RCC1		dd_Smed_v6_4136_0_1,dd_Smed_v6_4136_0_2	RCC1
-3.13727034729763	0.0347310056990717	SMESG000080284.1	Wnt.72	Ctrl.72	NA		dd_Smed_v6_4699_0_1	PDZD4
-3.13727034729764	0.0441427437933402	SMESG000038359.1	Wnt.72	Ctrl.72	ISCW_ISCW018690		dd_Smed_v6_4530_0_1,dd_Smed_v6_7194_0_1	RBM17
-3.13727034729765	0.0464434334426767	SMESG000023169.1	Wnt.72	Ctrl.72	MS3_05768		dd_Smed_v6_5417_0_1	PRPF3
-3.13727034729766	0.0371713982314165	SMESG000003547.1	Wnt.72	Ctrl.72	NA		dd_Smed_v6_13368_0_1,dd_Smed_v6_13368_0_2	NA
-3.13727034729767	0.0166995592740142	SMESG000010567.1	Wnt.72	Ctrl.72	MS3_06913		dd_Smed_v6_9508_0_1,dd_Smed_v6_9508_0_2	NFIB
-3.13727034729768	0.0426032160448334	SMESG000069934.1	Wnt.72	Ctrl.72	NA		dd_Smed_v6_21356_0_1	NA
-3.13727034729769	0.0320592264107012	SMESG000059819.1	Wnt.72	Ctrl.72	NA		dd_Smed_v6_10195_0_1	NA
-3.13727034729770	0.0347025873693307	SMESG000011244.1	Wnt.72	Ctrl.72	TSP_06143	Smed-SoxB	dd_Smed_v6_13215_0_1	SOX2
-3.13727034729771	0.0272390478451389	SMESG000029727.1	Wnt.72	Ctrl.72	MS3_00127		dd_Smed_v6_12812_0_1	TRIM2
-3.13727034729772	0.047117590476687	SMESG000055374.1	Wnt.72	Ctrl.72	NA		dd_Smed_v6_10064_0_1	GTF2H1
-3.13727034729773	0.0219908436776188	SMESG000048258.1	Wnt.72	Ctrl.72	UBI-P63E		dd_Smed_v6_3286_0_5,dd_Smed_v6_3286_0_6	UBC
-3.13727034729774	0.0332930669748728	SMESG000022814.1	Wnt.72	Ctrl.72	NA		dd_Smed_v6_1598_0_3,dd_Smed_v6_1598_0_4	NA
-3.13727034729775	0.0402984924398529	SMESG000061908.1	Wnt.72	Ctrl.72	MS3_05309		dd_Smed_v6_2392_0_1,dd_Smed_v6_2392_0_2,dd_Smed_v6_2392_0_3,dd_Smed_v6_2392_0_4	RBM10
-3.13727034729776	0.0268477140339574	SMESG000003587.1	Wnt.72	Ctrl.72	PCHAS_130970		dd_Smed_v6_10908_0_1,dd_Smed_v6_9072_0_1,dd_Smed_v6_9072_0_2	NA
-3.13727034729777	0.0360230843266009	SMESG000042249.1	Wnt.72	Ctrl.72	RBM19		dd_Smed_v6_7697_0_1	RBM19
-3.13727034729778	0.047955215665083	SMESG000062657.1	Wnt.72	Ctrl.72	MS3_02157		dd_Smed_v6_3410_0_1	MAX
-3.13727034729779	0.0476202347073673	SMESG000033568.1	Wnt.72	Ctrl.72	AGAP_AGAP006885		dd_Smed_v6_2504_0_1	PRPF8
-3.13727034729780	0.0259632567657343	SMESG000077643.1	Wnt.72	Ctrl.72	ISCW_ISCW008220		dd_Smed_v6_334_0_1	EIF1AX
-3.13727034729781	0.0333338878054962	SMESG000041478.1	Wnt.72	Ctrl.72	MS3_07693		dd_Smed_v6_2928_0_1	TTN
-3.13727034729782	0.0460905214286262	SMESG000030619.1	Wnt.72	Ctrl.72	RAB8A		dd_Smed_v6_1573_0_1	RAB8A
-3.13727034729783	0.0320513988701301	SMESG000049445.1	Wnt.72	Ctrl.72	MMP19	Smed-mt-mmpB	dd_Smed_v6_2972_0_1,dd_Smed_v6_3902_0_1	MMP19
-3.13727034729784	0.0492644440001467	SMESG000032554.1	Wnt.72	Ctrl.72	NA		dd_Smed_v6_16226_0_1	NA
-3.13727034729785	0.0427538436454633	SMESG000068250.1	Wnt.72	Ctrl.72	HCFC1		dd_Smed_v6_6196_0_1	HCFC1
-3.13727034729786	0.0166995592740142	SMESG000070635.1	Wnt.72	Ctrl.72	SU(VAR)2-10		dd_Smed_v6_5422_0_1,dd_Smed_v6_5422_0_2	PIAS2
-3.13727034729787	0.0363763899083048	SMESG000014632.1	Wnt.72	Ctrl.72	LSM14A		dd_Smed_v6_1125_0_1	LSM14A
-3.13727034729788	0.0437196760834891	SMESG000011981.1	Wnt.72	Ctrl.72	BAK1		dd_Smed_v6_2588_0_1	BAK1
-3.13727034729789	0.0476127866447867	SMESG000052511.1	Wnt.72	Ctrl.72	SOX21		dd_Smed_v6_36521_0_1	SOX21
-3.13727034729790	0.0427720044642564	SMESG000072162.1	Wnt.72	Ctrl.72	MS3_03387		dd_Smed_v6_537_0_1	NA
-3.13727034729791	0.0420858180819361	SMESG000004792.1	Wnt.72	Ctrl.72	DERE\GG18488		dd_Smed_v6_7822_0_1,dd_Smed_v6_7822_0_2,dd_Smed_v6_7822_0_3	AQR
-3.13727034729792	0.0270053022805213	SMESG000079662.1	Wnt.72	Ctrl.72	SH3KBP1		dd_Smed_v6_1522_0_1	SH3KBP1
-3.13727034729793	0.015272652017627	SMESG000070271.1	Wnt.72	Ctrl.72	TRAF3		dd_Smed_v6_12190_0_1,dd_Smed_v6_8894_0_1	TRAF4
-3.13727034729794	0.0261579552385594	SMESG000080104.1	Wnt.72	Ctrl.72	MS3_00058		dd_Smed_v6_2926_0_1,dd_Smed_v6_2926_0_2,dd_Smed_v6_2926_0_3,dd_Smed_v6_2926_0_4	LENG8
-3.13727034729795	0.0166995592740142	SMESG000060099.1	Wnt.72	Ctrl.72	ISCW_ISCW000242	Smed-SoxB1-2	dd_Smed_v6_8104_0_1	SOX2
-3.13727034729796	0.0495613211315766	SMESG000042492.1	Wnt.72	Ctrl.72	CG4098		dd_Smed_v6_1143_0_1	NUDT9
-3.13727034729797	0.0436407747638116	SMESG000017234.1	Wnt.72	Ctrl.72	MS3_01735		dd_Smed_v6_4803_0_1	PLEKHG1
-3.13727034729798	0.0337023663312908	SMESG000026635.1	Wnt.72	Ctrl.72	NA		dd_Smed_v6_8959_0_1	NA
-3.13727034729799	0.0437076523840686	SMESG000051276.1	Wnt.72	Ctrl.72	WARS		dd_Smed_v6_2435_0_1	WARS
-3.13727034729800	0.0437076523840686	SMESG000070173.1	Wnt.72	Ctrl.72	NA		dd_Smed_v6_1007_0_1	NA
-3.13727034729801	0.0322648492165883	SMESG000025888.1	Wnt.72	Ctrl.72	NA		dd_Smed_v6_1422_0_1	NA
-3.13727034729802	0.0363294714225778	SMESG000059689.1	Wnt.72	Ctrl.72	MS3_00698		dd_Smed_v6_1822_0_1	SFSWAP
-3.13727034729803	0.0347688627058144	SMESG000054710.1	Wnt.72	Ctrl.72	ZFP236		dd_Smed_v6_8871_0_1	ZNF236
-3.13727034729804	0.03542118906011	SMESG000065612.1	Wnt.72	Ctrl.72	ETS1		dd_Smed_v6_2092_0_1	ETS2
-3.13727034729805	0.0480042734890343	SMESG000032180.1	Wnt.72	Ctrl.72	YPS		dd_Smed_v6_209_0_1	YBX3
-3.13727034729806	0.0460905214286262	SMESG000010283.1	Wnt.72	Ctrl.72	SNRNP-U1-70K		dd_Smed_v6_633_0_1	SNRNP70
-3.13727034729807	0.0484742639303465	SMESG000045386.1	Wnt.72	Ctrl.72	UBQLN4		dd_Smed_v6_1364_0_1	UBQLN1
-3.13727034729808	0.0460905214286262	SMESG000003320.1	Wnt.72	Ctrl.72	NA		dd_Smed_v6_8014_0_1	NA
-3.13727034729809	0.0473310864817987	SMESG000001723.1	Wnt.72	Ctrl.72	MS3_08925		NA	ALDH2
-3.13727034729810	0.0326728153483451	SMESG000064674.1	Wnt.72	Ctrl.72	HNRNPK		dd_Smed_v6_1998_0_1	HNRNPK
-3.13727034729811	0.0429005808051693	SMESG000053052.1	Wnt.72	Ctrl.72	ASS1		dd_Smed_v6_3086_0_1	ASS1
-3.13727034729812	0.04873239302895	SMESG000049876.1	Wnt.72	Ctrl.72	DVL2	Smed-dvl1	dd_Smed_v6_4639_0_1,dd_Smed_v6_4639_0_2,dd_Smed_v6_4639_0_3,dd_Smed_v6_4639_0_4	DVL3
-3.13727034729813	0.0429005808051693	SMESG000049806.1	Wnt.72	Ctrl.72	NA		NA	TRAF4
-3.13727034729814	0.0466629455075836	SMESG000065727.1	Wnt.72	Ctrl.72	ATOX1		dd_Smed_v6_784_0_1	NA
-3.13727034729815	0.0449486451755653	SMESG000052755.1	Wnt.72	Ctrl.72	NA		dd_Smed_v6_9264_0_10,dd_Smed_v6_9264_0_11,dd_Smed_v6_9264_0_12,dd_Smed_v6_9264_0_13,dd_Smed_v6_9264_0_14,dd_Smed_v6_9264_0_16,dd_Smed_v6_9264_0_17,dd_Smed_v6_9264_0_18,dd_Smed_v6_9264_0_6,dd_Smed_v6_9264_0_8,dd_Smed_v6_9264_0_9	ZNF106
-3.13727034729816	0.0248638400188196	SMESG000026494.1	Wnt.72	Ctrl.72	CRE-MAGI-1		dd_Smed_v6_5498_0_1	MAGI3
-3.13727034729817	0.019239675007489	SMESG000017096.1	Wnt.72	Ctrl.72	ZRANB2		dd_Smed_v6_1397_0_1,dd_Smed_v6_1397_0_2,dd_Smed_v6_1397_0_3,dd_Smed_v6_1397_0_4	ZRANB2
-3.13727034729818	0.0430269946733828	SMESG000075225.1	Wnt.72	Ctrl.72	KRAS		dd_Smed_v6_2885_0_1	HRAS
-3.13727034729819	0.0338547147391802	SMESG000016488.1	Wnt.72	Ctrl.72	VPS16		dd_Smed_v6_4534_0_1	VPS16
-3.13727034729820	0.0486579779899929	SMESG000038692.1	Wnt.72	Ctrl.72	DWIL\GK13516		dd_Smed_v6_11098_0_1	CTTN
-3.13727034729821	0.0175590443296167	SMESG000071657.1	Wnt.72	Ctrl.72	MS3_00396		dd_Smed_v6_12118_0_1	KIRREL
-3.13727034729822	0.035750552159301	SMESG000074764.1	Wnt.72	Ctrl.72	PKA-R1		dd_Smed_v6_2180_0_1,dd_Smed_v6_2858_0_1	PRKAR1B
-3.13727034729823	0.0456089363900554	SMESG000016933.1	Wnt.72	Ctrl.72	NA		dd_Smed_v6_2807_0_1	GADD45GIP1
-3.13727034729824	0.0436704036484836	SMESG000024267.1	Wnt.72	Ctrl.72	PHUM_PHUM073310		dd_Smed_v6_1813_0_1,dd_Smed_v6_2069_0_1	TFG
-3.13727034729825	0.0476465187258688	SMESG000072290.1	Wnt.72	Ctrl.72	NA		dd_Smed_v6_4018_0_1	NA
-3.13727034729826	0.0363763899083048	SMESG000005564.1	Wnt.72	Ctrl.72	SF3B4		dd_Smed_v6_3556_0_1	SF3B4
-3.13727034729827	0.0490096955775409	SMESG000014647.1	Wnt.72	Ctrl.72	TIGAR		dd_Smed_v6_4071_0_1	BPGM,C12orf5
-3.13727034729828	0.0365792722341253	SMESG000037104.1	Wnt.72	Ctrl.72	NA		dd_Smed_v6_3744_0_1	NA
-3.13727034729829	0.0438049366959819	SMESG000024669.1	Wnt.72	Ctrl.72	NA		dd_Smed_v6_3583_0_1	NA
-3.13727034729830	0.0389674125948387	SMESG000079807.1	Wnt.72	Ctrl.72	MS3_00445	Smed-lox5b	dd_Smed_v6_22524_0_1	HOXB7
-3.13727034729831	0.0493254152162705	SMESG000009341.1	Wnt.72	Ctrl.72	NA		dd_Smed_v6_337_0_1	NA
-3.13727034729832	0.0272390478451389	SMESG000003158.1	Wnt.72	Ctrl.72	KHC		dd_Smed_v6_3004_0_1	KIF5B
-3.13727034729833	0.0242324755884513	SMESG000016267.1	Wnt.72	Ctrl.72	NPHS1		dd_Smed_v6_3391_0_1,dd_Smed_v6_3391_0_2,dd_Smed_v6_3391_0_3	KIRREL
-3.13727034729834	0.0466291974291745	SMESG000037231.1	Wnt.72	Ctrl.72	MS3_01749		dd_Smed_v6_1475_0_1	NPEPL1
-3.13727034729835	0.0261325060691356	SMESG000074970.1	Wnt.72	Ctrl.72	MS3_04043		dd_Smed_v6_4160_0_1	TAOK1
-3.13727034729836	0.0318959223507691	SMESG000025459.1	Wnt.72	Ctrl.72	CAGL0H02035G		dd_Smed_v6_5662_0_1	ING2
-3.13727034729837	0.0395087202088224	SMESG000027009.1	Wnt.72	Ctrl.72	NA		dd_Smed_v6_8964_0_1,dd_Smed_v6_8964_0_2	NA
-3.13727034729838	0.0421845380182837	SMESG000058206.1	Wnt.72	Ctrl.72	T265_05928		dd_Smed_v6_5062_0_1,dd_Smed_v6_9197_0_1	NA
-3.13727034729839	0.0416575164118767	SMESG000011697.1	Wnt.72	Ctrl.72	PPP4R2R		dd_Smed_v6_4200_0_1,dd_Smed_v6_4200_0_2	PPP4R2
-3.13727034729840	0.0270053022805213	SMESG000037259.1	Wnt.72	Ctrl.72	NA		dd_Smed_v6_4831_0_1	NA
-3.13727034729841	0.0470546758350444	SMESG000037136.1	Wnt.72	Ctrl.72	RABL6	Basic leucine zipper bZIP transcription factor	dd_Smed_v6_4425_0_3,dd_Smed_v6_6925_0_1,dd_Smed_v6_6925_0_3	RABL6
-3.13727034729842	0.0240532600023808	SMESG000008614.1	Wnt.72	Ctrl.72	TRMT2A		dd_Smed_v6_11602_0_1	TRMT2A
-3.13727034729843	0.0150303923157394	SMESG000020038.1	Wnt.72	Ctrl.72	NA		dd_Smed_v6_16955_0_1	ALX4
-3.13727034729844	0.0318580235450091	SMESG000042000.1	Wnt.72	Ctrl.72	NA		dd_Smed_v6_3000_0_1	NA
-3.13727034729845	0.0492644440001467	SMESG000023106.1	Wnt.72	Ctrl.72	NA		dd_Smed_v6_3293_0_1,dd_Smed_v6_3293_0_2	ARGLU1
-3.13727034729846	0.0242324755884513	SMESG000037799.1	Wnt.72	Ctrl.72	MPHOSPH9		dd_Smed_v6_4196_0_1,dd_Smed_v6_4196_0_2,dd_Smed_v6_4196_0_3,dd_Smed_v6_4196_0_4	NA
-3.13727034729847	0.0389114840279563	SMESG000002774.1	Wnt.72	Ctrl.72	NKX6-1	Smed-nkx6	dd_Smed_v6_11198_0_1	NKX6-1
-3.13727034729848	0.0101770352790491	SMESG000038660.1	Wnt.72	Ctrl.72	MTSS1L		dd_Smed_v6_3500_0_1,dd_Smed_v6_3500_0_2	MTSS1L
-3.13727034729849	0.0343363221027295	SMESG000016263.1	Wnt.72	Ctrl.72	NA		dd_Smed_v6_2243_0_1	NA
-3.13727034729850	0.0139191072283672	SMESG000061052.1	Wnt.72	Ctrl.72	PCS		dd_Smed_v6_1552_0_1	SH3BP5L
-3.13727034729851	0.0409681459200677	SMESG000021521.1	Wnt.72	Ctrl.72	CG12259		dd_Smed_v6_3676_0_1	FAM50A
-3.13727034729852	0.0248638400188196	SMESG000020771.1	Wnt.72	Ctrl.72	MS3_01527		dd_Smed_v6_1646_0_1	HMGB1
-3.13727034729853	0.0424052822906809	SMESG000066078.1	Wnt.72	Ctrl.72	NA	myosin	dd_Smed_v6_445_0_1	MYL9
-3.13727034729854	0.0466291974291745	SMESG000037009.1	Wnt.72	Ctrl.72	CPIPJ_CPIJ002095		dd_Smed_v6_13011_0_1	ALPL
-3.13727034729855	0.0332499272207776	SMESG000070056.1	Wnt.72	Ctrl.72	SYAP1		dd_Smed_v6_1295_0_1,dd_Smed_v6_13731_0_1	SYAP1
-3.13727034729856	0.0180561788052068	SMESG000064362.1	Wnt.72	Ctrl.72	NA		dd_Smed_v6_3795_0_1,dd_Smed_v6_3795_0_2	NA
-3.13727034729857	0.0271028206510965	SMESG000061184.1	Wnt.72	Ctrl.72	NA		dd_Smed_v6_11500_0_1	IRX2
-3.13727034729858	0.0295788676673188	SMESG000022822.1	Wnt.72	Ctrl.72	NA		dd_Smed_v6_3700_0_1,dd_Smed_v6_3700_0_2	NA
-3.13727034729859	0.0337023663312908	SMESG000017253.1	Wnt.72	Ctrl.72	T265_08043		dd_Smed_v6_1612_0_1,dd_Smed_v6_1612_0_2	NA
-3.13727034729860	0.0456277134990615	SMESG000065606.1	Wnt.72	Ctrl.72	TRAF3		NA	TRAF6
-3.13727034729861	0.0484742639303465	SMESG000069710.1	Wnt.72	Ctrl.72	CPIPJ_CPIJ000069		dd_Smed_v6_4519_0_1	SAP30BP
-3.13727034729862	0.0218510487656992	SMESG000030899.1	Wnt.72	Ctrl.72	NA		dd_Smed_v6_8420_0_1	SASS6
-3.13727034729863	0.0347025873693307	SMESG000040152.1	Wnt.72	Ctrl.72	ANK		dd_Smed_v6_3523_0_1	ANK2,ANK3
-3.13727034729864	0.0261325060691356	SMESG000023378.1	Wnt.72	Ctrl.72	TBX2	Smed-tbx2/3b	dd_Smed_v6_17143_0_1	TBX2
-3.13727034729865	0.0349785830485113	SMESG000067021.1	Wnt.72	Ctrl.72	MS3_01752		dd_Smed_v6_4053_0_1,dd_Smed_v6_7437_0_1	TDG
-3.13727034729866	0.0339958248229313	SMESG000068346.1	Wnt.72	Ctrl.72	TOX4		dd_Smed_v6_5897_0_1	NA
-3.13727034729867	0.0367211685699581	SMESG000014700.1	Wnt.72	Ctrl.72	TRAF2		dd_Smed_v6_4420_0_1,dd_Smed_v6_4420_0_4	TRAF3
-3.13727034729868	0.0429005808051693	SMESG000001306.1	Wnt.72	Ctrl.72	MS3_01977		dd_Smed_v6_4752_0_1	JPH3
-3.13727034729869	0.0378471723452003	SMESG000008825.1	Wnt.72	Ctrl.72	MS3_03052		dd_Smed_v6_9213_0_1	TARBP2
-3.13727034729870	0.014740630670176	SMESG000070286.1	Wnt.72	Ctrl.72	TRAF3		NA	TRAF2
-3.13727034729871	0.03542118906011	SMESG000072181.1	Wnt.72	Ctrl.72	NA		dd_Smed_v6_5831_0_1	NA
-3.13727034729872	0.0340642666661696	SMESG000066647.1	Wnt.72	Ctrl.72	NA		dd_Smed_v6_14925_0_1,dd_Smed_v6_14925_0_2	NA
-3.13727034729873	0.0490290297496927	SMESG000037862.1	Wnt.72	Ctrl.72	CG3104		dd_Smed_v6_9936_0_1	ANKRD29
-3.13727034729874	0.0493898870781697	SMESG000049805.1	Wnt.72	Ctrl.72	TRAF3		dd_Smed_v6_490_0_13,dd_Smed_v6_490_0_2,dd_Smed_v6_490_0_3,dd_Smed_v6_490_0_4,dd_Smed_v6_490_0_6	TRAF2,TRAF4
-3.13727034729875	0.0245333325864642	SMESG000039508.1	Wnt.72	Ctrl.72	RERE		dd_Smed_v6_6341_0_1	RERE
-3.13727034729876	0.0460905214286262	SMESG000000514.1	Wnt.72	Ctrl.72	TRAF3		NA	TRAF6
-3.13727034729877	0.0369382338822024	SMESG000051575.1	Wnt.72	Ctrl.72	NA		dd_Smed_v6_7876_0_1	NA
-3.13727034729878	0.0202152338481313	SMESG000076089.1	Wnt.72	Ctrl.72	MELTRIN		dd_Smed_v6_5143_0_1	ADAM9
-3.13727034729879	0.0234923256863063	SMESG000002059.1	Wnt.72	Ctrl.72	TMEM57		dd_Smed_v6_2700_0_1	TMEM57
-3.13727034729880	0.0139191072283672	SMESG000050895.1	Wnt.72	Ctrl.72	NTN1	netrin-2	dd_Smed_v6_14852_0_1	NTN1
-3.13727034729881	0.033546548677642	SMESG000011919.1	Wnt.72	Ctrl.72	ISCW_ISCW016536		dd_Smed_v6_1147_0_1,dd_Smed_v6_1147_0_2	TCERG1
-3.13727034729882	0.037837070187381	SMESG000074623.1	Wnt.72	Ctrl.72	MS3_00363		dd_Smed_v6_4816_0_1,dd_Smed_v6_4816_0_2	NCK2
-3.13727034729883	0.0207281867177175	SMESG000063594.1	Wnt.72	Ctrl.72	UBC		dd_Smed_v6_15619_0_1,dd_Smed_v6_3286_0_24	UBC
-3.13727034729884	0.0309634100435584	SMESG000020438.1	Wnt.72	Ctrl.72	NA		dd_Smed_v6_6381_0_1	NA
-3.13727034729885	0.0162500504740689	SMESG000014724.1	Wnt.72	Ctrl.72	NA		dd_Smed_v6_4420_0_4	NA
-3.13727034729886	0.0328185180084301	SMESG000013525.1	Wnt.72	Ctrl.72	BPTF		dd_Smed_v6_10311_0_1,dd_Smed_v6_10311_0_2,dd_Smed_v6_8604_0_1	BPTF
-3.13727034729887	0.0166995592740142	SMESG000049567.1	Wnt.72	Ctrl.72	TRAF3		NA	TRAF4
-3.13727034729888	0.0428661644454782	SMESG000067290.1	Wnt.72	Ctrl.72	SKI		dd_Smed_v6_10921_0_1	SKI
-3.13727034729889	0.0452219947601064	SMESG000048249.1	Wnt.72	Ctrl.72	NA		dd_Smed_v6_11253_0_1,dd_Smed_v6_9086_0_1	NA
-3.13727034729890	0.0326728153483451	SMESG000071444.1	Wnt.72	Ctrl.72	NA		dd_Smed_v6_631_0_1,dd_Smed_v6_631_0_2	NA
-3.13727034729891	0.0404600432206984	SMESG000075674.1	Wnt.72	Ctrl.72	DDX46		dd_Smed_v6_6143_0_1	DDX46
-3.13727034729892	0.0389681325193221	SMESG000041471.1	Wnt.72	Ctrl.72	MS3_01098		dd_Smed_v6_5634_0_1	RIOK2
-3.13727034729893	0.0240532600023808	SMESG000070143.1	Wnt.72	Ctrl.72	TRAF3	TNF receptor	dd_Smed_v6_7726_0_1,dd_Smed_v6_7726_0_3	TRAF6
-3.13727034729894	0.0332339554697229	SMESG000023365.1	Wnt.72	Ctrl.72	MS3_01348		dd_Smed_v6_4873_0_1	HMGB1
-3.13727034729895	0.0430673029973739	SMESG000010003.1	Wnt.72	Ctrl.72	MS3_02200		dd_Smed_v6_20858_0_1	KCNC2
-3.13727034729896	0.0416511563457071	SMESG000050993.1	Wnt.72	Ctrl.72	MS3_11250		dd_Smed_v6_1194_0_1,dd_Smed_v6_1194_0_2,dd_Smed_v6_1194_0_3	HNRNPA2B1
-3.13727034729897	0.0380714444949175	SMESG000051484.1	Wnt.72	Ctrl.72	NA		dd_Smed_v6_10443_0_1	NKRF
-3.13727034729898	0.0372685916972922	SMESG000039796.1	Wnt.72	Ctrl.72	BDH1		dd_Smed_v6_22302_0_1	SDR9C7
-3.13727034729899	0.0272914973125901	SMESG000049662.1	Wnt.72	Ctrl.72	NA		dd_Smed_v6_9170_0_3,dd_Smed_v6_9170_0_4	CTSL
-3.13727034729900	0.0139191072283672	SMESG000080213.1	Wnt.72	Ctrl.72	NA		dd_Smed_v6_15095_0_1,dd_Smed_v6_33994_0_1	ARAP1
-3.13727034729901	0.0259275660249337	SMESG000078501.1	Wnt.72	Ctrl.72	NA		dd_Smed_v6_9585_0_1	KIF23
-3.13727034729902	0.0268477140339574	SMESG000037458.1	Wnt.72	Ctrl.72	MS3_09919		dd_Smed_v6_8992_0_1	ELAC2,NAPEPLD
-3.13727034729903	0.00792385013699364	SMESG000048885.1	Wnt.72	Ctrl.72	NA		dd_Smed_v6_6815_0_1	NA
-3.13727034729904	0.0451630008543137	SMESG000077622.1	Wnt.72	Ctrl.72	MS3_01128		dd_Smed_v6_3115_0_1	GATAD2A
-3.13727034729905	0.0428258500663169	SMESG000032189.1	Wnt.72	Ctrl.72	NA		dd_Smed_v6_114_0_1	YBX3
-3.13727034729906	0.0326728153483451	SMESG000012002.1	Wnt.72	Ctrl.72	NA		dd_Smed_v6_9918_0_1	CPLX1
-3.13727034729907	0.0434584022683467	SMESG000071450.1	Wnt.72	Ctrl.72	NA		dd_Smed_v6_3079_0_1	NA
-3.13727034729908	0.0365392756859571	SMESG000042005.1	Wnt.72	Ctrl.72	NA		dd_Smed_v6_3333_0_1	NA
-3.13727034729909	0.0261598346276593	SMESG000013881.1	Wnt.72	Ctrl.72	PSMC2		dd_Smed_v6_2686_0_1	PSMC2
-3.13727034729910	0.0365792722341253	SMESG000002770.1	Wnt.72	Ctrl.72	T265_12633	Voltatge gated hydrogen channel	dd_Smed_v6_16233_0_1	HVCN1
-3.13727034729911	0.0427635269044789	SMESG000069847.1	Wnt.72	Ctrl.72	NA		dd_Smed_v6_6325_0_1	NA
-3.13727034729912	0.0423942924336894	SMESG000074053.1	Wnt.72	Ctrl.72	TPM		dd_Smed_v6_405_0_1	TPM1
-3.13727034729913	0.0234784077974296	SMESG000005930.1	Wnt.72	Ctrl.72	NA	Wnt11-1	dd_Smed_v6_14391_0_1	WNT4
-3.13727034729914	0.0233803992437203	SMESG000002740.1	Wnt.72	Ctrl.72	NA		dd_Smed_v6_7983_0_1	PHAX
-3.13727034729915	0.00766781546634729	SMESG000049852.1	Wnt.72	Ctrl.72	NA		dd_Smed_v6_6114_0_2,dd_Smed_v6_6114_0_4,dd_Smed_v6_7324_0_1	NA
-3.13727034729916	0.0200968064630147	SMESG000010555.1	Wnt.72	Ctrl.72	PCDH9		dd_Smed_v6_12697_0_1	PCDH9
-3.13727034729917	0.0163538081680844	SMESG000071698.1	Wnt.72	Ctrl.72	SMG7		dd_Smed_v6_5674_0_1,dd_Smed_v6_9542_0_1	SMG7
-3.13727034729918	0.0459688071414303	SMESG000049128.1	Wnt.72	Ctrl.72	MS3_02933	tbox	dd_Smed_v6_10748_0_1	NA
-3.13727034729919	0.0400832162809168	SMESG000044274.1	Wnt.72	Ctrl.72	MS3_02177	lgr5	dd_Smed_v6_1909_1_1	PRPF40A
-3.13727034729920	0.0169091393691611	SMESG000008954.1	Wnt.72	Ctrl.72	NA		dd_Smed_v6_12253_0_1	NA
-3.13727034729921	0.0242324755884513	SMESG000028682.1	Wnt.72	Ctrl.72	MTSS1L		dd_Smed_v6_6612_0_1,dd_Smed_v6_6612_0_2,dd_Smed_v6_6612_0_3,dd_Smed_v6_6612_0_4	MTSS1L
-3.13727034729922	0.0422217361534984	SMESG000033532.1	Wnt.72	Ctrl.72	VAMP2		dd_Smed_v6_10790_0_1	VAMP2
-3.13727034729923	0.0272914973125901	SMESG000061685.1	Wnt.72	Ctrl.72	ATF7IP		dd_Smed_v6_9372_0_1	NA
-3.13727034729924	0.0400832162809168	SMESG000001317.1	Wnt.72	Ctrl.72	ATVP75		dd_Smed_v6_520_0_1,dd_Smed_v6_520_0_2,dd_Smed_v6_520_0_3,dd_Smed_v6_520_0_4,dd_Smed_v6_520_0_5	NA
-3.13727034729925	0.0285931936280304	SMESG000022723.1	Wnt.72	Ctrl.72	NA		dd_Smed_v6_3762_0_1	ZFR
-3.13727034729926	0.0372685916972922	SMESG000071322.1	Wnt.72	Ctrl.72	NA		dd_Smed_v6_5453_0_1	NA
-3.13727034729927	0.0398121608187664	SMESG000072186.1	Wnt.72	Ctrl.72	NA		dd_Smed_v6_6844_0_1	NA
-3.13727034729928	0.018891097866944	SMESG000029667.1	Wnt.72	Ctrl.72	NA		dd_Smed_v6_4708_0_1	HIVEP3
-3.13727034729929	0.0330808741499359	SMESG000076666.1	Wnt.72	Ctrl.72	SMARCA4		dd_Smed_v6_4141_0_1	SMARCA4
-3.13727034729930	0.0363294714225778	SMESG000048975.1	Wnt.72	Ctrl.72	NA		dd_Smed_v6_12681_0_1	NA
-3.13727034729931	0.0299289839366122	SMESG000061846.1	Wnt.72	Ctrl.72	MS3_10173		dd_Smed_v6_12132_0_1	NME6
-3.13727034729932	0.0288846518891582	SMESG000027221.1	Wnt.72	Ctrl.72	RBPJ	recombining binding protein suppressor of hairless-like	dd_Smed_v6_6047_0_1	RBPJ
-3.13727034729933	0.017541303591826	SMESG000009966.1	Wnt.72	Ctrl.72	NA		dd_Smed_v6_14191_0_1	PDE1C
-3.13727034729934	0.0380714444949175	SMESG000002261.1	Wnt.72	Ctrl.72	MS3_03581		dd_Smed_v6_650_0_1	TPPP3
-3.13727034729935	0.0326998564013391	SMESG000040257.1	Wnt.72	Ctrl.72	TRAF3		dd_Smed_v6_490_0_10,dd_Smed_v6_490_0_11,dd_Smed_v6_490_0_15,dd_Smed_v6_490_0_18,dd_Smed_v6_490_0_2,dd_Smed_v6_490_0_3,dd_Smed_v6_490_0_4,dd_Smed_v6_490_0_6,dd_Smed_v6_490_0_7,dd_Smed_v6_490_0_8	TRAF4
-3.13727034729936	0.0347025873693307	SMESG000015070.1	Wnt.72	Ctrl.72	MS3_00876		dd_Smed_v6_3283_0_1	NCALD
-3.13727034729937	0.0314271052561209	SMESG000065116.1	Wnt.72	Ctrl.72	MS3_02124		dd_Smed_v6_10360_0_1	NA
-3.13727034729938	0.0219908436776188	SMESG000054739.1	Wnt.72	Ctrl.72	PAFAH1B1		dd_Smed_v6_3359_0_1	PAFAH1B1
-3.13727034729939	0.0349785830485113	SMESG000069906.1	Wnt.72	Ctrl.72	YPEL2		dd_Smed_v6_6864_0_1	YPEL2
-3.13727034729940	0.0443698485907751	SMESG000048247.1	Wnt.72	Ctrl.72	MS3_03726		dd_Smed_v6_2542_0_1	SMAP2
-3.13727034729941	0.0243461099180395	SMESG000002146.1	Wnt.72	Ctrl.72	MS3_00106		dd_Smed_v6_3216_0_1	RAPH1
-3.13727034729942	0.0457336140727539	SMESG000005080.1	Wnt.72	Ctrl.72	T265_01970		dd_Smed_v6_9816_0_1,dd_Smed_v6_9816_0_2	NA
-3.13727034729943	0.0318959223507691	SMESG000075717.1	Wnt.72	Ctrl.72	MS3_02502		dd_Smed_v6_4301_0_1,dd_Smed_v6_4301_0_2,dd_Smed_v6_4301_0_3	AGAP1
-3.13727034729944	0.0209563341210802	SMESG000078660.1	Wnt.72	Ctrl.72	MS3_04871		dd_Smed_v6_8456_0_1	NA
-3.13727034729945	0.0422842998063177	SMESG000000393.1	Wnt.72	Ctrl.72	TRAF3		NA	TRAF6
-3.13727034729946	0.0139191072283672	SMESG000016354.1	Wnt.72	Ctrl.72	NA		dd_Smed_v6_6679_0_1	NA
-3.13727034729947	0.0224139902664523	SMESG000014741.1	Wnt.72	Ctrl.72	NACHRBETA2		dd_Smed_v6_14630_0_1	CHRNA2
-3.13727034729948	0.0360230843266009	SMESG000000563.1	Wnt.72	Ctrl.72	NA		NA	TRAF4
-3.13727034729949	0.039821644944845	SMESG000019753.1	Wnt.72	Ctrl.72	AAEL_AAEL017480		dd_Smed_v6_1097_0_1,dd_Smed_v6_1097_0_2,dd_Smed_v6_4342_0_1	ANK1
-3.13727034729950	0.0325871461965641	SMESG000038576.1	Wnt.72	Ctrl.72	MTSS1		dd_Smed_v6_7491_0_1	MTSS1
-3.13727034729951	0.0468391208328095	SMESG000030798.1	Wnt.72	Ctrl.72	AGAP_AGAP005322		dd_Smed_v6_4255_0_1	SRPK2
-3.13727034729952	0.0328988494158199	SMESG000026341.1	Wnt.72	Ctrl.72	U2SURP		dd_Smed_v6_3029_0_1,dd_Smed_v6_3029_0_2	U2SURP
-3.13727034729953	0.0139191072283672	SMESG000017729.1	Wnt.72	Ctrl.72	SIX6		dd_Smed_v6_11975_0_1	SIX3
-3.13727034729954	0.0336341641532453	SMESG000049614.1	Wnt.72	Ctrl.72	TRAF6		NA	NA
-3.13727034729955	0.0462226119114307	SMESG000014973.1	Wnt.72	Ctrl.72	IKZF1		dd_Smed_v6_11893_0_1	NA
-3.13727034729956	0.0341389847138209	SMESG000049749.1	Wnt.72	Ctrl.72	CRACR2A		dd_Smed_v6_2966_0_1	RASEF
-3.13727034729957	0.0150303923157394	SMESG000031801.1	Wnt.72	Ctrl.72	NA		dd_Smed_v6_9560_0_1,dd_Smed_v6_9560_0_2	TAF4
-3.13727034729958	0.047014180324283	SMESG000029096.1	Wnt.72	Ctrl.72	ISCW_ISCW016118		dd_Smed_v6_480_0_1	NA
-3.13727034729959	0.0245333325864642	SMESG000007883.1	Wnt.72	Ctrl.72	NA		dd_Smed_v6_2726_0_1	NA
-3.13727034729960	0.0330808741499359	SMESG000023329.1	Wnt.72	Ctrl.72	ESRP1		dd_Smed_v6_5053_0_1	ESRP1
-3.13727034729961	0.0374889322143548	SMESG000078264.1	Wnt.72	Ctrl.72	IMPDH2		dd_Smed_v6_4321_0_1,dd_Smed_v6_4321_0_2	IMPDH2
-3.13727034729962	0.047117590476687	SMESG000034433.1	Wnt.72	Ctrl.72	MS3_00097		dd_Smed_v6_3997_0_1	CCAR1
-3.13727034729963	0.0440547039684451	SMESG000004147.1	Wnt.72	Ctrl.72	MS3_10546		dd_Smed_v6_4263_0_1	LIN54
-3.13727034729964	0.0329467063752866	SMESG000015774.1	Wnt.72	Ctrl.72	NA		dd_Smed_v6_10755_0_1,dd_Smed_v6_11267_0_1,dd_Smed_v6_11267_0_2	NA
-3.13727034729965	0.0240532600023808	SMESG000033799.1	Wnt.72	Ctrl.72	PCDH11X		dd_Smed_v6_16629_0_1	PCDH11X
-3.13727034729966	0.0445085278035695	SMESG000019035.1	Wnt.72	Ctrl.72	RPN13		dd_Smed_v6_2496_0_1	ADRM1
-3.13727034729967	0.0307768012213146	SMESG000059911.1	Wnt.72	Ctrl.72	WDR70		dd_Smed_v6_5151_0_1	WDR70
-3.13727034729968	0.0389681325193221	SMESG000009946.1	Wnt.72	Ctrl.72	SPON1	Spon1	dd_Smed_v6_2400_0_1	SPON1
-3.13727034729969	0.0289837556927519	SMESG000049916.1	Wnt.72	Ctrl.72	ELAVL4		dd_Smed_v6_10153_0_1,dd_Smed_v6_8376_0_1	ELAVL2
-3.13727034729970	0.0268477140339574	SMESG000012034.1	Wnt.72	Ctrl.72	T265_15672		dd_Smed_v6_6834_0_1,dd_Smed_v6_6834_0_2,dd_Smed_v6_6834_0_3,dd_Smed_v6_6834_0_4	MYRIP
-3.13727034729971	0.0479321403927235	SMESG000059797.1	Wnt.72	Ctrl.72	SYT1		dd_Smed_v6_13680_0_1,dd_Smed_v6_13680_0_2	SYT1
-3.13727034729972	0.0337023663312908	SMESG000049166.1	Wnt.72	Ctrl.72	NA		dd_Smed_v6_3900_1_1,dd_Smed_v6_3900_1_2,dd_Smed_v6_3900_1_3,dd_Smed_v6_3900_1_4	NA
-3.13727034729973	0.0478366630973917	SMESG000055722.1	Wnt.72	Ctrl.72	MARK2		dd_Smed_v6_3685_0_1,dd_Smed_v6_3685_0_2	MARK2
-3.13727034729974	0.0293949015415407	SMESG000005854.1	Wnt.72	Ctrl.72	MS3_03760		dd_Smed_v6_4383_0_1	TDRD3
-3.13727034729975	0.0348547618635373	SMESG000078684.1	Wnt.72	Ctrl.72	MEIS2		dd_Smed_v6_6114_0_1,dd_Smed_v6_6114_0_2,dd_Smed_v6_8553_0_1	MEIS2
-3.13727034729976	0.0292949725953378	SMESG000065238.1	Wnt.72	Ctrl.72	NA		dd_Smed_v6_4847_0_1	NA
-3.13727034729977	0.0218510487656992	SMESG000035735.1	Wnt.72	Ctrl.72	MS3_08955		dd_Smed_v6_6124_0_1	CRAMP1L
-3.13727034729978	0.0446432473143018	SMESG000026847.1	Wnt.72	Ctrl.72	GNL2		dd_Smed_v6_1134_0_1,dd_Smed_v6_6150_0_1	GNL2
-3.13727034729979	0.0202152338481313	SMESG000048806.1	Wnt.72	Ctrl.72	NA		dd_Smed_v6_10786_0_1	NA
-3.13727034729980	0.0320513988701301	SMESG000007051.1	Wnt.72	Ctrl.72	METAP2		dd_Smed_v6_2809_0_1	METAP2
-3.13727034729981	0.0389681325193221	SMESG000031886.1	Wnt.72	Ctrl.72	MS3_04191		dd_Smed_v6_2890_0_1	ZNF333
-3.13727034729982	0.0242324755884513	SMESG000025574.1	Wnt.72	Ctrl.72	T265_10567		dd_Smed_v6_17476_0_1,dd_Smed_v6_17476_0_2	NA
-3.13727034729983	0.0330701013492138	SMESG000078435.1	Wnt.72	Ctrl.72	ND-B17.2		dd_Smed_v6_988_0_1	NDUFA12
-3.13727034729984	0.0289837556927519	SMESG000023321.1	Wnt.72	Ctrl.72	MS3_09444		dd_Smed_v6_13094_0_1	NA
-3.13727034729985	0.0480089243075754	SMESG000039725.1	Wnt.72	Ctrl.72	NA		dd_Smed_v6_4900_0_1	AXIN2
-3.13727034729986	0.047815784214109	SMESG000001280.1	Wnt.72	Ctrl.72	DPSE\GA16054		dd_Smed_v6_14432_0_1	FBXO8,PSD4
-3.13727034729987	0.0338393782772129	SMESG000009578.1	Wnt.72	Ctrl.72	MS3_08732		dd_Smed_v6_3566_0_1	LEO1
-3.13727034729988	0.0411602065308904	SMESG000011723.1	Wnt.72	Ctrl.72	MS3_03700		dd_Smed_v6_6384_0_1	RGS3
-3.13727034729989	0.0352343719642292	SMESG000049447.1	Wnt.72	Ctrl.72	TMEM184C		dd_Smed_v6_1196_0_1	TMEM184C
-3.13727034729990	0.0248638400188196	SMESG000045025.1	Wnt.72	Ctrl.72	DLX1	Smed-Dll-1	dd_Smed_v6_19040_0_1	DLX1
-3.13727034729991	0.0231347593073552	SMESG000058834.1	Wnt.72	Ctrl.72	POU6F2		dd_Smed_v6_13010_0_1	POU6F2
-3.13727034729992	0.0382912978043192	SMESG000051203.1	Wnt.72	Ctrl.72	KIF26A		dd_Smed_v6_8860_0_1,dd_Smed_v6_8860_0_2	KIF26A
-3.13727034729993	0.0268477140339574	SMESG000024521.1	Wnt.72	Ctrl.72	NA		dd_Smed_v6_3323_0_2	NA
-3.13727034729994	0.023649824958831	SMESG000022690.1	Wnt.72	Ctrl.72	TRAF6		dd_Smed_v6_490_0_17,dd_Smed_v6_490_0_18,dd_Smed_v6_490_0_19,dd_Smed_v6_490_0_2,dd_Smed_v6_490_0_4,dd_Smed_v6_490_0_6,dd_Smed_v6_490_0_7,dd_Smed_v6_490_0_8	NA
-3.13727034729995	0.0318580235450091	SMESG000011137.1	Wnt.72	Ctrl.72	NA		dd_Smed_v6_8223_0_1	NA
-3.13727034729996	0.0365792722341253	SMESG000033768.1	Wnt.72	Ctrl.72	HNRNPUL1		dd_Smed_v6_1485_0_1	HNRNPUL1
-3.13727034729997	0.0330808741499359	SMESG000002192.1	Wnt.72	Ctrl.72	CPIPJ_CPIJ000389		dd_Smed_v6_2173_0_1	NA
-3.13727034729998	0.0328141872194586	SMESG000012217.1	Wnt.72	Ctrl.72	NA		dd_Smed_v6_7942_0_1	NA
-3.13727034729999	0.0365792722341253	SMESG000051815.1	Wnt.72	Ctrl.72	HSPA8		dd_Smed_v6_1332_0_1	HSPA8
-3.13727034730000	0.0166995592740142	SMESG000026461.1	Wnt.72	Ctrl.72	NA		dd_Smed_v6_13462_0_1	POU2F2
-3.13727034730001	0.0462127180940006	SMESG000014831.1	Wnt.72	Ctrl.72	DHX58		dd_Smed_v6_4361_0_1	DDX58,DHX58
-3.13727034730002	0.0332930669748728	SMESG000029197.1	Wnt.72	Ctrl.72	MS3_06564		dd_Smed_v6_866_0_1	TTN
-3.13727034730003	0.0150303923157394	SMESG000026144.1	Wnt.72	Ctrl.72	NA		dd_Smed_v6_9738_0_1	NA
-3.13727034730004	0.0472610963422787	SMESG000017711.1	Wnt.72	Ctrl.72	SEL1L		dd_Smed_v6_3464_0_1,dd_Smed_v6_3464_0_2	SEL1L
-3.13727034730005	0.0427538436454633	SMESG000067158.1	Wnt.72	Ctrl.72	TRAF2		dd_Smed_v6_5673_0_1,dd_Smed_v6_5673_0_2,dd_Smed_v6_5673_0_3	TRAF4
-3.13727034730006	0.0268477140339574	SMESG000003212.1	Wnt.72	Ctrl.72	NA		dd_Smed_v6_104_0_1	NA
-3.13727034730007	0.0407610905661046	SMESG000008704.1	Wnt.72	Ctrl.72	YPS		dd_Smed_v6_347_0_1	YBX1,YBX2
-3.13727034730008	0.0295788676673188	SMESG000038702.1	Wnt.72	Ctrl.72	CORTACTIN		dd_Smed_v6_637_0_1,dd_Smed_v6_637_0_2	HCLS1
-3.13727034730009	0.047117590476687	SMESG000068192.1	Wnt.72	Ctrl.72	CHD5		dd_Smed_v6_2331_0_1	CHD4,CHD5
-3.13727034730010	0.0187930599108323	SMESG000066383.1	Wnt.72	Ctrl.72	HGS		dd_Smed_v6_1850_0_1,dd_Smed_v6_3184_0_1,dd_Smed_v6_3184_0_2,dd_Smed_v6_3184_0_3,dd_Smed_v6_3184_0_4,dd_Smed_v6_3184_0_5,dd_Smed_v6_3184_0_6	HGS
-3.13727034730011	0.0430316783258558	SMESG000045754.1	Wnt.72	Ctrl.72	SEMA5B		dd_Smed_v6_5479_0_1	SEMA5B
-3.13727034730012	0.0477520098599653	SMESG000016436.1	Wnt.72	Ctrl.72	HDLBP		dd_Smed_v6_553_0_1	HDLBP
-3.13727034730013	0.0492644440001467	SMESG000017078.1	Wnt.72	Ctrl.72	SNRPA		dd_Smed_v6_2444_0_1	SNRPB2
-3.13727034730014	0.0438049366959819	SMESG000071674.1	Wnt.72	Ctrl.72	MEX3A		dd_Smed_v6_6053_0_1,dd_Smed_v6_9642_0_1	NA
-3.13727034730015	0.0203954848634735	SMESG000025408.1	Wnt.72	Ctrl.72	MS3_01853		dd_Smed_v6_4714_0_1	CXXC1
-3.13727034730016	0.0260140141135672	SMESG000017419.1	Wnt.72	Ctrl.72	TRAF3		NA	TRAF6
-3.13727034730017	0.035559093248018	SMESG000066979.1	Wnt.72	Ctrl.72	NA		dd_Smed_v6_4593_0_1	NA
-3.13727034730018	0.0369382338822024	SMESG000052140.1	Wnt.72	Ctrl.72	NA		dd_Smed_v6_10628_0_1,dd_Smed_v6_10628_0_2	C11orf30
-3.13727034730019	0.0272914973125901	SMESG000021468.1	Wnt.72	Ctrl.72	TEAD3	Smed-sd2	dd_Smed_v6_7458_0_1	TEAD3
-3.13727034730020	0.0309634100435584	SMESG000040301.1	Wnt.72	Ctrl.72	NA		dd_Smed_v6_490_0_15,dd_Smed_v6_490_0_18,dd_Smed_v6_490_0_2,dd_Smed_v6_490_0_3,dd_Smed_v6_490_0_4,dd_Smed_v6_490_0_6,dd_Smed_v6_490_0_7,dd_Smed_v6_490_0_8	NA
-3.13727034730021	0.0202152338481313	SMESG000020191.1	Wnt.72	Ctrl.72	MS3_05201		dd_Smed_v6_5085_0_1	SMARCE1
-3.13727034730022	0.0337533352501055	SMESG000027589.1	Wnt.72	Ctrl.72	RGS3		dd_Smed_v6_8787_0_1	RGS3
-3.13727034730023	0.0440547039684451	SMESG000067066.1	Wnt.72	Ctrl.72	NA		dd_Smed_v6_6767_0_1	NA
-3.13727034730024	0.0422948513397374	SMESG000062702.1	Wnt.72	Ctrl.72	MS3_07087		dd_Smed_v6_7864_0_1	NA
-3.13727034730025	0.0476567970442685	SMESG000037282.1	Wnt.72	Ctrl.72	SCRO	nk2-1	dd_Smed_v6_6729_0_1	NKX2-4
-3.13727034730026	0.0333350969321707	SMESG000008465.1	Wnt.72	Ctrl.72	CHERP		dd_Smed_v6_4684_0_1,dd_Smed_v6_4684_0_2	CHERP
-3.13727034730027	0.0237795547075291	SMESG000031639.1	Wnt.72	Ctrl.72	TRA2B		dd_Smed_v6_1618_0_1,dd_Smed_v6_1618_0_2	TRA2B
-3.13727034730028	0.0166995592740142	SMESG000010136.1	Wnt.72	Ctrl.72	NECAME_09605		dd_Smed_v6_8585_0_1	NFYA
-3.13727034730029	0.0175431747716173	SMESG000075721.1	Wnt.72	Ctrl.72	NA		dd_Smed_v6_11799_0_1	NA
-3.13727034730030	0.0403306733382506	SMESG000025558.1	Wnt.72	Ctrl.72	TRAF3		NA	TRAF3
-3.13727034730031	0.0328185180084301	SMESG000017137.1	Wnt.72	Ctrl.72	PIM3	Smed-pim	dd_Smed_v6_4012_0_1	PIM1
-3.13727034730032	0.0404229966861617	SMESG000008791.1	Wnt.72	Ctrl.72	NA		dd_Smed_v6_697_0_1	SERBP1
-3.13727034730033	0.0256798765385381	SMESG000002680.1	Wnt.72	Ctrl.72	MS3_04570		dd_Smed_v6_5269_0_1,dd_Smed_v6_5269_0_2,dd_Smed_v6_7393_0_1	PAXIP1
-3.13727034730034	0.0272914973125901	SMESG000005424.1	Wnt.72	Ctrl.72	CELF3		dd_Smed_v6_11349_0_1,dd_Smed_v6_11349_0_2,dd_Smed_v6_11349_0_3	CELF2,CELF5
-3.13727034730035	0.0166995592740142	SMESG000067656.1	Wnt.72	Ctrl.72	MS3_06907		dd_Smed_v6_12201_0_1,dd_Smed_v6_12201_0_2	KAL1
-3.13727034730036	0.047117590476687	SMESG000006276.1	Wnt.72	Ctrl.72	NA		dd_Smed_v6_5560_0_1	PAF1
-3.13727034730037	0.0396537029949535	SMESG000030239.1	Wnt.72	Ctrl.72	MS3_08368		dd_Smed_v6_6410_0_1	DGCR8
-3.13727034730038	0.0317960306486844	SMESG000054802.1	Wnt.72	Ctrl.72	ISCW_ISCW006705		dd_Smed_v6_13250_0_1,dd_Smed_v6_13250_0_2	KCNC1
-3.13727034730039	0.0321185420186714	SMESG000027576.1	Wnt.72	Ctrl.72	C21H11ORF54		dd_Smed_v6_1733_0_1,dd_Smed_v6_1733_0_2	C11orf54
-3.13727034730040	0.0437196760834891	SMESG000007248.1	Wnt.72	Ctrl.72	GPT		dd_Smed_v6_2988_0_1	GPT2
-3.13727034730041	0.0332930669748728	SMESG000010769.1	Wnt.72	Ctrl.72	CMD-1		dd_Smed_v6_255_0_1	CALM2
-3.13727034730042	0.0139191072283672	SMESG000061076.1	Wnt.72	Ctrl.72	MS3_01141		dd_Smed_v6_8620_0_1	NA
-3.13727034730043	0.047117590476687	SMESG000038716.1	Wnt.72	Ctrl.72	SCAF4		dd_Smed_v6_6238_0_1	SCAF4
-3.13727034730044	0.044838530889245	SMESG000023007.1	Wnt.72	Ctrl.72	MS3_04613		dd_Smed_v6_10734_0_1,dd_Smed_v6_15661_0_1	RIMS1,RIMS2
-3.13727034730045	0.0440547039684451	SMESG000014843.1	Wnt.72	Ctrl.72	DHX58		dd_Smed_v6_4361_0_1	DHX58,IFIH1
-3.13727034730046	0.0212378915672848	SMESG000075764.1	Wnt.72	Ctrl.72	TTLL6		dd_Smed_v6_8131_0_1	TTLL13P
-3.13727034730047	0.0411602065308904	SMESG000020306.1	Wnt.72	Ctrl.72	PSMC1B		dd_Smed_v6_1222_0_1	PSMC1
-3.13727034730048	0.0328988494158199	SMESG000037131.1	Wnt.72	Ctrl.72	MS3_06721		dd_Smed_v6_6109_0_1	VAV2
-3.13727034730049	0.0332930669748728	SMESG000003425.1	Wnt.72	Ctrl.72	T265_09745		dd_Smed_v6_6594_0_1	SHF
-3.13727034730050	0.0370610958104399	SMESG000049683.1	Wnt.72	Ctrl.72	TRAF3		NA	TRAF4
-3.13727034730051	0.0374889322143548	SMESG000064481.1	Wnt.72	Ctrl.72	MS3_00532		dd_Smed_v6_16277_0_1	EGR3
-3.13727034730052	0.0249154138711771	SMESG000065993.1	Wnt.72	Ctrl.72	MS3_03009		dd_Smed_v6_6259_0_1	JPH3
-3.13727034730053	0.028907153986687	SMESG000059208.1	Wnt.72	Ctrl.72	NA		dd_Smed_v6_5791_0_1	NA
-3.13727034730054	0.0477520098599653	SMESG000022055.1	Wnt.72	Ctrl.72	MPI		dd_Smed_v6_4797_0_1	MPI
-3.13727034730055	0.0364000865081253	SMESG000079488.1	Wnt.72	Ctrl.72	NA		dd_Smed_v6_14660_0_1	NA
-3.13727034730056	0.0248638400188196	SMESG000034607.1	Wnt.72	Ctrl.72	NA		dd_Smed_v6_6645_0_1	NA
-3.13727034730057	0.0150303923157394	SMESG000042475.1	Wnt.72	Ctrl.72	MS3_06585	Smed-netR	dd_Smed_v6_11409_0_1	IGDCC3,NEO1
-3.13727034730058	0.0219908436776188	SMESG000014599.1	Wnt.72	Ctrl.72	NA		dd_Smed_v6_8697_1_1,dd_Smed_v6_8697_1_2	NA
-3.13727034730059	0.0414921951361014	SMESG000009541.1	Wnt.72	Ctrl.72	KIAA0556		dd_Smed_v6_10945_0_1	KIAA0556
-3.13727034730060	0.0293257160744644	SMESG000014766.1	Wnt.72	Ctrl.72	NA		dd_Smed_v6_10073_0_1,dd_Smed_v6_10073_0_2	NA
-3.13727034730061	0.0148194934788049	SMESG000080200.1	Wnt.72	Ctrl.72	LRIT3		dd_Smed_v6_9875_0_1	IGFALS,LINGO2
-3.13727034730062	0.0289837556927519	SMESG000000175.1	Wnt.72	Ctrl.72	MS3_05091		dd_Smed_v6_383_0_1	MYL12B
-3.13727034730063	0.0489858965793512	SMESG000045245.1	Wnt.72	Ctrl.72	MPHOSPH8		dd_Smed_v6_6993_0_1	MPHOSPH8
-3.13727034730064	0.0377647941567776	SMESG000067941.1	Wnt.72	Ctrl.72	DDX4	Smed-vasa1	dd_Smed_v6_1985_0_1,dd_Smed_v6_1985_0_2	DDX4
-3.13727034730065	0.0240532600023808	SMESG000000368.1	Wnt.72	Ctrl.72	NA		NA	NA
-3.13727034730066	0.0213541890241779	SMESG000039185.1	Wnt.72	Ctrl.72	NA		dd_Smed_v6_8556_0_1	NA
-3.13727034730067	0.0399522659705441	SMESG000029424.1	Wnt.72	Ctrl.72	MS3_08272		dd_Smed_v6_4360_0_1	RTF1
-3.13727034730068	0.0343363221027295	SMESG000062960.1	Wnt.72	Ctrl.72	TEX14		dd_Smed_v6_9702_0_1	TEX14
-3.13727034730069	0.0362949287380935	SMESG000078527.1	Wnt.72	Ctrl.72	MS3_03646		dd_Smed_v6_2739_0_1	NA
-3.13727034730070	0.0278973065072411	SMESG000016877.1	Wnt.72	Ctrl.72	NA		dd_Smed_v6_10004_0_1	NA
-3.13727034730071	0.0365172198803354	SMESG000041210.1	Wnt.72	Ctrl.72	ISCW_ISCW013289		dd_Smed_v6_1177_0_1,dd_Smed_v6_1177_0_2	SRSF4
-3.13727034730072	0.0240532600023808	SMESG000021821.1	Wnt.72	Ctrl.72	MS3_01818		dd_Smed_v6_7591_0_1	EXOSC10
-3.13727034730073	0.0363763899083048	SMESG000074815.1	Wnt.72	Ctrl.72	MS3_10409		dd_Smed_v6_7685_0_1	RBM25
-3.13727034730074	0.0372685916972922	SMESG000077995.1	Wnt.72	Ctrl.72	BUGZ		dd_Smed_v6_4303_0_1	ZNF207
-3.13727034730075	0.0478366630973917	SMESG000070150.1	Wnt.72	Ctrl.72	CDC6		dd_Smed_v6_18778_0_1	CDC6
-3.13727034730076	0.0466291974291745	SMESG000030742.1	Wnt.72	Ctrl.72	NA		dd_Smed_v6_1138_0_1	NA
-3.13727034730077	0.0312235329188051	SMESG000033291.1	Wnt.72	Ctrl.72	PIAS-LIKE		dd_Smed_v6_10016_0_1	ZMIZ2
-3.13727034730078	0.0240532600023808	SMESG000057438.1	Wnt.72	Ctrl.72	MLLT10		dd_Smed_v6_7497_0_1	MLLT10
-3.13727034730079	0.0318580235450091	SMESG000035031.1	Wnt.72	Ctrl.72	MS3_00308		dd_Smed_v6_758_0_1	BICD1
-3.13727034730080	0.0256992799284217	SMESG000008589.1	Wnt.72	Ctrl.72	MS3_01367		dd_Smed_v6_10171_0_1,dd_Smed_v6_10171_0_2	NA
-3.13727034730081	0.0234784077974296	SMESG000047308.1	Wnt.72	Ctrl.72	XRN2		dd_Smed_v6_3463_0_1	XRN2
-3.13727034730082	0.0483597740243039	SMESG000018920.1	Wnt.72	Ctrl.72	EPHB1		dd_Smed_v6_27668_0_1,dd_Smed_v6_39545_0_1	EPHB1
-3.13727034730083	0.0237069130742964	SMESG000000528.1	Wnt.72	Ctrl.72	NA		dd_Smed_v6_9226_0_1	MLXIP
-3.13727034730084	0.035750552159301	SMESG000051615.1	Wnt.72	Ctrl.72	CG12567		dd_Smed_v6_10247_0_1	NA
-3.13727034730085	0.0487072718695074	SMESG000055799.1	Wnt.72	Ctrl.72	KIAA0513		dd_Smed_v6_7278_0_1	KIAA0513
-3.13727034730086	0.0424052822906809	SMESG000002011.1	Wnt.72	Ctrl.72	MX2		NA	MX2
-3.13727034730087	0.0352343719642292	SMESG000079433.1	Wnt.72	Ctrl.72	MS3_05314	slit-2	dd_Smed_v6_9602_0_1	NYX
-3.13727034730088	0.0240532600023808	SMESG000037904.1	Wnt.72	Ctrl.72	NA		dd_Smed_v6_6832_0_1	NA
-3.13727034730089	0.0365172198803354	SMESG000021969.1	Wnt.72	Ctrl.72	CG42540		dd_Smed_v6_14462_0_1	STOM
-3.13727034730090	0.0428258500663169	SMESG000054253.1	Wnt.72	Ctrl.72	HYOU1		dd_Smed_v6_2324_0_1	HYOU1
-3.13727034730091	0.0429005808051693	SMESG000012934.1	Wnt.72	Ctrl.72	NA		dd_Smed_v6_6525_0_1,dd_Smed_v6_6525_0_2,dd_Smed_v6_6525_0_3,dd_Smed_v6_6525_0_4,dd_Smed_v6_6525_0_5	BRD4
-3.13727034730092	0.0480727682369509	SMESG000023965.1	Wnt.72	Ctrl.72	NA		dd_Smed_v6_4169_0_1	MBNL1
-3.13727034730093	0.0473310864817987	SMESG000079671.1	Wnt.72	Ctrl.72	PMM2		dd_Smed_v6_1964_0_1	PMM2
-3.13727034730094	0.0387907984927074	SMESG000044440.1	Wnt.72	Ctrl.72	NA		dd_Smed_v6_10815_0_1	ZC3H8
-3.13727034730095	0.0308296649948645	SMESG000053925.1	Wnt.72	Ctrl.72	NA		dd_Smed_v6_11514_0_1,dd_Smed_v6_11514_0_2,dd_Smed_v6_11514_0_3,dd_Smed_v6_11514_0_4	NA
-3.13727034730096	0.0492644440001467	SMESG000054426.1	Wnt.72	Ctrl.72	MCAT		dd_Smed_v6_11450_0_1,dd_Smed_v6_11450_0_2	MCAT
-3.13727034730097	0.0150303923157394	SMESG000073709.1	Wnt.72	Ctrl.72	NA		dd_Smed_v6_10924_0_1	TIA1
-3.13727034730098	0.0469551129657253	SMESG000070594.1	Wnt.72	Ctrl.72	MS3_09007		dd_Smed_v6_15465_0_1,dd_Smed_v6_15465_0_2	DTL
-3.13727034730099	0.0166995592740142	SMESG000077767.1	Wnt.72	Ctrl.72	NA		dd_Smed_v6_9361_0_1	NA
-3.13727034730100	0.0480074240182253	SMESG000018614.1	Wnt.72	Ctrl.72	MS3_02502		dd_Smed_v6_7240_0_1,dd_Smed_v6_7240_0_2,dd_Smed_v6_7240_0_3	AGAP3
-3.13727034730101	0.0348547618635373	SMESG000030479.1	Wnt.72	Ctrl.72	NA		dd_Smed_v6_3869_0_1	NA
-3.13727034730102	0.0430316783258558	SMESG000017347.1	Wnt.72	Ctrl.72	ST13		dd_Smed_v6_668_0_1	ST13
-3.13727034730103	0.0365172198803354	SMESG000051002.1	Wnt.72	Ctrl.72	AGAP_AGAP000484	Smed-nxk1-1	dd_Smed_v6_19327_0_1	NKX1-1
-3.13727034730104	0.0328988494158199	SMESG000049097.1	Wnt.72	Ctrl.72	PTPRH		dd_Smed_v6_768_0_1,dd_Smed_v6_768_0_2	PTPN13
-3.13727034730105	0.0429005808051693	SMESG000072019.1	Wnt.72	Ctrl.72	NA		dd_Smed_v6_3316_0_1,dd_Smed_v6_3316_0_2	NA
-3.13727034730106	0.036005192499085	SMESG000072893.1	Wnt.72	Ctrl.72	TRAF2		dd_Smed_v6_14308_0_1	TRAF6
-3.13727034730107	0.0429005808051693	SMESG000049530.1	Wnt.72	Ctrl.72	T265_13573		dd_Smed_v6_5878_0_1	NA
-3.13727034730108	0.0460905214286262	SMESG000049774.1	Wnt.72	Ctrl.72	HIS2A:CG33853		dd_Smed_v6_15019_0_1,dd_Smed_v6_2966_0_1	HIST1H2AA
-3.13727034730109	0.0333338878054962	SMESG000028598.1	Wnt.72	Ctrl.72	MS3_06913		dd_Smed_v6_12312_0_1	NFIA
-3.13727034730110	0.0476202347073673	SMESG000025391.1	Wnt.72	Ctrl.72	NA		dd_Smed_v6_3140_0_1,dd_Smed_v6_3140_0_2	MLX
-3.13727034730111	0.0460905214286262	SMESG000047168.1	Wnt.72	Ctrl.72	NA		dd_Smed_v6_4030_0_1,dd_Smed_v6_4030_0_2,dd_Smed_v6_4030_0_3,dd_Smed_v6_4030_0_4	ARID4B
-3.13727034730112	0.0312235329188051	SMESG000004485.1	Wnt.72	Ctrl.72	NA		dd_Smed_v6_1440_0_1	NA
-3.13727034730113	0.0367548404624092	SMESG000059830.1	Wnt.72	Ctrl.72	T265_06732		dd_Smed_v6_3280_0_1	PCF11
-3.13727034730114	0.0378217034099046	SMESG000035587.1	Wnt.72	Ctrl.72	MICPUN_102212		dd_Smed_v6_4452_0_1	NA
-3.13727034730115	0.0369382338822024	SMESG000043328.1	Wnt.72	Ctrl.72	NELFB		dd_Smed_v6_9755_0_1	NELFB
3.32686956491742	0.0357797129835503	SMESG000027528.1	Wnt.24	Ctrl.24	NA		dd_Smed_v6_36283_0_1	NA
0.580395473224885	0.0205888103603254	SMESG000016669.1	Wnt.48	Ctrl.48	NA	E3 ubiquitin	dd_Smed_v6_4187_0_1	RNF185
0.587129417376722	0.0489541716668655	SMESG000071987.1	Wnt.48	Ctrl.48	CPTP		dd_Smed_v6_4270_0_1	CPTP
0.595050697770548	0.0469392587952094	SMESG000024189.1	Wnt.48	Ctrl.48	MS3_06533	ORM1	dd_Smed_v6_4097_0_1	ORMDL3
0.638917535669674	0.031160297608429	SMESG000038889.1	Wnt.48	Ctrl.48	MS3_08840	AP-2	dd_Smed_v6_5324_0_1	AP2S1
0.678692885441719	0.0469392587952094	SMESG000050288.1	Wnt.48	Ctrl.48	DSEC\GM13412	lambda-crystallin	dd_Smed_v6_1696_0_1	CRYL1
0.680802209651374	0.0489541716668655	SMESG000051298.1	Wnt.48	Ctrl.48	DHPS	deoxyhypusine synthase	dd_Smed_v6_12987_0_1	DHPS
0.835211161958787	0.0183042213747665	SMESG000026323.1	Wnt.48	Ctrl.48	RAB1B		dd_Smed_v6_488_0_1	RAB1A
1.142226279322	0.046650326635191	SMESG000032019.1	Wnt.48	Ctrl.48	MS3_07450	Innexin	NA	PANX3
1.1670239523186	0.0496060319484163	SMESG000006008.1	Wnt.48	Ctrl.48	NA		NA	NA
1.01482184847331	0.0200230698833728	SMESG000050492.1	Wnt.48	Ctrl.48	NA	Concanavalin A	dd_Smed_v6_8142_0_1,dd_Smed_v6_8142_0_2	NA
1.02236327979854	0.0200230698833728	SMESG000035442.1	Wnt.48	Ctrl.48	NA		dd_Smed_v6_7386_0_1	NA
1.08497452446477	0.0489541716668655	SMESG000057890.1	Wnt.48	Ctrl.48	AGAP_AGAP003025	ribosomal protein, large P2	dd_Smed_v6_556_0_1	RPLP2
0.500405517606362	0.0371902504030092	SMESG000048111.1	Wnt.72	Ctrl.72	XBP1		dd_Smed_v6_415_0_1	XBP1
0.501325522841649	0.0455120973876675	SMESG000004906.1	Wnt.72	Ctrl.72	MCM8		dd_Smed_v6_22244_0_1,dd_Smed_v6_22244_0_2	MCM8
0.502044200034089	0.0243390276748363	SMESG000078078.1	Wnt.72	Ctrl.72	NA		dd_Smed_v6_4024_0_1	SFXN1
0.502137047652019	0.0328185180084301	SMESG000077455.1	Wnt.72	Ctrl.72	NA		dd_Smed_v6_6212_0_1	TRABD
0.502978239881567	0.0442644802321798	SMESG000022873.1	Wnt.72	Ctrl.72	NA		dd_Smed_v6_509_0_1	NA
0.503285162081173	0.0496934539814589	SMESG000011797.1	Wnt.72	Ctrl.72	PRAF2		dd_Smed_v6_9010_0_1	ARL6IP5
0.504806237475997	0.0218510487656992	SMESG000054830.1	Wnt.72	Ctrl.72	PLPP4		dd_Smed_v6_3897_0_1	PPAPDC1A
0.50483340389527	0.0255918651498341	SMESG000039087.1	Wnt.72	Ctrl.72	TRAF3		dd_Smed_v6_8933_0_1,dd_Smed_v6_8933_0_2	TRAF2
0.506289852424676	0.0497800612086076	SMESG000050534.1	Wnt.72	Ctrl.72	CWF19L1		dd_Smed_v6_11359_0_1	CWF19L1
0.510629257010922	0.0331412882534327	SMESG000037475.1	Wnt.72	Ctrl.72	CG6404		dd_Smed_v6_6233_1_1,dd_Smed_v6_6233_1_2	OXA1L
0.510769023713044	0.0492644440001467	SMESG000064318.1	Wnt.72	Ctrl.72	T265_04145		dd_Smed_v6_10400_0_1	NA
0.511494397595875	0.0328988494158199	SMESG000013795.1	Wnt.72	Ctrl.72	SYNPR		dd_Smed_v6_1798_0_1	SYP
0.51154917400086	0.0224139902664523	SMESG000042100.1	Wnt.72	Ctrl.72	CAMK4		dd_Smed_v6_10731_0_1	CAMK4
0.513715089842187	0.0295788676673188	SMESG000030567.1	Wnt.72	Ctrl.72	NA		dd_Smed_v6_8327_0_1	PSMD5
0.514076732941638	0.0139191072283672	SMESG000039009.1	Wnt.72	Ctrl.72	DNAAF5		dd_Smed_v6_9203_0_1	DNAAF5
0.51486990765363	0.0310613673122404	SMESG000035983.1	Wnt.72	Ctrl.72	MS3_06804		dd_Smed_v6_4502_0_1	STRAP
0.515633204405915	0.0372685916972922	SMESG000074242.1	Wnt.72	Ctrl.72	ACP6		dd_Smed_v6_6931_0_1	ACPP
0.515845185943772	0.0347025873693307	SMESG000073751.1	Wnt.72	Ctrl.72	T265_01167		dd_Smed_v6_2114_0_1	NA
0.517842461562546	0.0193309769497717	SMESG000064830.1	Wnt.72	Ctrl.72	MS3_06432		dd_Smed_v6_11330_0_1	SLC10A2
0.518541935360926	0.0400832162809168	SMESG000058704.1	Wnt.72	Ctrl.72	PTSG_07262		dd_Smed_v6_8550_0_1	SLC45A2
0.518628853967898	0.0309634100435584	SMESG000078629.1	Wnt.72	Ctrl.72	IFC		dd_Smed_v6_7414_0_1	DEGS2
0.518799036734813	0.0332831343331179	SMESG000018848.1	Wnt.72	Ctrl.72	NA		dd_Smed_v6_11210_0_1,dd_Smed_v6_11210_0_2	MFSD2A
0.519289166834726	0.033546548677642	SMESG000069292.1	Wnt.72	Ctrl.72	SHARPIN		dd_Smed_v6_6291_0_1,dd_Smed_v6_6291_0_2	RBCK1
0.51964753956362	0.0468069937625758	SMESG000005014.1	Wnt.72	Ctrl.72	PKD2		dd_Smed_v6_12955_0_1	PKD2
0.520766993811396	0.0303416636711704	SMESG000030970.1	Wnt.72	Ctrl.72	NECAME_05156		dd_Smed_v6_6798_0_1	PANX3
0.523369783941261	0.0348547618635373	SMESG000065239.1	Wnt.72	Ctrl.72	T265_06536		dd_Smed_v6_14310_0_1	NA
0.523481705446016	0.0338547147391802	SMESG000050871.1	Wnt.72	Ctrl.72	PEX12		dd_Smed_v6_8166_0_1	PEX12
0.524973702061038	0.0145608715738755	SMESG000011963.1	Wnt.72	Ctrl.72	BAK1		dd_Smed_v6_2886_0_1	NA
0.525074763912637	0.0124842404177375	SMESG000039786.1	Wnt.72	Ctrl.72	NA		dd_Smed_v6_10420_0_1	NA
0.525264420342439	0.0229887736695864	SMESG000057810.1	Wnt.72	Ctrl.72	NA		dd_Smed_v6_9479_0_1,dd_Smed_v6_9479_0_3	USP26
0.525770837242313	0.0332831343331179	SMESG000078234.1	Wnt.72	Ctrl.72	TOM1L2		dd_Smed_v6_5035_0_1	TOM1L2
0.529151850166046	0.038236172895516	SMESG000033650.1	Wnt.72	Ctrl.72	NA		dd_Smed_v6_7676_0_1	CYP46A1
0.530929534411708	0.0393050463511034	SMESG000044331.1	Wnt.72	Ctrl.72	WDR82		dd_Smed_v6_4830_0_1	WDR82
0.533193821709602	0.0288846518891582	SMESG000041961.1	Wnt.72	Ctrl.72	LCLAT1		dd_Smed_v6_8322_0_1	LCLAT1
0.533727453328519	0.0384962588945699	SMESG000009146.1	Wnt.72	Ctrl.72	ZNF143		dd_Smed_v6_11201_0_1	NA
0.535019830098671	0.0486579779899929	SMESG000013664.1	Wnt.72	Ctrl.72	TM9SF4		dd_Smed_v6_2806_0_1	TM9SF4
0.536857133559909	0.0365172198803354	SMESG000008884.1	Wnt.72	Ctrl.72	METTL4		dd_Smed_v6_10885_0_1,dd_Smed_v6_10885_0_2,dd_Smed_v6_10885_0_3	METTL4
0.53767177958701	0.0318959223507691	SMESG000015032.1	Wnt.72	Ctrl.72	RNF170		dd_Smed_v6_7918_0_1	RNF170
0.541358275819065	0.0310613673122404	SMESG000014789.1	Wnt.72	Ctrl.72	NA		dd_Smed_v6_7025_0_1	DUSP12
0.541475212243601	0.0354617813076078	SMESG000067619.1	Wnt.72	Ctrl.72	NA		dd_Smed_v6_2038_0_1	ZFAND5
0.542046019527235	0.0465178064002102	SMESG000008659.1	Wnt.72	Ctrl.72	CD9		dd_Smed_v6_6501_0_1	TSPAN9
0.542968099151127	0.0309102929627251	SMESG000030738.1	Wnt.72	Ctrl.72	NA		NA	NA
0.543692590467931	0.024927938532209	SMESG000067332.1	Wnt.72	Ctrl.72	BEM46		dd_Smed_v6_6717_0_1	ABHD13
0.543965326773892	0.0242324755884513	SMESG000060465.1	Wnt.72	Ctrl.72	NA		dd_Smed_v6_9496_0_1	NA
0.544680870404117	0.0242324755884513	SMESG000055037.1	Wnt.72	Ctrl.72	MS3_02324		dd_Smed_v6_2839_0_1	MTCH1
0.5473378005588	0.0422842998063177	SMESG000023003.1	Wnt.72	Ctrl.72	NA		dd_Smed_v6_8592_0_1	NA
0.548464921076079	0.0492644440001467	SMESG000052539.1	Wnt.72	Ctrl.72	NA		dd_Smed_v6_7100_0_1	TMEM104
0.549092310159148	0.0160380685030923	SMESG000061894.1	Wnt.72	Ctrl.72	LMF2		dd_Smed_v6_6640_0_1,dd_Smed_v6_6640_0_2,dd_Smed_v6_6640_0_3,dd_Smed_v6_6640_0_4	LMF2
0.55091475032469	0.0346011986179485	SMESG000061179.1	Wnt.72	Ctrl.72	INTS2		dd_Smed_v6_7197_0_1,dd_Smed_v6_7197_0_2	INTS2
0.551528500240642	0.0224139902664523	SMESG000015757.1	Wnt.72	Ctrl.72	MAP2K5		dd_Smed_v6_8370_0_1	MAP2K5
0.551528954729941	0.0245333325864642	SMESG000031473.1	Wnt.72	Ctrl.72	SRM		dd_Smed_v6_7292_0_1	SRM
0.551949564277609	0.0497800612086076	SMESG000028854.1	Wnt.72	Ctrl.72	POFUT2		dd_Smed_v6_9239_0_1	POFUT2
0.55339000564254	0.0245426246884682	SMESG000001290.1	Wnt.72	Ctrl.72	NUDT12		dd_Smed_v6_13002_0_1,dd_Smed_v6_13002_0_2	NUDT12
0.553793781778035	0.0466291974291745	SMESG000028658.1	Wnt.72	Ctrl.72	FNTA		dd_Smed_v6_6168_0_1	FNTA
0.553793900262159	0.0388966300053549	SMESG000061391.1	Wnt.72	Ctrl.72	NA		dd_Smed_v6_7339_0_1,dd_Smed_v6_7339_0_2	NA
0.555480346065564	0.018891097866944	SMESG000012184.1	Wnt.72	Ctrl.72	TM9SF1		dd_Smed_v6_4115_0_1	TM9SF1
0.556070258270453	0.0349785830485113	SMESG000046751.1	Wnt.72	Ctrl.72	P2RX4		dd_Smed_v6_7729_0_1	P2RX4
0.556446442891463	0.0460905214286262	SMESG000064355.1	Wnt.72	Ctrl.72	ZFYVE1		dd_Smed_v6_7407_0_1	NA
0.55664547023849	0.0174246008291205	SMESG000078588.1	Wnt.72	Ctrl.72	ISCW_ISCW012228		dd_Smed_v6_1661_0_1	MGST3
0.557737125394051	0.0336147635538175	SMESG000079740.1	Wnt.72	Ctrl.72	DPP3		dd_Smed_v6_1031_0_1	DPP3
0.557828593495257	0.0428661644454782	SMESG000031004.1	Wnt.72	Ctrl.72	AATS-MET-M		dd_Smed_v6_12525_0_1,dd_Smed_v6_12525_0_2,dd_Smed_v6_12525_0_3,dd_Smed_v6_12525_0_4	MARS2
0.559416412270734	0.0467460968238499	SMESG000019033.1	Wnt.72	Ctrl.72	EXT2		dd_Smed_v6_12403_0_1	EXT2
0.560496933333744	0.0175431747716173	SMESG000066840.1	Wnt.72	Ctrl.72	NA		dd_Smed_v6_14430_0_1,dd_Smed_v6_14430_0_2	PIGZ
0.56305185100833	0.0372685916972922	SMESG000068325.1	Wnt.72	Ctrl.72	MS3_04292		dd_Smed_v6_4856_0_1,dd_Smed_v6_4856_0_2	CDS2
0.563196981187395	0.0445399586854339	SMESG000015436.1	Wnt.72	Ctrl.72	ISCW_ISCW009476		dd_Smed_v6_10145_0_1,dd_Smed_v6_10145_0_2	PIGQ
0.563270602129777	0.0243091633202805	SMESG000004244.1	Wnt.72	Ctrl.72	NA		dd_Smed_v6_7776_0_1,dd_Smed_v6_7776_0_2,dd_Smed_v6_7776_0_3	ZDHHC2
0.563753096060696	0.014740630670176	SMESG000024189.1	Wnt.72	Ctrl.72	MS3_06533	ORM1	dd_Smed_v6_4097_0_1	ORMDL3
0.563883896909551	0.0414462648124641	SMESG000000801.1	Wnt.72	Ctrl.72	RRAGA		dd_Smed_v6_4388_0_1	RRAGA
0.564918976768408	0.0372685916972922	SMESG000072131.1	Wnt.72	Ctrl.72	UQCC1		dd_Smed_v6_2347_0_1	UQCC1
0.565087434144497	0.0366534403815974	SMESG000059207.1	Wnt.72	Ctrl.72	RFC4		dd_Smed_v6_6733_0_1	RFC4
0.565573711993519	0.0487490878933314	SMESG000008541.1	Wnt.72	Ctrl.72	APEH		dd_Smed_v6_8116_0_1	APEH
0.566556292530815	0.0460905214286262	SMESG000061517.1	Wnt.72	Ctrl.72	NA		dd_Smed_v6_14659_0_1,dd_Smed_v6_14659_0_2,dd_Smed_v6_14659_0_3,dd_Smed_v6_14659_0_4	NA
0.566738383039956	0.0400832162809168	SMESG000047487.1	Wnt.72	Ctrl.72	GLT1D1		dd_Smed_v6_8687_0_1,dd_Smed_v6_8687_0_2,dd_Smed_v6_8687_0_3,dd_Smed_v6_8687_0_4,dd_Smed_v6_8687_0_5,dd_Smed_v6_8687_0_6	GLT1D1
0.567583592464004	0.0397941387624748	SMESG000021340.1	Wnt.72	Ctrl.72	NA		dd_Smed_v6_9741_0_1,dd_Smed_v6_9741_0_2	NA
0.569260378468208	0.0218510487656992	SMESG000066861.1	Wnt.72	Ctrl.72	MS3_06212		dd_Smed_v6_6647_0_1,dd_Smed_v6_6647_0_10,dd_Smed_v6_6647_0_11,dd_Smed_v6_6647_0_12,dd_Smed_v6_6647_0_2,dd_Smed_v6_6647_0_3,dd_Smed_v6_6647_0_4,dd_Smed_v6_6647_0_5,dd_Smed_v6_6647_0_6,dd_Smed_v6_6647_0_7,dd_Smed_v6_6647_0_8,dd_Smed_v6_6647_0_9	LIMS1
0.57096150691629	0.0389566447849757	SMESG000080129.1	Wnt.72	Ctrl.72	H696_04403		dd_Smed_v6_260_0_1	CFL2
0.572146979841381	0.0337934289068446	SMESG000047633.1	Wnt.72	Ctrl.72	LRRC48		dd_Smed_v6_12541_0_1	LRRC48
0.572217583340842	0.035750552159301	SMESG000032411.1	Wnt.72	Ctrl.72	NUDT8		dd_Smed_v6_2068_0_1,dd_Smed_v6_2068_0_2	NUDT8
0.572415827532933	0.0422560061360936	SMESG000064528.1	Wnt.72	Ctrl.72	SLC22A5	Smed-slc22a-5	dd_Smed_v6_10903_0_1	SLC22A5
0.573586610934968	0.035750552159301	SMESG000057976.1	Wnt.72	Ctrl.72	SMYD2		dd_Smed_v6_7309_0_1	SMYD2
0.573649417091736	0.0443646284981039	SMESG000034313.1	Wnt.72	Ctrl.72	GID4		dd_Smed_v6_2974_0_1	GID4
0.574156054159202	0.030110643204666	SMESG000044854.1	Wnt.72	Ctrl.72	NA		dd_Smed_v6_6442_1_1,dd_Smed_v6_6442_1_2	F8A2
0.575910719828149	0.0289837556927519	SMESG000060541.1	Wnt.72	Ctrl.72	NA		dd_Smed_v6_16242_0_1	NA
0.576967440393702	0.0422560061360936	SMESG000074840.1	Wnt.72	Ctrl.72	NA		dd_Smed_v6_9028_0_1	KCNK1
0.577822145273442	0.0346386538819129	SMESG000017498.1	Wnt.72	Ctrl.72	MS3_05669		dd_Smed_v6_3064_0_1	ADD1
0.577822349114349	0.0219908436776188	SMESG000075564.1	Wnt.72	Ctrl.72	FUZ		dd_Smed_v6_15070_0_1	NA
0.578135481711828	0.0192097815819785	SMESG000029752.1	Wnt.72	Ctrl.72	NA		dd_Smed_v6_2731_0_1	NA
0.578149511539383	0.0139191072283672	SMESG000020934.1	Wnt.72	Ctrl.72	YIPF4		dd_Smed_v6_2945_0_1	YIPF4
0.578343182870506	0.0389114840279563	SMESG000076567.1	Wnt.72	Ctrl.72	VPS33B		dd_Smed_v6_7337_0_1	STXBP2
0.579633334998362	0.0429005808051693	SMESG000071252.1	Wnt.72	Ctrl.72	ENSA		dd_Smed_v6_2636_0_1	ENSA
0.580115988977496	0.0375520876289481	SMESG000048218.1	Wnt.72	Ctrl.72	NA		dd_Smed_v6_2346_0_1	NA
0.580469737117093	0.0395364626919105	SMESG000037868.1	Wnt.72	Ctrl.72	MS3_07617		dd_Smed_v6_7558_0_1	NA
0.581683615750269	0.0445549057550345	SMESG000080318.1	Wnt.72	Ctrl.72	DERE\GG11467		dd_Smed_v6_8948_0_1	NA
0.582363544101983	0.0330808741499359	SMESG000016821.1	Wnt.72	Ctrl.72	STRADB		dd_Smed_v6_11735_0_1	STRADB,TNK1
0.58309711889871	0.0328185180084301	SMESG000069978.1	Wnt.72	Ctrl.72	AFMID		dd_Smed_v6_8282_0_1	AFMID
0.584153700268068	0.0363294714225778	SMESG000051070.1	Wnt.72	Ctrl.72	BM1_37175		dd_Smed_v6_12103_0_1	CSNK1D
0.585201287105404	0.0242324755884513	SMESG000017042.1	Wnt.72	Ctrl.72	NA		dd_Smed_v6_12577_0_1,dd_Smed_v6_12577_0_3	SLC17A7
0.585234753138193	0.0354617813076078	SMESG000047519.1	Wnt.72	Ctrl.72	CHD1		dd_Smed_v6_10459_1_1	CHD1
0.585891812769225	0.0467424236618623	SMESG000047336.1	Wnt.72	Ctrl.72	FAM63A		dd_Smed_v6_3191_0_1	FAM63A
0.586812182386108	0.0471742871212971	SMESG000064720.1	Wnt.72	Ctrl.72	PGLS		dd_Smed_v6_7692_0_1,dd_Smed_v6_7692_0_2	PGLS
0.587153021316836	0.044100202330507	SMESG000015183.1	Wnt.72	Ctrl.72	MS3_07482		dd_Smed_v6_8337_0_1	KIAA1919
0.589028653239971	0.0337934289068446	SMESG000077452.1	Wnt.72	Ctrl.72	ENTPD5		dd_Smed_v6_15646_0_1	ENTPD5
0.589725424755217	0.0150303923157394	SMESG000035463.1	Wnt.72	Ctrl.72	NA		dd_Smed_v6_7835_0_1	ELOVL4
0.59080497750668	0.0224139902664523	SMESG000013600.1	Wnt.72	Ctrl.72	NA		dd_Smed_v6_2499_0_1	NA
0.590906886895223	0.0491459902618236	SMESG000052962.1	Wnt.72	Ctrl.72	CHMP6		dd_Smed_v6_1762_0_1	CHMP6
0.591806015499675	0.0449716704139834	SMESG000046895.1	Wnt.72	Ctrl.72	NA		dd_Smed_v6_13209_0_1	P2RX4
0.592681266243783	0.021665864455321	SMESG000033520.1	Wnt.72	Ctrl.72	T265_09288		dd_Smed_v6_7799_1_1	NA
0.593550291549975	0.037837070187381	SMESG000077592.1	Wnt.72	Ctrl.72	NA		dd_Smed_v6_13539_0_1	NA
0.593624953844849	0.0320592264107012	SMESG000061553.1	Wnt.72	Ctrl.72	TTLL10		dd_Smed_v6_9664_0_1	TTLL10
0.594273208410759	0.0376053986728579	SMESG000003841.1	Wnt.72	Ctrl.72	AGAP_AGAP001306		dd_Smed_v6_977_0_1	ARPC4
0.594365972334589	0.0355563435207495	SMESG000075558.1	Wnt.72	Ctrl.72	NA		dd_Smed_v6_10583_0_1,dd_Smed_v6_10583_0_2,dd_Smed_v6_10583_0_3,dd_Smed_v6_10583_0_4	NA
0.594710757825648	0.0166995592740142	SMESG000046058.1	Wnt.72	Ctrl.72	PPOX		dd_Smed_v6_5475_0_1	PPOX
0.597333683345246	0.0445632200030203	SMESG000016710.1	Wnt.72	Ctrl.72	SCNN1B		dd_Smed_v6_12878_0_1	ASIC4
0.597339468249296	0.0428258500663169	SMESG000004755.1	Wnt.72	Ctrl.72	NA		dd_Smed_v6_10684_0_1	NA
0.59780191970372	0.0272914973125901	SMESG000001433.1	Wnt.72	Ctrl.72	ELOVL4		dd_Smed_v6_15507_0_1	ELOVL4
0.600898622374053	0.0392723046209221	SMESG000064937.1	Wnt.72	Ctrl.72	LITAF		dd_Smed_v6_10754_0_1	LITAF
0.60147939853774	0.0490096955775409	SMESG000045007.1	Wnt.72	Ctrl.72	NA		dd_Smed_v6_8336_0_1	CELSR2
0.601856129386803	0.047117590476687	SMESG000035733.1	Wnt.72	Ctrl.72	NA		dd_Smed_v6_12825_0_1,dd_Smed_v6_12825_0_2	CNGA3
0.604986309389446	0.0256992799284217	SMESG000044614.1	Wnt.72	Ctrl.72	ISCW_ISCW023531		dd_Smed_v6_10182_0_1,dd_Smed_v6_10182_0_2,dd_Smed_v6_10182_0_3,dd_Smed_v6_10182_0_4	PGAP2
0.605003813835065	0.0242324755884513	SMESG000051492.1	Wnt.72	Ctrl.72	FZY		dd_Smed_v6_10335_0_1	CDC20
0.605218147412648	0.047117590476687	SMESG000056721.1	Wnt.72	Ctrl.72	NA		dd_Smed_v6_11955_0_1	CHRNA3
0.605333328166743	0.0355563435207495	SMESG000002973.1	Wnt.72	Ctrl.72	MARF		dd_Smed_v6_9275_0_1,dd_Smed_v6_9275_0_2	MFN1
0.60580038767209	0.035750552159301	SMESG000070155.1	Wnt.72	Ctrl.72	TRAF3		dd_Smed_v6_2817_0_1	TRAF6
0.606713097715852	0.0397983381557348	SMESG000046033.1	Wnt.72	Ctrl.72	ABHD12		dd_Smed_v6_7803_0_1	ABHD12
0.607361131883856	0.0338393782772129	SMESG000035036.1	Wnt.72	Ctrl.72	MS3_01913		dd_Smed_v6_6380_0_1	NA
0.607848446189748	0.0491459902618236	SMESG000034653.1	Wnt.72	Ctrl.72	AUP1		dd_Smed_v6_4482_0_1	NA
0.609459049770382	0.0402984924398529	SMESG000041681.1	Wnt.72	Ctrl.72	RNF146		dd_Smed_v6_5084_0_1	RNF146
0.609704983585641	0.0428258500663169	SMESG000042710.1	Wnt.72	Ctrl.72	IRF2BP2		dd_Smed_v6_18245_0_1	IRF2BP2
0.610683147157275	0.0166995592740142	SMESG000072359.1	Wnt.72	Ctrl.72	ISCW_ISCW005791		dd_Smed_v6_10205_0_1	PPP3CB
0.610773040896015	0.0428661644454782	SMESG000054663.1	Wnt.72	Ctrl.72	DNAJC5B		dd_Smed_v6_3668_0_1	DNAJC5B
0.611795217376507	0.0428661644454782	SMESG000069302.1	Wnt.72	Ctrl.72	CPIPJ_CPIJ004842		dd_Smed_v6_5342_0_1	RBCK1
0.612013645509816	0.0220031768342561	SMESG000003951.1	Wnt.72	Ctrl.72	NA		dd_Smed_v6_6596_0_1	NA
0.612157958158518	0.04403097420216	SMESG000000892.1	Wnt.72	Ctrl.72	PRKACB		dd_Smed_v6_17154_0_1	PRKACB
0.612561561274556	0.0166995592740142	SMESG000061388.1	Wnt.72	Ctrl.72	NA		dd_Smed_v6_11530_0_1	NA
0.612562101964719	0.0281224927630453	SMESG000032457.1	Wnt.72	Ctrl.72	SERPINB3		dd_Smed_v6_1768_1_1	SERPINB3
0.615398814654271	0.0139191072283672	SMESG000032139.1	Wnt.72	Ctrl.72	NA		dd_Smed_v6_6554_0_1	RBKS
0.615657026650014	0.0492644440001467	SMESG000005004.1	Wnt.72	Ctrl.72	NA		dd_Smed_v6_2246_0_1	NA
0.617753687879451	0.0443179551658029	SMESG000068819.1	Wnt.72	Ctrl.72	BRO		dd_Smed_v6_2875_0_1,dd_Smed_v6_2875_0_2,dd_Smed_v6_2875_0_3,dd_Smed_v6_2875_0_4,dd_Smed_v6_2875_0_5,dd_Smed_v6_2875_0_6	CBFB
0.61890005198532	0.0371902504030092	SMESG000081089.1	Wnt.72	Ctrl.72	CHD1L		dd_Smed_v6_17704_0_1	CHD1L
0.618910643417498	0.015827054936785	SMESG000041607.1	Wnt.72	Ctrl.72	EPT1		dd_Smed_v6_6886_0_1	EPT1
0.618936471349242	0.0387907984927074	SMESG000050682.1	Wnt.72	Ctrl.72	NUDT17		dd_Smed_v6_6837_0_1	NUDT17
0.619513981486246	0.0233803992437203	SMESG000043401.1	Wnt.72	Ctrl.72	ATP5S		dd_Smed_v6_8298_0_1	NA
0.622215476152395	0.018668461858193	SMESG000077954.1	Wnt.72	Ctrl.72	NA		dd_Smed_v6_10745_0_1,dd_Smed_v6_20285_0_1	SLC41A3
0.623440867992434	0.0332499272207776	SMESG000008380.1	Wnt.72	Ctrl.72	ART7		dd_Smed_v6_8814_0_1	PRMT7
0.624310105237696	0.0372685916972922	SMESG000081137.1	Wnt.72	Ctrl.72	RAB3GAP2		dd_Smed_v6_11847_0_1,dd_Smed_v6_9337_0_1	RAB3GAP2
0.624391487036309	0.0400832162809168	SMESG000028996.1	Wnt.72	Ctrl.72	P2RX4		dd_Smed_v6_7838_0_1	P2RX4
0.624544374090541	0.0326728153483451	SMESG000016790.1	Wnt.72	Ctrl.72	NA		dd_Smed_v6_10653_0_1	NA
0.624662286684234	0.0397941387624748	SMESG000058838.1	Wnt.72	Ctrl.72	TPCN2		dd_Smed_v6_9144_0_1,dd_Smed_v6_9144_0_2	TPCN2
0.625456827141961	0.0443646284981039	SMESG000071777.1	Wnt.72	Ctrl.72	FXR1		dd_Smed_v6_3404_1_1,dd_Smed_v6_3404_1_2	FXR1
0.626083399220875	0.0389674125948387	SMESG000028922.1	Wnt.72	Ctrl.72	NA		dd_Smed_v6_9517_0_1	NA
0.62667461916381	0.0242324755884513	SMESG000058640.1	Wnt.72	Ctrl.72	DSIM\GD17542		dd_Smed_v6_9245_0_1,dd_Smed_v6_9245_0_2	USP8
0.628184104017696	0.0405076025516885	SMESG000032815.1	Wnt.72	Ctrl.72	MS3_05672		dd_Smed_v6_2721_0_1	UBE2Z
0.629229450845944	0.0362637727085542	SMESG000017765.1	Wnt.72	Ctrl.72	MS3_03305		dd_Smed_v6_3036_0_1	ITFG1
0.629536853855137	0.0437076523840686	SMESG000005392.1	Wnt.72	Ctrl.72	CC1G_11755		dd_Smed_v6_15211_0_1	NA
0.633365328061246	0.0328185180084301	SMESG000004302.1	Wnt.72	Ctrl.72	AGAP_AGAP005737		dd_Smed_v6_14327_0_1	NA
0.633889643953898	0.026589379478319	SMESG000032497.1	Wnt.72	Ctrl.72	DBT		dd_Smed_v6_5703_0_1	DBT
0.634168689036064	0.014740630670176	SMESG000063653.1	Wnt.72	Ctrl.72	NA		dd_Smed_v6_4127_0_1,dd_Smed_v6_4127_0_2	BCL7B
0.634963798698377	0.035750552159301	SMESG000025931.1	Wnt.72	Ctrl.72	HPRT		dd_Smed_v6_4896_0_1	HPRT1
0.63757363351589	0.038236172895516	SMESG000064433.1	Wnt.72	Ctrl.72	NA		dd_Smed_v6_26507_0_1	NA
0.638946950814212	0.0380567035193028	SMESG000042154.1	Wnt.72	Ctrl.72	MS3_04337		dd_Smed_v6_15514_0_1	PANX3
0.639027317424401	0.0478932200370999	SMESG000062842.1	Wnt.72	Ctrl.72	TMEM245		dd_Smed_v6_4851_0_1	TMEM245
0.63940604062964	0.0301289107336968	SMESG000036845.1	Wnt.72	Ctrl.72	HEN1		dd_Smed_v6_8622_0_1,dd_Smed_v6_8622_0_2	HENMT1
0.639412895102866	0.0224139902664523	SMESG000070043.1	Wnt.72	Ctrl.72	JH06_5328		dd_Smed_v6_8364_0_1,dd_Smed_v6_8364_0_2,dd_Smed_v6_8364_0_3	STK24
0.640795436045024	0.00693329725441846	SMESG000052656.1	Wnt.72	Ctrl.72	MOGAT2		dd_Smed_v6_5381_0_1	MOGAT2
0.641096315371084	0.0430673029973739	SMESG000001611.1	Wnt.72	Ctrl.72	XPO5		dd_Smed_v6_12042_0_1,dd_Smed_v6_12042_0_2	XPO5
0.641098085898511	0.0365792722341253	SMESG000012252.1	Wnt.72	Ctrl.72	NA		dd_Smed_v6_17559_0_1	NA
0.641476955401449	0.0436855446974428	SMESG000008153.1	Wnt.72	Ctrl.72	GM5621		dd_Smed_v6_130_0_1	RPL10
0.64205802687699	0.0430316783258558	SMESG000004585.1	Wnt.72	Ctrl.72	NA		dd_Smed_v6_9142_0_1	DDX18
0.642816089450141	0.0309634100435584	SMESG000060711.1	Wnt.72	Ctrl.72	NA		dd_Smed_v6_5570_0_1,dd_Smed_v6_5570_0_2	NA
0.64324634745097	0.0272390478451389	SMESG000033512.1	Wnt.72	Ctrl.72	MS3_02369		dd_Smed_v6_13054_0_1	POLD1
0.64566809196066	0.0452143534274645	SMESG000000713.1	Wnt.72	Ctrl.72	LOAG_11878		dd_Smed_v6_16507_0_1	PANX3
0.647692071707384	0.0192097815819785	SMESG000013701.1	Wnt.72	Ctrl.72	CYP2U1		dd_Smed_v6_2083_0_1	CYP2U1
0.647809354698625	0.0237795547075291	SMESG000033840.1	Wnt.72	Ctrl.72	NA		dd_Smed_v6_2044_0_1	TPRG1L
0.6481356360281	0.0374889322143548	SMESG000011828.1	Wnt.72	Ctrl.72	MLH1		dd_Smed_v6_6447_0_1,dd_Smed_v6_6447_0_2	MLH1
0.650798723221312	0.0242324755884513	SMESG000066329.1	Wnt.72	Ctrl.72	PSMD3		dd_Smed_v6_1449_0_1	PSMD3
0.65245575896417	0.0366556631433382	SMESG000005023.1	Wnt.72	Ctrl.72	GBE1		dd_Smed_v6_9648_0_1,dd_Smed_v6_9648_0_2	GBE1
0.65439804741769	0.0471742871212971	SMESG000002889.1	Wnt.72	Ctrl.72	SYT1		dd_Smed_v6_17406_0_1	NA
0.654720676452857	0.0476202347073673	SMESG000064829.1	Wnt.72	Ctrl.72	MS3_06432		dd_Smed_v6_14676_0_1	SLC10A2
0.655187566878793	0.049324250923425	SMESG000033706.1	Wnt.72	Ctrl.72	FAM60A		dd_Smed_v6_8876_0_1	FAM60A
0.656524266101653	0.0242324755884513	SMESG000015197.1	Wnt.72	Ctrl.72	MICPUN_70757		NA	PCIF1
0.656844116807549	0.0338547147391802	SMESG000076639.1	Wnt.72	Ctrl.72	CNIH1		dd_Smed_v6_3713_0_1	CNIH1
0.657068576171563	0.0379488691313946	SMESG000053412.1	Wnt.72	Ctrl.72	NA		dd_Smed_v6_3142_0_1	NA
0.657885455640153	0.0380615581510364	SMESG000077571.1	Wnt.72	Ctrl.72	MS3_08424		dd_Smed_v6_7677_0_1	PSME3
0.658311342440284	0.0160300895299165	SMESG000038604.1	Wnt.72	Ctrl.72	NA		dd_Smed_v6_1973_0_1,dd_Smed_v6_1973_0_2,dd_Smed_v6_1973_0_3	NA
0.659370170978867	0.0328185180084301	SMESG000027726.1	Wnt.72	Ctrl.72	CG3793		dd_Smed_v6_5655_0_1	LCMT1
0.659634964290158	0.0192082138455472	SMESG000009286.1	Wnt.72	Ctrl.72	NA		dd_Smed_v6_8596_0_1	PDK2
0.660659635035908	0.0436386614209033	SMESG000026412.1	Wnt.72	Ctrl.72	ESYT2		dd_Smed_v6_5158_0_1	ESYT2
0.660875517364289	0.026150907724962	SMESG000067202.1	Wnt.72	Ctrl.72	CG2818		dd_Smed_v6_13222_0_1,dd_Smed_v6_13222_0_2	GPCPD1
0.662260704129623	0.0428258500663169	SMESG000048603.1	Wnt.72	Ctrl.72	TMEM33		dd_Smed_v6_3358_0_1	TMEM33
0.662385561517912	0.0295718222905941	SMESG000021251.1	Wnt.72	Ctrl.72	PAQR3		dd_Smed_v6_10397_0_1	PAQR3
0.662414987317672	0.0462099192206011	SMESG000076137.1	Wnt.72	Ctrl.72	CACNG7		dd_Smed_v6_20458_0_1	CACNG7
0.662831863458812	0.0218510487656992	SMESG000017139.1	Wnt.72	Ctrl.72	NA		dd_Smed_v6_2790_0_1,dd_Smed_v6_2790_0_2	ARL6IP1
0.664016060376789	0.0224139902664523	SMESG000055160.1	Wnt.72	Ctrl.72	SLC35C2		dd_Smed_v6_10022_0_1	SLC35C2
0.665655207214075	0.0337023663312908	SMESG000045023.1	Wnt.72	Ctrl.72	RGR		dd_Smed_v6_7301_0_1	OPN5
0.665705595952195	0.0369382338822024	SMESG000061945.1	Wnt.72	Ctrl.72	RBCK1		dd_Smed_v6_1802_0_1,dd_Smed_v6_1802_0_2	RBCK1
0.665764047891527	0.0363763899083048	SMESG000065064.1	Wnt.72	Ctrl.72	SLC46A3	Smed-slc46a-a	dd_Smed_v6_7847_0_1	SLC46A3
0.6685828435498	0.0169091393691611	SMESG000010656.1	Wnt.72	Ctrl.72	PDIA4		dd_Smed_v6_4906_0_1	PDIA4
0.669173724886972	0.0301289107336968	SMESG000071002.1	Wnt.72	Ctrl.72	NIPAL4		dd_Smed_v6_8174_0_1	NIPAL4
0.674557537497869	0.0388665455145902	SMESG000042352.1	Wnt.72	Ctrl.72	MZF1		NA	POGK
0.674761960698685	0.0260140141135672	SMESG000009965.1	Wnt.72	Ctrl.72	FRQ2		dd_Smed_v6_14450_0_1	NCALD
0.67650634278982	0.0428661644454782	SMESG000013576.1	Wnt.72	Ctrl.72	NA		dd_Smed_v6_12376_0_1,dd_Smed_v6_6619_0_1	TMC7
0.677762310237651	0.0320513988701301	SMESG000008607.1	Wnt.72	Ctrl.72	NA		dd_Smed_v6_16031_0_1,dd_Smed_v6_3740_0_1	USP26
0.67937602923165	0.0272914973125901	SMESG000006424.1	Wnt.72	Ctrl.72	NA		dd_Smed_v6_14604_0_1	NA
0.681273953811095	0.00693329725441846	SMESG000022973.1	Wnt.72	Ctrl.72	CG8311		dd_Smed_v6_9556_0_1	DOLK
0.681615611666123	0.0468370091496166	SMESG000056268.1	Wnt.72	Ctrl.72	NA		dd_Smed_v6_547_0_1	NA
0.683798957063471	0.0139191072283672	SMESG000043359.1	Wnt.72	Ctrl.72	MS3_10389		dd_Smed_v6_5846_0_1	OTUB1
0.685749329055994	0.0369382338822024	SMESG000070131.1	Wnt.72	Ctrl.72	TRAF6		dd_Smed_v6_5689_0_1	TRAF6
0.686066149451859	0.0272914973125901	SMESG000043296.1	Wnt.72	Ctrl.72	RSG1		dd_Smed_v6_8219_0_1	RSG1
0.686228372538569	0.0304568887428397	SMESG000061390.1	Wnt.72	Ctrl.72	MS3_00237		dd_Smed_v6_4769_0_1	SLC17A7
0.68689075437056	0.00693329725441846	SMESG000038889.1	Wnt.72	Ctrl.72	MS3_08840	AP-2	dd_Smed_v6_5324_0_1	AP2S1
0.687181050547705	0.0328185180084301	SMESG000058551.1	Wnt.72	Ctrl.72	CHFR		dd_Smed_v6_11736_0_1	CHFR
0.688828642579803	0.014740630670176	SMESG000077674.1	Wnt.72	Ctrl.72	TCM_010387		dd_Smed_v6_25487_0_1,dd_Smed_v6_7295_0_2	PANK3,PANK4
0.689048087157522	0.0364215588926217	SMESG000065551.1	Wnt.72	Ctrl.72	CIB1		dd_Smed_v6_7205_0_1	CIB2
0.689257371026003	0.0433773083357348	SMESG000077010.1	Wnt.72	Ctrl.72	TRMT2B		dd_Smed_v6_8212_0_1,dd_Smed_v6_8212_0_2	TRMT2B
0.690259749129757	0.0355563435207495	SMESG000081300.1	Wnt.72	Ctrl.72	SLC7A1		dd_Smed_v6_8652_0_2,dd_Smed_v6_8652_0_4,dd_Smed_v6_8652_0_6,dd_Smed_v6_8652_0_8	SLC7A1
0.690323248824351	0.0331976271313525	SMESG000018996.1	Wnt.72	Ctrl.72	DERE\GG17435		dd_Smed_v6_5986_0_1	HPS5
0.691099652225351	0.0242324755884513	SMESG000054516.1	Wnt.72	Ctrl.72	NA		dd_Smed_v6_4118_0_1	WDR53
0.693139424766933	0.0317930548682006	SMESG000042720.1	Wnt.72	Ctrl.72	TCAF1		dd_Smed_v6_3451_0_1	TCAF2
0.693677638414923	0.0272914973125901	SMESG000022945.1	Wnt.72	Ctrl.72	CASP2		dd_Smed_v6_7164_0_1	CASP2
0.694322902002014	0.020922945431419	SMESG000078177.1	Wnt.72	Ctrl.72	PEX13		dd_Smed_v6_2249_0_1	PEX13
0.694501458977748	0.0139191072283672	SMESG000057111.1	Wnt.72	Ctrl.72	ATPAF2		dd_Smed_v6_2372_0_1	ATPAF2
0.695392940940691	0.0460905214286262	SMESG000018557.1	Wnt.72	Ctrl.72	NA		dd_Smed_v6_16515_0_1,dd_Smed_v6_16515_0_2	NA
0.695516494078239	0.0383427342409057	SMESG000042513.1	Wnt.72	Ctrl.72	SLC15A4		dd_Smed_v6_8178_0_1	SLC15A4
0.698728982849103	0.0279098573466683	SMESG000056169.1	Wnt.72	Ctrl.72	SLC29A1		dd_Smed_v6_6848_0_1	SLC29A1
0.698899950574988	0.0492644440001467	SMESG000012027.1	Wnt.72	Ctrl.72	NA		dd_Smed_v6_2364_0_1	NA
0.699180865869001	0.0415745253984902	SMESG000064135.1	Wnt.72	Ctrl.72	CDA		dd_Smed_v6_3308_0_1	CDA
0.70047403053546	0.0318580235450091	SMESG000003528.1	Wnt.72	Ctrl.72	NA		dd_Smed_v6_2800_0_1	NA
0.700667327049267	0.0395364626919105	SMESG000063156.1	Wnt.72	Ctrl.72	NA		dd_Smed_v6_15291_0_1	TBC1D19
0.700855366140996	0.0343363221027295	SMESG000016066.1	Wnt.72	Ctrl.72	MS3_07946		dd_Smed_v6_9080_0_1	NA
0.70132417053629	0.0363763899083048	SMESG000022591.1	Wnt.72	Ctrl.72	PSMC4		dd_Smed_v6_1279_0_1	PSMC4
0.70152926391451	0.0332930669748728	SMESG000073920.1	Wnt.72	Ctrl.72	SLC25A46		dd_Smed_v6_11392_0_1	SLC25A46
0.702500882784414	0.0404600432206984	SMESG000052526.1	Wnt.72	Ctrl.72	NA		dd_Smed_v6_8771_0_1	HPS4
0.702817331721742	0.0348547618635373	SMESG000053356.1	Wnt.72	Ctrl.72	ZDHHC16		dd_Smed_v6_14057_0_1	ZDHHC16
0.703904152718118	0.0108782173002653	SMESG000057518.1	Wnt.72	Ctrl.72	CG15930		dd_Smed_v6_11817_0_1	NA
0.704361659683086	0.0478366630973917	SMESG000029176.1	Wnt.72	Ctrl.72	LMPT		dd_Smed_v6_9537_0_1	FHL3
0.705521256015825	0.0139191072283672	SMESG000041123.1	Wnt.72	Ctrl.72	NA		dd_Smed_v6_7435_0_1,dd_Smed_v6_7435_0_2,dd_Smed_v6_7435_0_3	ZDHHC3
0.706004404277464	0.0283919936909901	SMESG000006273.1	Wnt.72	Ctrl.72	NA		dd_Smed_v6_3891_0_1	NA
0.706401529746056	0.0240532600023808	SMESG000042447.1	Wnt.72	Ctrl.72	RPS13		dd_Smed_v6_360_0_1	RPS13
0.708370213141147	0.0340642666661696	SMESG000065926.1	Wnt.72	Ctrl.72	SYNRG		dd_Smed_v6_8044_0_1	NA
0.708718733395328	0.0320592264107012	SMESG000062820.1	Wnt.72	Ctrl.72	TUN		dd_Smed_v6_9163_0_1	WDYHV1
0.708776769686779	0.0382912978043192	SMESG000063386.1	Wnt.72	Ctrl.72	TCM_026574		dd_Smed_v6_5154_0_1	MVK
0.709231309881297	0.019150675814534	SMESG000043231.1	Wnt.72	Ctrl.72	MS3_08185		dd_Smed_v6_6833_0_1	ADO
0.710212064906689	0.0460905214286262	SMESG000061103.1	Wnt.72	Ctrl.72	DYNLRB2		dd_Smed_v6_7991_0_1	DYNLRB2
0.710426190555723	0.0253683250615269	SMESG000019268.1	Wnt.72	Ctrl.72	WARS2		dd_Smed_v6_6466_0_1	WARS2
0.7118234662577	0.0348547618635373	SMESG000062681.1	Wnt.72	Ctrl.72	REC114		dd_Smed_v6_12517_0_1	NA
0.712814573507695	0.0491459902618236	SMESG000000533.1	Wnt.72	Ctrl.72	NA		dd_Smed_v6_16527_0_1	NA
0.713993548150424	0.0362637727085542	SMESG000037449.1	Wnt.72	Ctrl.72	CAOG_00642		dd_Smed_v6_8031_0_1	GDAP2
0.71575617887737	0.0398510967297481	SMESG000062434.1	Wnt.72	Ctrl.72	PDE12		dd_Smed_v6_11463_0_1,dd_Smed_v6_11463_0_2	PDE12
0.717525538853229	0.0429005808051693	SMESG000074232.1	Wnt.72	Ctrl.72	ACP2		dd_Smed_v6_6931_0_1	ACP2
0.717741320182014	0.0292949725953378	SMESG000013299.1	Wnt.72	Ctrl.72	MFSD11		dd_Smed_v6_6305_0_1	MFSD11
0.718411322302978	0.0400411273160178	SMESG000066594.1	Wnt.72	Ctrl.72	DNAI1		dd_Smed_v6_59373_0_1	DNAI1
0.719034981303285	0.0223892139008519	SMESG000001778.1	Wnt.72	Ctrl.72	NA		dd_Smed_v6_5241_0_1	NA
0.719211168018877	0.0429005808051693	SMESG000072345.1	Wnt.72	Ctrl.72	CG10185		dd_Smed_v6_11466_0_1	NWD2
0.719817899280026	0.0326728153483451	SMESG000031125.1	Wnt.72	Ctrl.72	MS3_08469		dd_Smed_v6_7447_0_1	SLC6A12
0.720442005146221	0.044838530889245	SMESG000076604.1	Wnt.72	Ctrl.72	RPL7		dd_Smed_v6_1121_0_1	RPL7
0.720586826205816	0.0270635991004142	SMESG000016040.1	Wnt.72	Ctrl.72	CBR-EGL-19		dd_Smed_v6_9877_0_1	CACNA1S
0.721528474818652	0.0436386614209033	SMESG000020046.1	Wnt.72	Ctrl.72	NA		dd_Smed_v6_1329_0_1	NA
0.722548278232209	0.0331412882534327	SMESG000020671.1	Wnt.72	Ctrl.72	NA		dd_Smed_v6_10279_0_1	CNBP
0.724393680820894	0.0259632567657343	SMESG000023044.1	Wnt.72	Ctrl.72	MS3_07176		dd_Smed_v6_6118_0_1	B3GALT1
0.72531239306955	0.0139191072283672	SMESG000038930.1	Wnt.72	Ctrl.72	NA		dd_Smed_v6_5848_0_1	TMEM86A
0.72540354886094	0.0218510487656992	SMESG000059422.1	Wnt.72	Ctrl.72	CG7787		dd_Smed_v6_4645_0_1	RABIF
0.726900145675769	0.0330808741499359	SMESG000018216.1	Wnt.72	Ctrl.72	NA		dd_Smed_v6_1350_0_1	NA
0.726989073955547	0.0331412882534327	SMESG000000653.1	Wnt.72	Ctrl.72	PIGG		dd_Smed_v6_7970_0_1	PIGG
0.727547808843364	0.0348547618635373	SMESG000040928.1	Wnt.72	Ctrl.72	NA		dd_Smed_v6_11707_0_1	NA
0.728505742755773	0.047117590476687	SMESG000035130.1	Wnt.72	Ctrl.72	SPDEF		dd_Smed_v6_5087_0_1,dd_Smed_v6_5087_0_2	NA
0.728772009166245	0.0299289839366122	SMESG000018137.1	Wnt.72	Ctrl.72	CALM2		dd_Smed_v6_4669_0_1	CALM1
0.729669049836831	0.0287707811636133	SMESG000010827.1	Wnt.72	Ctrl.72	MS3_08838		dd_Smed_v6_11720_0_1,dd_Smed_v6_11720_0_2	CDYL2
0.729794068322013	0.0355563435207495	SMESG000018877.1	Wnt.72	Ctrl.72	NA		dd_Smed_v6_9580_0_1	ENDOU
0.730740897507348	0.0381190598701413	SMESG000042545.1	Wnt.72	Ctrl.72	CG11357		dd_Smed_v6_6589_0_1	B3GALT6
0.730910994943434	0.0330808741499359	SMESG000017053.1	Wnt.72	Ctrl.72	MFSD7C		dd_Smed_v6_12577_0_2,dd_Smed_v6_12577_0_4	DIRC2
0.731111997866227	0.0318580235450091	SMESG000043431.1	Wnt.72	Ctrl.72	ORC4		dd_Smed_v6_11263_0_1	ORC4
0.732048580515936	0.0343363221027295	SMESG000024299.1	Wnt.72	Ctrl.72	NA		dd_Smed_v6_1590_0_1	NA
0.734235895796181	0.0482341597628243	SMESG000056548.1	Wnt.72	Ctrl.72	NA		dd_Smed_v6_12393_0_1,dd_Smed_v6_12393_0_2	PTAR1
0.735465611352101	0.0468370091496166	SMESG000066596.1	Wnt.72	Ctrl.72	NA		dd_Smed_v6_11959_0_1	NA
0.735622494115635	0.0497196439745983	SMESG000002168.1	Wnt.72	Ctrl.72	GPATCH11		dd_Smed_v6_12850_0_1	GPATCH11
0.736473277120814	0.0326834632907927	SMESG000063504.1	Wnt.72	Ctrl.72	DUSP10		dd_Smed_v6_3587_1_1	DUSP10
0.737696362598981	0.0264789065099259	SMESG000007565.1	Wnt.72	Ctrl.72	MS3_05983		dd_Smed_v6_3265_0_1	GRAP
0.73769797302821	0.0218510487656992	SMESG000022930.1	Wnt.72	Ctrl.72	NA		dd_Smed_v6_13513_0_1	NA
0.739352447081645	0.033400709551029	SMESG000074422.1	Wnt.72	Ctrl.72	CLPX		dd_Smed_v6_6460_0_1	CLPX
0.739612943847092	0.0407865054496179	SMESG000058756.1	Wnt.72	Ctrl.72	RFX4		dd_Smed_v6_11406_0_1	RFX4
0.740265727821343	0.0246157899220847	SMESG000077667.1	Wnt.72	Ctrl.72	PANK4		dd_Smed_v6_4598_0_1	NA
0.740504612451751	0.0272914973125901	SMESG000046910.1	Wnt.72	Ctrl.72	MS3_08862		dd_Smed_v6_12999_0_1,dd_Smed_v6_12999_0_2	SLC10A2
0.741648672210145	0.0260140141135672	SMESG000045550.1	Wnt.72	Ctrl.72	NA		dd_Smed_v6_4692_0_1	NA
0.741962332371723	0.00693329725441846	SMESG000012668.1	Wnt.72	Ctrl.72	RL11		dd_Smed_v6_144_0_1	RPL11
0.742804799056038	0.019239675007489	SMESG000061308.1	Wnt.72	Ctrl.72	NA		dd_Smed_v6_9046_0_1,dd_Smed_v6_9046_0_2,dd_Smed_v6_9046_0_3	TMEM63A
0.743073586744212	0.035750552159301	SMESG000038731.1	Wnt.72	Ctrl.72	IIV6GP231		dd_Smed_v6_14219_0_1	NA
0.746246257129582	0.0332930669748728	SMESG000004065.1	Wnt.72	Ctrl.72	MS3_09565		dd_Smed_v6_7096_0_1	LOXL4
0.74635259546689	0.0430659745267459	SMESG000004969.1	Wnt.72	Ctrl.72	LMPT		dd_Smed_v6_5854_0_1	FHL2
0.747567391214223	0.0287707811636133	SMESG000061826.1	Wnt.72	Ctrl.72	CLCN1		dd_Smed_v6_12606_0_1	CLCN1
0.748063606942486	0.0326834632907927	SMESG000035134.1	Wnt.72	Ctrl.72	PHOSPHO1		dd_Smed_v6_11522_0_1	PHOSPHO2
0.748289754348612	0.0320592264107012	SMESG000079103.1	Wnt.72	Ctrl.72	PHUM_PHUM569840		dd_Smed_v6_12799_0_1	SIRT1
0.749966666810541	0.0330808741499359	SMESG000001925.1	Wnt.72	Ctrl.72	NA		dd_Smed_v6_9344_0_1,dd_Smed_v6_9344_0_2	ISOC1
0.750654418696918	0.0218510487656992	SMESG000059823.1	Wnt.72	Ctrl.72	NA		dd_Smed_v6_9566_0_1	NA
0.750691401975932	0.0398533398031565	SMESG000056922.1	Wnt.72	Ctrl.72	NA		dd_Smed_v6_11352_0_1	NA
0.752361097544616	0.0166995592740142	SMESG000081288.1	Wnt.72	Ctrl.72	MS3_02871		dd_Smed_v6_8649_0_1	NA
0.754808660757448	0.0318580235450091	SMESG000040844.1	Wnt.72	Ctrl.72	EXOSC4		dd_Smed_v6_4086_0_1	EXOSC4
0.754823863184511	0.0318959223507691	SMESG000068906.1	Wnt.72	Ctrl.72	CG3652		dd_Smed_v6_2308_0_1	YIPF6
0.756867983823974	0.0331360265272832	SMESG000012228.1	Wnt.72	Ctrl.72	TMEM101		dd_Smed_v6_9613_0_1	NA
0.757352114024386	0.0242324755884513	SMESG000004734.1	Wnt.72	Ctrl.72	NA		dd_Smed_v6_5886_0_1	CYB5D2
0.757639746186886	0.035576191704571	SMESG000061401.1	Wnt.72	Ctrl.72	MS3_00237		dd_Smed_v6_10656_0_1,dd_Smed_v6_10656_0_2	NA
0.758535040363428	0.0466291974291745	SMESG000069511.1	Wnt.72	Ctrl.72	MED17		dd_Smed_v6_9246_0_1	MED17
0.758873692973646	0.0144478943184909	SMESG000046074.1	Wnt.72	Ctrl.72	BBS4		dd_Smed_v6_11370_0_1	BBS4
0.758961411507988	0.0333338878054962	SMESG000078605.1	Wnt.72	Ctrl.72	GET4		dd_Smed_v6_7734_0_1	GET4
0.760508503054164	0.044838530889245	SMESG000072329.1	Wnt.72	Ctrl.72	PIM1		dd_Smed_v6_7090_0_1	PIM1
0.76136557063887	0.0430659745267459	SMESG000063815.1	Wnt.72	Ctrl.72	NA		dd_Smed_v6_10609_0_1,dd_Smed_v6_10609_0_2	LMLN
0.761504130438693	0.0117233069462708	SMESG000007358.1	Wnt.72	Ctrl.72	MS3_03508		dd_Smed_v6_7218_0_1	NA
0.763623868219592	0.0355175332853514	SMESG000080109.1	Wnt.72	Ctrl.72	NA		dd_Smed_v6_9454_0_1	NA
0.763901946776525	0.0348547618635373	SMESG000042587.1	Wnt.72	Ctrl.72	NA		dd_Smed_v6_9015_0_1	NA
0.764452646932939	0.0101770352790491	SMESG000065343.1	Wnt.72	Ctrl.72	KDM8		dd_Smed_v6_5363_0_1	KDM8
0.764721505514761	0.04504895469355	SMESG000064137.1	Wnt.72	Ctrl.72	CDA		dd_Smed_v6_3308_0_1	CDA
0.766239030267196	0.0492644440001467	SMESG000013746.1	Wnt.72	Ctrl.72	CYP3A13		dd_Smed_v6_10343_0_1	CYP3A4
0.767185758215296	0.014740630670176	SMESG000011639.1	Wnt.72	Ctrl.72	PHUM_PHUM268260		dd_Smed_v6_5459_0_1,dd_Smed_v6_5459_0_2	OMA1
0.767237545477204	0.020747379037251	SMESG000025193.1	Wnt.72	Ctrl.72	MFSD12		dd_Smed_v6_7077_0_1	MFSD12
0.767796486164892	0.0295788676673188	SMESG000033544.1	Wnt.72	Ctrl.72	RCC1L		dd_Smed_v6_17490_0_1	WBSCR16
0.768614967730694	0.0101770352790491	SMESG000037742.1	Wnt.72	Ctrl.72	MS3_05699		dd_Smed_v6_7130_0_1	PLA2G15
0.76869280358901	0.0240532600023808	SMESG000023904.1	Wnt.72	Ctrl.72	NA		dd_Smed_v6_5207_0_1	MRC1
0.768764611079825	0.0192097815819785	SMESG000014251.1	Wnt.72	Ctrl.72	NA		dd_Smed_v6_9793_0_1	NA
0.768885463069519	0.0328185180084301	SMESG000069667.1	Wnt.72	Ctrl.72	MS3_00237		dd_Smed_v6_4694_0_1	NA
0.76931843698764	0.0365172198803354	SMESG000015096.1	Wnt.72	Ctrl.72	NA		dd_Smed_v6_11074_0_1,dd_Smed_v6_11074_0_2,dd_Smed_v6_15550_0_1,dd_Smed_v6_15550_0_2	NA
0.771539831345478	0.0328988494158199	SMESG000022748.1	Wnt.72	Ctrl.72	DPH2		dd_Smed_v6_9681_0_1	DPH2
0.772300404897131	0.0248638400188196	SMESG000031949.1	Wnt.72	Ctrl.72	NA		dd_Smed_v6_9146_0_1,dd_Smed_v6_9146_0_2	NA
0.772838538483003	0.0166995592740142	SMESG000056281.1	Wnt.72	Ctrl.72	FBXL4		dd_Smed_v6_9358_0_1,dd_Smed_v6_9358_0_2	FBXL4
0.773764394463237	0.0318959223507691	SMESG000009895.1	Wnt.72	Ctrl.72	NA		dd_Smed_v6_14797_0_1	NA
0.774224774811468	0.0347758738880479	SMESG000081058.1	Wnt.72	Ctrl.72	BIRC7		dd_Smed_v6_1803_0_1,dd_Smed_v6_1803_0_2	XIAP
0.774455110184158	0.0476202347073673	SMESG000063073.1	Wnt.72	Ctrl.72	LRRC40	Lgr5	dd_Smed_v6_9666_0_1	LRRC40
0.774767889730352	0.0166995592740142	SMESG000005685.1	Wnt.72	Ctrl.72	SLC6A14		dd_Smed_v6_12115_0_1	SLC6A2,SLC6A5
0.774916412041146	0.0447339541072187	SMESG000020510.1	Wnt.72	Ctrl.72	MS3_05410		dd_Smed_v6_1609_0_1	MRTO4
0.775744961893403	0.0322648492165883	SMESG000003977.1	Wnt.72	Ctrl.72	RPL35A		dd_Smed_v6_318_0_1	RPL35A
0.777148174572818	0.0293949015415407	SMESG000033504.1	Wnt.72	Ctrl.72	NA		dd_Smed_v6_11731_0_1,dd_Smed_v6_11731_0_2	NA
0.777922944834331	0.0375520876289481	SMESG000060910.1	Wnt.72	Ctrl.72	NA		dd_Smed_v6_46842_0_1	NA
0.778291324039886	0.0293774698532281	SMESG000022751.1	Wnt.72	Ctrl.72	CYP2A6		dd_Smed_v6_4449_0_1	CYP2A6
0.778685030545894	0.0466622550692051	SMESG000045481.1	Wnt.72	Ctrl.72	NA		NA	NA
0.779133791708992	0.0166995592740142	SMESG000007907.1	Wnt.72	Ctrl.72	COQ3		dd_Smed_v6_9618_0_1	COQ3
0.780151233559558	0.0333338878054962	SMESG000069284.1	Wnt.72	Ctrl.72	NA		dd_Smed_v6_9665_0_1	GNAL
0.784397552425285	0.0101770352790491	SMESG000028748.1	Wnt.72	Ctrl.72	MS3_09965		dd_Smed_v6_7699_0_1	NA
0.786087078152617	0.0420858180819361	SMESG000004803.1	Wnt.72	Ctrl.72	PMS2		dd_Smed_v6_16760_0_1,dd_Smed_v6_16760_0_2,dd_Smed_v6_16760_0_3,dd_Smed_v6_16760_0_4	PMS2
0.786102105754504	0.0446539601931592	SMESG000033958.1	Wnt.72	Ctrl.72	NA		dd_Smed_v6_6547_0_1	KYNU
0.786625991124472	0.018004580689134	SMESG000026673.1	Wnt.72	Ctrl.72	DANA\GF13194		dd_Smed_v6_4780_0_1	C20orf24
0.787374379863572	0.0219908436776188	SMESG000061603.1	Wnt.72	Ctrl.72	MST		dd_Smed_v6_11439_0_1	MSTO1
0.787667179159206	0.0150303923157394	SMESG000034505.1	Wnt.72	Ctrl.72	PPP2R1A		dd_Smed_v6_2242_0_2	PPP2R1A
0.787765452271419	0.0272390478451389	SMESG000080185.1	Wnt.72	Ctrl.72	TPGS1		dd_Smed_v6_4339_0_1	NA
0.788366931137055	0.0466291974291745	SMESG000062594.1	Wnt.72	Ctrl.72	BM1_30865		dd_Smed_v6_9160_0_1,dd_Smed_v6_9160_0_2	DNASE2B
0.788926989095424	0.0459688071414303	SMESG000025998.1	Wnt.72	Ctrl.72	TRAF2		dd_Smed_v6_1139_0_1,dd_Smed_v6_1139_0_11,dd_Smed_v6_1139_0_13,dd_Smed_v6_1139_0_14,dd_Smed_v6_1139_0_2,dd_Smed_v6_1139_0_4,dd_Smed_v6_1139_0_5,dd_Smed_v6_1139_0_6,dd_Smed_v6_1139_0_7,dd_Smed_v6_1139_0_8,dd_Smed_v6_1139_0_9	TRAF3
0.789266777386596	0.0359124678715618	SMESG000062784.1	Wnt.72	Ctrl.72	SNX7		dd_Smed_v6_5213_0_1	SNX7
0.789367140640703	0.0302338565132777	SMESG000019512.1	Wnt.72	Ctrl.72	CG14142		dd_Smed_v6_14822_0_1,dd_Smed_v6_14822_0_2	FAM188B,FAM188B2
0.789907045774526	0.0471006617197425	SMESG000038055.1	Wnt.72	Ctrl.72	EPPIN		dd_Smed_v6_101_0_3,dd_Smed_v6_101_0_4	NA
0.790734190137784	0.0430659745267459	SMESG000025835.1	Wnt.72	Ctrl.72	SVOP		dd_Smed_v6_10613_0_1	SVOP
0.791225138030924	0.0318580235450091	SMESG000016874.1	Wnt.72	Ctrl.72	NA		dd_Smed_v6_10768_0_1	NA
0.791973386545973	0.0472610963422787	SMESG000034779.1	Wnt.72	Ctrl.72	MRM1		dd_Smed_v6_7850_0_1	MRM1
0.792536915051044	0.0175431747716173	SMESG000034246.1	Wnt.72	Ctrl.72	CSTB		dd_Smed_v6_423_0_1	CSTB
0.793150969092728	0.049324250923425	SMESG000064631.1	Wnt.72	Ctrl.72	NA		dd_Smed_v6_10029_0_1	NA
0.793227278592024	0.0340235669464115	SMESG000076975.1	Wnt.72	Ctrl.72	STK33		dd_Smed_v6_12461_0_1	STK33
0.794215588914164	0.0240532600023808	SMESG000035118.1	Wnt.72	Ctrl.72	SDR16C5		dd_Smed_v6_13574_0_1,dd_Smed_v6_13574_0_2,dd_Smed_v6_13574_0_3,dd_Smed_v6_13574_0_4,dd_Smed_v6_13574_0_5,dd_Smed_v6_13574_0_6,dd_Smed_v6_13574_0_7,dd_Smed_v6_13574_0_8	SDR16C5
0.794790254872279	0.0174713766080783	SMESG000067423.1	Wnt.72	Ctrl.72	PPP1CA	serine/threonine-protein phosphatase alpha-2	dd_Smed_v6_1407_0_1	PPP1CA
0.794841957301876	0.0318959223507691	SMESG000055802.1	Wnt.72	Ctrl.72	ACOT8		dd_Smed_v6_10206_0_1	ACOT8
0.797288344328135	0.0255918651498341	SMESG000015797.1	Wnt.72	Ctrl.72	PARL		dd_Smed_v6_6935_0_1	PARL
0.797825005161666	0.0460905214286262	SMESG000061292.1	Wnt.72	Ctrl.72	ABCC10		dd_Smed_v6_12798_0_1	ABCC10
0.798562497096977	0.0365792722341253	SMESG000006823.1	Wnt.72	Ctrl.72	SRP19		dd_Smed_v6_4204_1_1	SRP19
0.799189166684117	0.0343363221027295	SMESG000079326.1	Wnt.72	Ctrl.72	SLC6A3		dd_Smed_v6_2109_0_1	SLC6A2
0.79971444293361	0.0331976271313525	SMESG000062502.1	Wnt.72	Ctrl.72	NA		dd_Smed_v6_1898_0_1	NA
0.80294161674016	0.026150907724962	SMESG000064785.1	Wnt.72	Ctrl.72	NA		dd_Smed_v6_4791_0_1	UNC119B
0.804307052114339	0.0452219947601064	SMESG000022809.1	Wnt.72	Ctrl.72	SLC8B1		dd_Smed_v6_1009_1_1,dd_Smed_v6_9846_0_1	SLC8B1
0.804681508310818	0.0360230843266009	SMESG000020911.1	Wnt.72	Ctrl.72	CCKAR		dd_Smed_v6_12466_0_1	HTR4
0.805301772290917	0.0404229966861617	SMESG000015148.1	Wnt.72	Ctrl.72	RNF31		dd_Smed_v6_4025_0_1,dd_Smed_v6_4025_0_2,dd_Smed_v6_7487_0_1	RNF31
0.805648662483221	0.0332930669748728	SMESG000077853.1	Wnt.72	Ctrl.72	TVAG_249230		dd_Smed_v6_16235_0_1,dd_Smed_v6_16235_0_2,dd_Smed_v6_5429_0_1,dd_Smed_v6_5429_0_2	PSMD10
0.806190850989718	0.014740630670176	SMESG000044131.1	Wnt.72	Ctrl.72	TMEM135		dd_Smed_v6_6019_0_1	TMEM135
0.806988543390761	0.0291091431772521	SMESG000066056.1	Wnt.72	Ctrl.72	NA		dd_Smed_v6_2713_0_1	NA
0.810638283837013	0.0363763899083048	SMESG000002387.1	Wnt.72	Ctrl.72	CG3887		dd_Smed_v6_969_0_1	NA
0.81078621816501	0.0218510487656992	SMESG000002945.1	Wnt.72	Ctrl.72	MS3_00048		dd_Smed_v6_878_0_1	RTN4
0.810887234292756	0.0469328179882492	SMESG000035875.1	Wnt.72	Ctrl.72	EPB41		dd_Smed_v6_12592_0_1,dd_Smed_v6_12592_0_2,dd_Smed_v6_12592_0_3,dd_Smed_v6_12592_0_4	EPB41L2,EPB41L3
0.811025560279566	0.0260140141135672	SMESG000003774.1	Wnt.72	Ctrl.72	RPL9		dd_Smed_v6_150_0_1	RPL9
0.81321747936343	0.0139191072283672	SMESG000012475.1	Wnt.72	Ctrl.72	RL11		dd_Smed_v6_144_0_1	RPL11
0.813312888775897	0.0268477140339574	SMESG000046660.1	Wnt.72	Ctrl.72	MS3_11466		dd_Smed_v6_11283_0_1	RDH11,RDH13
0.815656187349808	0.0274921631858767	SMESG000065389.1	Wnt.72	Ctrl.72	NA		dd_Smed_v6_13953_0_1	MPV17
0.815721695429917	0.0200688006765503	SMESG000031799.1	Wnt.72	Ctrl.72	SYNGR2		dd_Smed_v6_5946_0_1	SYNGR2
0.815729031611423	0.0174246008291205	SMESG000042164.1	Wnt.72	Ctrl.72	NA		dd_Smed_v6_10582_0_1	NA
0.816757778646011	0.0101040705403129	SMESG000049276.1	Wnt.72	Ctrl.72	LTA4H		dd_Smed_v6_733_0_1,dd_Smed_v6_733_0_2	LTA4H
0.81730851574404	0.0174246008291205	SMESG000040495.1	Wnt.72	Ctrl.72	MS3_05599		dd_Smed_v6_7168_1_1,dd_Smed_v6_7168_1_2,dd_Smed_v6_7168_1_3,dd_Smed_v6_7168_1_4	NEURL2
0.818398408162419	0.0318580235450091	SMESG000022103.1	Wnt.72	Ctrl.72	NA		dd_Smed_v6_12814_0_1,dd_Smed_v6_20070_0_1	GCNT2
0.819708160529371	0.0492644440001467	SMESG000067443.1	Wnt.72	Ctrl.72	FDPS		dd_Smed_v6_13592_0_1	FDPS
0.821248390950303	0.0268477140339574	SMESG000009493.1	Wnt.72	Ctrl.72	MFSD7		dd_Smed_v6_8373_0_1	MFSD7
0.822256721670559	0.00269904165282547	SMESG000050348.1	Wnt.72	Ctrl.72	NA		dd_Smed_v6_4050_0_1	SGPP1
0.822707815919032	0.0328185180084301	SMESG000046505.1	Wnt.72	Ctrl.72	SFL		dd_Smed_v6_12192_0_1,dd_Smed_v6_12192_0_2	NDST2
0.824162472611897	0.0256798765385381	SMESG000061306.1	Wnt.72	Ctrl.72	MS3_06121		dd_Smed_v6_6516_0_1	PGAM5
0.824658441461679	0.0101770352790491	SMESG000075635.1	Wnt.72	Ctrl.72	MIF		dd_Smed_v6_2244_0_1	MIF
0.825448071174999	0.0479588117479906	SMESG000032217.1	Wnt.72	Ctrl.72	MS3_03908		dd_Smed_v6_10752_0_1	NELFCD
0.826312220873843	0.0326834632907927	SMESG000006482.1	Wnt.72	Ctrl.72	NA		dd_Smed_v6_17398_0_1	POC5
0.827669467215889	0.0326728153483451	SMESG000049419.1	Wnt.72	Ctrl.72	ISCW_ISCW021931		dd_Smed_v6_10930_0_1,dd_Smed_v6_10930_0_2	TMEM186
0.828208086241832	0.0166995592740142	SMESG000028419.1	Wnt.72	Ctrl.72	MAJ_05687		dd_Smed_v6_9777_0_1	NA
0.828570921774274	0.0240532600023808	SMESG000023090.1	Wnt.72	Ctrl.72	MS3_00069		dd_Smed_v6_6495_0_1,dd_Smed_v6_6495_0_2	GGCT
0.829798036497148	0.0445632200030203	SMESG000033479.1	Wnt.72	Ctrl.72	CTRG_02363		dd_Smed_v6_6743_0_1,dd_Smed_v6_6743_0_2	RTL1
0.829859520210654	0.0166995592740142	SMESG000070097.1	Wnt.72	Ctrl.72	AFMID		dd_Smed_v6_12523_0_1,dd_Smed_v6_12523_0_2	AFMID
0.833032754040826	0.0365792722341253	SMESG000075887.1	Wnt.72	Ctrl.72	SIDT1		dd_Smed_v6_8407_0_1	SIDT1
0.836329964680672	0.0260140141135672	SMESG000024277.1	Wnt.72	Ctrl.72	VACHT		dd_Smed_v6_13278_0_1	SLC18A1
0.838166796632059	0.0175431747716173	SMESG000074282.1	Wnt.72	Ctrl.72	ATP11B		dd_Smed_v6_10670_0_2,dd_Smed_v6_10670_0_3,dd_Smed_v6_10670_0_4	ATP11B
0.838736121611809	0.0150303923157394	SMESG000042103.1	Wnt.72	Ctrl.72	MS3_02889		dd_Smed_v6_6785_0_1	FRRS1
0.839638422283124	0.0343162225021253	SMESG000028452.1	Wnt.72	Ctrl.72	RUSH		dd_Smed_v6_5699_0_1,dd_Smed_v6_5699_0_2	PLEKHF2
0.839744087055181	0.0447169310408399	SMESG000046414.1	Wnt.72	Ctrl.72	SLC1A1		dd_Smed_v6_3514_0_1	SLC1A1
0.839817349572231	0.0240532600023808	SMESG000018720.1	Wnt.72	Ctrl.72	CG4239		dd_Smed_v6_4402_0_1	TMEM38A
0.83989965371955	0.0430269946733828	SMESG000017151.1	Wnt.72	Ctrl.72	NA		dd_Smed_v6_16489_0_1	NA
0.840191922239525	0.0166995592740142	SMESG000077527.1	Wnt.72	Ctrl.72	HSD17B12		dd_Smed_v6_2464_0_1	HSD17B12
0.841303702432324	0.0234784077974296	SMESG000008715.1	Wnt.72	Ctrl.72	NA		dd_Smed_v6_14524_0_1	MFSD6
0.841449926686277	0.0330808741499359	SMESG000007339.1	Wnt.72	Ctrl.72	PCID2		dd_Smed_v6_6899_0_1	PCID2
0.842120166819107	0.035559093248018	SMESG000031124.1	Wnt.72	Ctrl.72	C9ORF72		dd_Smed_v6_6804_0_1,dd_Smed_v6_6804_0_2,dd_Smed_v6_6804_0_4,dd_Smed_v6_6804_0_5,dd_Smed_v6_6804_0_6	C9orf72
0.842653192088694	0.0492644440001467	SMESG000066939.1	Wnt.72	Ctrl.72	NA		dd_Smed_v6_12510_0_1,dd_Smed_v6_12510_0_2	NA
0.846579725805953	0.0248638400188196	SMESG000010767.1	Wnt.72	Ctrl.72	TMEM220		dd_Smed_v6_1981_0_1	TMEM220
0.848644712324015	0.0330808741499359	SMESG000045259.1	Wnt.72	Ctrl.72	NA		NA	NA
0.848700119519564	0.0245770664864176	SMESG000066154.1	Wnt.72	Ctrl.72	RARS2		dd_Smed_v6_5334_0_1	RARS2
0.849961250084185	0.0275064032282592	SMESG000037692.1	Wnt.72	Ctrl.72	NEK10		dd_Smed_v6_17530_0_1,dd_Smed_v6_25617_0_1	NEK10
0.850137226575909	0.0422948513397374	SMESG000036056.1	Wnt.72	Ctrl.72	USP2		dd_Smed_v6_15278_0_3	NA
0.851629001430107	0.0293824038836541	SMESG000070283.1	Wnt.72	Ctrl.72	NA		dd_Smed_v6_15605_0_1	NA
0.852984876806659	0.0119837378005952	SMESG000055072.1	Wnt.72	Ctrl.72	NA		dd_Smed_v6_4091_0_1	NA
0.853337317426848	0.0330808741499359	SMESG000056435.1	Wnt.72	Ctrl.72	PMAR_PMAR024668		dd_Smed_v6_11454_0_1	NA
0.854089537039292	0.0355563435207495	SMESG000061777.1	Wnt.72	Ctrl.72	NA		dd_Smed_v6_4589_0_1	NA
0.855203132852	0.0182546319201288	SMESG000073764.1	Wnt.72	Ctrl.72	MS3_09836		dd_Smed_v6_17244_0_1	WEE1
0.855887888818072	0.0198425719118602	SMESG000006491.1	Wnt.72	Ctrl.72	PATSAS		dd_Smed_v6_2424_0_1,dd_Smed_v6_2424_0_2	ZDHHC7
0.85770270820137	0.00693329725441846	SMESG000013662.1	Wnt.72	Ctrl.72	TM9SF4		dd_Smed_v6_2806_0_1	TM9SF4
0.858544996207004	0.0159286485746032	SMESG000059090.1	Wnt.72	Ctrl.72	MS3_07304		dd_Smed_v6_3028_0_1	JAGN1
0.85888396951305	0.0383510116033185	SMESG000018835.1	Wnt.72	Ctrl.72	MS3_04602		dd_Smed_v6_1253_0_1	SUMO3
0.859251292998418	0.0256992799284217	SMESG000020252.1	Wnt.72	Ctrl.72	ZDHHC21		dd_Smed_v6_6973_0_1	ZDHHC21
0.859583082079619	0.0431283615510273	SMESG000072486.1	Wnt.72	Ctrl.72	CPT1A		dd_Smed_v6_4901_0_1	CPT1A
0.860811302429456	0.0219908436776188	SMESG000022851.1	Wnt.72	Ctrl.72	PHUM_PHUM518050		dd_Smed_v6_14655_0_1	GRIK2
0.862120932046405	0.0182546319201288	SMESG000059427.1	Wnt.72	Ctrl.72	CG11137		dd_Smed_v6_2285_0_1	EMC4
0.863096549634315	0.0265235349698934	SMESG000037968.1	Wnt.72	Ctrl.72	CRAT		dd_Smed_v6_6724_0_1	CRAT
0.865241156440074	0.0372685916972922	SMESG000072594.1	Wnt.72	Ctrl.72	NA	cytochrome P450 2K1-like	dd_Smed_v6_10682_0_1	CYP2A6
0.865364483239268	0.049324250923425	SMESG000044023.1	Wnt.72	Ctrl.72	RIC1		dd_Smed_v6_9205_0_1,dd_Smed_v6_9205_0_2,dd_Smed_v6_9205_0_3,dd_Smed_v6_9205_0_4,dd_Smed_v6_9205_0_5,dd_Smed_v6_9205_0_6,dd_Smed_v6_9205_0_7,dd_Smed_v6_9205_0_8,dd_Smed_v6_9205_0_9	RIC1
0.867053425005609	0.0340642666661696	SMESG000001731.1	Wnt.72	Ctrl.72	MS3_06148		dd_Smed_v6_17439_0_1	HTR4
0.871563148398733	0.047117590476687	SMESG000056462.1	Wnt.72	Ctrl.72	MS3_04209		dd_Smed_v6_5974_0_1	CYTH1
0.872021594792407	0.0085326984889419	SMESG000010139.1	Wnt.72	Ctrl.72	NA		dd_Smed_v6_993_0_1	NA
0.872277974417566	0.0175431747716173	SMESG000036295.1	Wnt.72	Ctrl.72	ICMT		dd_Smed_v6_4744_0_1	ICMT
0.873750733419862	0.0398510967297481	SMESG000006492.1	Wnt.72	Ctrl.72	MAF1		dd_Smed_v6_2424_0_1,dd_Smed_v6_2424_0_2	MAF1
0.876229765077657	0.0446539601931592	SMESG000023639.1	Wnt.72	Ctrl.72	NA		dd_Smed_v6_3360_0_1,dd_Smed_v6_3360_0_2,dd_Smed_v6_3360_0_3	NA
0.877185646685007	0.0200968064630147	SMESG000077649.1	Wnt.72	Ctrl.72	WWOX		dd_Smed_v6_11724_0_1,dd_Smed_v6_11724_0_2	WWOX
0.877568246312792	0.033400709551029	SMESG000002991.1	Wnt.72	Ctrl.72	TSPO		dd_Smed_v6_2256_0_1,dd_Smed_v6_2256_0_2	TSPO
0.878584982604778	0.0378471723452003	SMESG000039607.1	Wnt.72	Ctrl.72	ADK5		dd_Smed_v6_9001_0_1	CMPK1
0.880768816625205	0.0108782173002653	SMESG000058578.1	Wnt.72	Ctrl.72	MS3_06211		dd_Smed_v6_7237_0_1	NA
0.883031994132143	0.0226739543299637	SMESG000078285.1	Wnt.72	Ctrl.72	NA		dd_Smed_v6_9515_0_1	NA
0.883503134892078	0.0375520876289481	SMESG000019672.1	Wnt.72	Ctrl.72	CPIPJ_CPIJ007865		dd_Smed_v6_8953_0_1	ANP32E
0.884035115324485	0.0309634100435584	SMESG000028985.1	Wnt.72	Ctrl.72	T265_06100		dd_Smed_v6_9057_0_1,dd_Smed_v6_9057_0_2	NA
0.88548589580282	0.023862449732248	SMESG000008856.1	Wnt.72	Ctrl.72	ATG5		dd_Smed_v6_6281_0_1	ATG5
0.887584418090518	0.0338547147391802	SMESG000042627.1	Wnt.72	Ctrl.72	REEP6		dd_Smed_v6_9927_0_1,dd_Smed_v6_9927_0_2	REEP6
0.890157940904384	0.0139191072283672	SMESG000054833.1	Wnt.72	Ctrl.72	NA		dd_Smed_v6_11603_0_1	NA
0.890884738796544	0.0369382338822024	SMESG000015737.1	Wnt.72	Ctrl.72	EARS2		dd_Smed_v6_14303_0_1	NA
0.891169803783272	0.0145608715738755	SMESG000070797.1	Wnt.72	Ctrl.72	HMT-1		dd_Smed_v6_7348_0_1	ABCB6
0.891522838739746	0.0489858965793512	SMESG000021671.1	Wnt.72	Ctrl.72	LRRC9		dd_Smed_v6_14851_0_1	LRRC9
0.892080566987311	0.0359124678715618	SMESG000051756.1	Wnt.72	Ctrl.72	TSPAN6		dd_Smed_v6_9692_0_1	NA
0.892778155655324	0.0415745253984902	SMESG000042479.1	Wnt.72	Ctrl.72	AGAP_AGAP008600		dd_Smed_v6_6033_1_3,dd_Smed_v6_6033_1_6	MEF2BNB
0.893639342892213	0.0348547618635373	SMESG000071232.1	Wnt.72	Ctrl.72	UCRNP2_5554		dd_Smed_v6_13367_0_1	NA
0.896250998156856	0.0466291974291745	SMESG000035291.1	Wnt.72	Ctrl.72	CG31759		dd_Smed_v6_14281_0_1	PDE12
0.897338549302465	0.0365172198803354	SMESG000019443.1	Wnt.72	Ctrl.72	AAEL_AAEL014311		dd_Smed_v6_13639_0_1	CD151
0.898009955795974	0.0337023663312908	SMESG000019155.1	Wnt.72	Ctrl.72	TRMT5		dd_Smed_v6_12357_0_1	TRMT5
0.898422145633332	0.0314002707464649	SMESG000067789.1	Wnt.72	Ctrl.72	NA		dd_Smed_v6_1187_0_1	NA
0.899452874491915	0.0372685916972922	SMESG000073280.1	Wnt.72	Ctrl.72	SLC26A11	Smed-slc26a-2	dd_Smed_v6_7104_0_1,dd_Smed_v6_7104_0_2	SLC26A11
0.901261575488336	0.0211034984190942	SMESG000015331.1	Wnt.72	Ctrl.72	ABHD12		dd_Smed_v6_10349_0_1	ABHD12
0.901931633428495	0.0492644440001467	SMESG000006542.1	Wnt.72	Ctrl.72	NA		dd_Smed_v6_11934_0_1	PLXNB3
0.902216567227649	0.0477520098599653	SMESG000002861.1	Wnt.72	Ctrl.72	TCM_027428		dd_Smed_v6_5195_0_1	MARK3
0.902656310670018	0.0397941387624748	SMESG000014651.1	Wnt.72	Ctrl.72	NA		dd_Smed_v6_2984_0_1	NA
0.902996938798396	0.0318580235450091	SMESG000047243.1	Wnt.72	Ctrl.72	CPIPJ_CPIJ000387		dd_Smed_v6_10220_0_1	RBCK1
0.903082288620243	0.0312235329188051	SMESG000062983.1	Wnt.72	Ctrl.72	F751_5789		dd_Smed_v6_9002_0_1,dd_Smed_v6_9002_0_5	MMAB
0.903319467276365	0.035750552159301	SMESG000020173.1	Wnt.72	Ctrl.72	MTHFS		dd_Smed_v6_6292_0_1	MTHFS
0.905829747520804	0.0268477140339574	SMESG000034003.1	Wnt.72	Ctrl.72	CG14621		dd_Smed_v6_5304_0_1	SLC35E1
0.906098038352087	0.0380567035193028	SMESG000023046.1	Wnt.72	Ctrl.72	MS3_07176		dd_Smed_v6_6118_0_1	B3GALT5
0.906172408024617	0.0320513988701301	SMESG000058351.1	Wnt.72	Ctrl.72	HTR1A		dd_Smed_v6_16594_0_1,dd_Smed_v6_16594_0_2	HTR1A
0.906913712166141	0.0326728153483451	SMESG000039098.1	Wnt.72	Ctrl.72	NA		dd_Smed_v6_19592_0_1	ERMARD
0.906951164506493	0.0169091393691611	SMESG000080893.1	Wnt.72	Ctrl.72	ISCW_ISCW008036		dd_Smed_v6_7573_0_1,dd_Smed_v6_7573_0_2	ABHD4
0.907662507225313	0.0460905214286262	SMESG000066544.1	Wnt.72	Ctrl.72	FANCD2		dd_Smed_v6_12881_0_1	FANCD2
0.908144442391492	0.0430840978386041	SMESG000061050.1	Wnt.72	Ctrl.72	DPSE\GA26966		dd_Smed_v6_18643_0_1	NA
0.90826876949213	0.0469077467202417	SMESG000051249.1	Wnt.72	Ctrl.72	PHUM_PHUM123980		dd_Smed_v6_21319_0_1	PGAP2
0.910867133436309	0.0310613673122404	SMESG000032825.1	Wnt.72	Ctrl.72	WIPI2		dd_Smed_v6_8524_0_1	WIPI2
0.91221110530293	0.0398510967297481	SMESG000050440.1	Wnt.72	Ctrl.72	NA		dd_Smed_v6_1552_1_1	NA
0.912433176506758	0.0389114840279563	SMESG000068313.1	Wnt.72	Ctrl.72	CLN6A		dd_Smed_v6_7650_0_1	CLN6
0.913154181938947	0.0318959223507691	SMESG000044503.1	Wnt.72	Ctrl.72	MS3_02738		dd_Smed_v6_11299_0_1	LRRN1
0.91327196868554	0.019150675814534	SMESG000030069.1	Wnt.72	Ctrl.72	DERE\GG10694		dd_Smed_v6_8359_0_1,dd_Smed_v6_8359_0_2	NA
0.913311420063658	0.0400832162809168	SMESG000040010.1	Wnt.72	Ctrl.72	USP47		dd_Smed_v6_4869_0_1	USP26,USP30
0.914027012696556	0.0139191072283672	SMESG000046759.1	Wnt.72	Ctrl.72	NA		dd_Smed_v6_5810_0_1	TLCD1
0.914494554025715	0.0377647941567776	SMESG000024368.1	Wnt.72	Ctrl.72	ISCW_ISCW016888		dd_Smed_v6_976_0_1	SUB1
0.9154745792625	0.0224139902664523	SMESG000038985.1	Wnt.72	Ctrl.72	L484_025037		dd_Smed_v6_12286_0_1,dd_Smed_v6_12286_0_2,dd_Smed_v6_12286_0_3,dd_Smed_v6_12286_0_4	GPX8
0.91548669284989	0.0328185180084301	SMESG000007036.1	Wnt.72	Ctrl.72	MS3_00389		dd_Smed_v6_9544_0_1	PNPLA2
0.91594194869136	0.0169091393691611	SMESG000032442.1	Wnt.72	Ctrl.72	GEMIN2		dd_Smed_v6_11175_0_1,dd_Smed_v6_11175_0_2,dd_Smed_v6_11175_0_3,dd_Smed_v6_11175_0_4	GEMIN2
0.916844962975105	0.0430659745267459	SMESG000019122.1	Wnt.72	Ctrl.72	NA	core glycoprotein	dd_Smed_v6_8185_0_1	NA
0.917730193412882	0.0160442952262954	SMESG000009654.1	Wnt.72	Ctrl.72	MS3_00618		dd_Smed_v6_1977_0_1	ELOVL4
0.917862523637142	0.019150675814534	SMESG000074104.1	Wnt.72	Ctrl.72	OYS		dd_Smed_v6_6880_0_1	MBOAT2
0.918048197252956	0.0328185180084301	SMESG000036889.1	Wnt.72	Ctrl.72	CSP		dd_Smed_v6_12392_0_1	DNAJC5B
0.918135628602658	0.0239361400481717	SMESG000079627.1	Wnt.72	Ctrl.72	SAMHD1		dd_Smed_v6_6142_0_1	SAMHD1
0.918639322756861	0.0296757563541958	SMESG000028921.1	Wnt.72	Ctrl.72	CCNC		dd_Smed_v6_4978_0_1	CCNC
0.919661450213734	0.0315853464313241	SMESG000032133.1	Wnt.72	Ctrl.72	LWR		dd_Smed_v6_1535_0_1	UBE2I
0.920214257816707	0.0164952316245406	SMESG000050004.1	Wnt.72	Ctrl.72	TRAPPC2		dd_Smed_v6_3949_0_1	TRAPPC2B
0.920478583987168	0.0318959223507691	SMESG000031934.1	Wnt.72	Ctrl.72	LIMD1		dd_Smed_v6_7984_0_1	LIMD1
0.92053069571629	0.0272914973125901	SMESG000031670.1	Wnt.72	Ctrl.72	TTC26		dd_Smed_v6_12618_0_1	TTC26
0.921555656353359	0.0253683250615269	SMESG000045289.1	Wnt.72	Ctrl.72	AP5M1		dd_Smed_v6_9836_0_1,dd_Smed_v6_9836_0_2	AP5M1
0.922446311184895	0.0240532600023808	SMESG000081529.1	Wnt.72	Ctrl.72	CDH23		dd_Smed_v6_15356_0_1	NA
0.92337952724921	0.0340642666661696	SMESG000066091.1	Wnt.72	Ctrl.72	PGPEP1		dd_Smed_v6_6468_0_1	PGPEP1
0.923394902165042	0.0416511563457071	SMESG000003129.1	Wnt.72	Ctrl.72	NA		dd_Smed_v6_24805_0_1	NA
0.924139799476814	0.0380567035193028	SMESG000031543.1	Wnt.72	Ctrl.72	PI16		dd_Smed_v6_11957_0_1	PI15
0.924283623712419	0.0492644440001467	SMESG000056325.1	Wnt.72	Ctrl.72	SLC2A13		dd_Smed_v6_4836_0_3	SLC2A13
0.924864309705439	0.0322648492165883	SMESG000062579.1	Wnt.72	Ctrl.72	NA		dd_Smed_v6_11132_0_1	NA
0.927489572443313	0.0402984924398529	SMESG000063903.1	Wnt.72	Ctrl.72	NA		dd_Smed_v6_8539_0_1	NA
0.928333831955953	0.0489858965793512	SMESG000061950.1	Wnt.72	Ctrl.72	RBCK1		dd_Smed_v6_1802_0_1,dd_Smed_v6_1802_0_2,dd_Smed_v6_6787_0_1	RBCK1
0.929419659435952	0.0139191072283672	SMESG000051911.1	Wnt.72	Ctrl.72	NA		dd_Smed_v6_5276_0_1	NA
0.932727503920258	0.0150610823945616	SMESG000040945.1	Wnt.72	Ctrl.72	NA		dd_Smed_v6_11765_0_1	NA
0.932892715830141	0.0240532600023808	SMESG000067798.1	Wnt.72	Ctrl.72	CG33649		dd_Smed_v6_5215_0_1	GATC
0.93466291554955	0.0139191072283672	SMESG000057345.1	Wnt.72	Ctrl.72	NA		dd_Smed_v6_13798_0_1,dd_Smed_v6_13798_0_2	SVOP
0.937288325027174	0.0349785830485113	SMESG000064344.1	Wnt.72	Ctrl.72	H257_01283		dd_Smed_v6_4245_0_1	NA
0.938516168107679	0.0146265951387132	SMESG000016769.1	Wnt.72	Ctrl.72	TP53RK		dd_Smed_v6_11982_0_1	TP53RK
0.942699740064107	0.0372685916972922	SMESG000007756.1	Wnt.72	Ctrl.72	CASP8		dd_Smed_v6_10708_0_1,dd_Smed_v6_10708_0_2,dd_Smed_v6_20985_0_10,dd_Smed_v6_20985_0_11,dd_Smed_v6_20985_0_12,dd_Smed_v6_20985_0_24,dd_Smed_v6_20985_0_25,dd_Smed_v6_20985_0_4,dd_Smed_v6_20985_0_7,dd_Smed_v6_20985_0_8	CASP8
0.943913840627596	0.0272390478451389	SMESG000013847.1	Wnt.72	Ctrl.72	NP15.6		dd_Smed_v6_3593_0_1	NDUFB11
0.944368238874928	0.0408845410541116	SMESG000005762.1	Wnt.72	Ctrl.72	NA		dd_Smed_v6_7506_0_1,dd_Smed_v6_7506_0_2	RCBTB2
0.945059136818785	0.0330808741499359	SMESG000071239.1	Wnt.72	Ctrl.72	SVOPL		dd_Smed_v6_17273_0_1	SVOPL
0.94523257801394	0.0456089363900554	SMESG000078086.1	Wnt.72	Ctrl.72	NA		dd_Smed_v6_11404_0_1	BNIP1
0.947656540965671	0.019150675814534	SMESG000032019.1	Wnt.72	Ctrl.72	MS3_07450		NA	PANX3
0.948011474353599	0.0211034984190942	SMESG000077025.1	Wnt.72	Ctrl.72	BM1_51845		dd_Smed_v6_12518_0_1	NA
0.948223919402821	0.0469551129657253	SMESG000028060.1	Wnt.72	Ctrl.72	NA		dd_Smed_v6_29945_0_1	NA
0.948696962362671	0.0441218640623859	SMESG000054603.1	Wnt.72	Ctrl.72	NA		NA	NA
0.95010181320996	0.0239361400481717	SMESG000075918.1	Wnt.72	Ctrl.72	CLN3		dd_Smed_v6_7354_0_1	CLN3
0.95189339810613	0.0429005808051693	SMESG000028520.1	Wnt.72	Ctrl.72	METTL5		dd_Smed_v6_10068_0_1	METTL5
0.952930558779424	0.0220031768342561	SMESG000074776.1	Wnt.72	Ctrl.72	TMEM181		dd_Smed_v6_5979_0_1	TMEM181
0.953738119906002	0.035750552159301	SMESG000033610.1	Wnt.72	Ctrl.72	NA		dd_Smed_v6_16587_0_1	NA
0.95402485046068	0.0261579552385594	SMESG000036869.1	Wnt.72	Ctrl.72	TDP2		dd_Smed_v6_8107_0_1	TDP2
0.954706921815339	0.0425565912675159	SMESG000051694.1	Wnt.72	Ctrl.72	NA		dd_Smed_v6_7897_0_1,dd_Smed_v6_7897_0_2,dd_Smed_v6_7897_0_3	FGFR1
0.955144889342673	0.0320592264107012	SMESG000046293.1	Wnt.72	Ctrl.72	PCNA		dd_Smed_v6_5688_0_1	PCNA
0.955202237021853	0.0167653911504152	SMESG000056236.1	Wnt.72	Ctrl.72	C2ORF70		dd_Smed_v6_3830_0_2,dd_Smed_v6_3830_0_4	C2orf70
0.955288088937502	0.0475579041906083	SMESG000033707.1	Wnt.72	Ctrl.72	NA		NA	NA
0.95582722853788	0.0352343719642292	SMESG000035561.1	Wnt.72	Ctrl.72	NA		dd_Smed_v6_2933_0_1	NA
0.955939371393875	0.0376043570787885	SMESG000042688.1	Wnt.72	Ctrl.72	TBC1D32		dd_Smed_v6_16049_0_1,dd_Smed_v6_16049_0_2	TBC1D32
0.956110022176061	0.0396537029949535	SMESG000045320.1	Wnt.72	Ctrl.72	NA		dd_Smed_v6_15338_0_1	NA
0.956722178319632	0.0362949287380935	SMESG000077955.1	Wnt.72	Ctrl.72	NA		NA	NA
0.95978287808517	0.0326728153483451	SMESG000075901.1	Wnt.72	Ctrl.72	MS3_00670		dd_Smed_v6_8519_0_1	NA
0.96079202117093	0.0318580235450091	SMESG000035163.1	Wnt.72	Ctrl.72	NA		dd_Smed_v6_3051_0_1	NA
0.962035073504531	0.0171586152614699	SMESG000064394.1	Wnt.72	Ctrl.72	KDELR		dd_Smed_v6_1592_0_1	KDELR2
0.962428857673499	0.0469551129657253	SMESG000036891.1	Wnt.72	Ctrl.72	NA		NA	NA
0.962844154404264	0.0248638400188196	SMESG000036081.1	Wnt.72	Ctrl.72	NA		dd_Smed_v6_21787_0_1,dd_Smed_v6_2238_1_2	NA
0.967429248521067	0.019150675814534	SMESG000014182.1	Wnt.72	Ctrl.72	GSTM4		dd_Smed_v6_1517_0_1,dd_Smed_v6_1517_0_2	GSTM4
0.969469950910244	0.0271508627087416	SMESG000020077.1	Wnt.72	Ctrl.72	NA		dd_Smed_v6_11610_0_1	PRPF19
0.971788251125688	0.0346932781396601	SMESG000016936.1	Wnt.72	Ctrl.72	CASP3		dd_Smed_v6_8326_0_1	CASP3
0.975421026653475	0.0331360265272832	SMESG000026204.1	Wnt.72	Ctrl.72	TMEM62		dd_Smed_v6_11926_0_1,dd_Smed_v6_11926_0_2,dd_Smed_v6_11926_1_1	TMEM62
0.975938824075452	0.0108289767524168	SMESG000081781.1	Wnt.72	Ctrl.72	CFAP20		dd_Smed_v6_3751_0_1	CFAP20
0.977842203920025	0.0350752717828778	SMESG000035966.1	Wnt.72	Ctrl.72	WDR53		dd_Smed_v6_13588_0_1,dd_Smed_v6_13588_0_2	WDR53
0.980538900433884	0.0337023663312908	SMESG000025782.1	Wnt.72	Ctrl.72	METTL25		dd_Smed_v6_8481_0_1,dd_Smed_v6_8481_0_2,dd_Smed_v6_8481_0_3,dd_Smed_v6_8481_0_4,dd_Smed_v6_8481_0_5,dd_Smed_v6_8481_0_6,dd_Smed_v6_8481_0_7,dd_Smed_v6_8481_0_8	NA
0.981568216792453	0.0479230834215192	SMESG000042511.1	Wnt.72	Ctrl.72	NA		dd_Smed_v6_13560_0_1,dd_Smed_v6_13560_0_2	NA
0.981800671318995	0.0046892495138259	SMESG000047638.1	Wnt.72	Ctrl.72	MICPUN_102212		dd_Smed_v6_6471_0_1	NA
0.982118245716117	0.0383510116033185	SMESG000073691.1	Wnt.72	Ctrl.72	NA		dd_Smed_v6_888_0_1	NA
0.983335841281872	0.0257733508654898	SMESG000018671.1	Wnt.72	Ctrl.72	CG42265		dd_Smed_v6_12986_0_1	OTOP3
0.986406262988395	0.0326834632907927	SMESG000042470.1	Wnt.72	Ctrl.72	RPS13		dd_Smed_v6_360_0_1	RPS13
0.986965960484695	0.0441427437933402	SMESG000018134.1	Wnt.72	Ctrl.72	CG11658		dd_Smed_v6_11888_0_1	FBXO32
0.987796554540182	0.0119837378005952	SMESG000048449.1	Wnt.72	Ctrl.72	NA		dd_Smed_v6_942_0_1	NA
0.988834084256651	0.0468370091496166	SMESG000042247.1	Wnt.72	Ctrl.72	NA		dd_Smed_v6_12197_0_1	NA
0.990228639038591	0.0477520098599653	SMESG000013972.1	Wnt.72	Ctrl.72	CHML		dd_Smed_v6_4518_0_1	CHML
0.99116264908527	0.0422948513397374	SMESG000062817.1	Wnt.72	Ctrl.72	NA		dd_Smed_v6_10915_0_1	NA
0.991358829461599	0.035750552159301	SMESG000022100.1	Wnt.72	Ctrl.72	NA		dd_Smed_v6_11238_0_1	CYP2B6
0.992805838433781	0.0443698485907751	SMESG000023143.1	Wnt.72	Ctrl.72	COG2		dd_Smed_v6_5210_0_1	COG2
0.99339152904898	0.0348547618635373	SMESG000051979.1	Wnt.72	Ctrl.72	CRIPT		dd_Smed_v6_3121_0_1,dd_Smed_v6_3121_0_2	CRIPT
0.993421242448804	0.0150303923157394	SMESG000047296.1	Wnt.72	Ctrl.72	TRAF2		dd_Smed_v6_2916_0_1	TRAF3
0.993681298887568	0.0235758183101178	SMESG000013361.1	Wnt.72	Ctrl.72	NA		dd_Smed_v6_6783_0_1,dd_Smed_v6_6783_0_2	NA
0.993841940792616	0.0415745253984902	SMESG000062801.1	Wnt.72	Ctrl.72	NA		dd_Smed_v6_10168_0_1	NA
0.994513666603352	0.0318959223507691	SMESG000042219.1	Wnt.72	Ctrl.72	SAP18		dd_Smed_v6_3735_0_1	SAP18
0.999233512000444	0.0339958248229313	SMESG000054459.1	Wnt.72	Ctrl.72	NA		dd_Smed_v6_21072_0_1	NA
0.999545124498659	0.0348547618635373	SMESG000065841.1	Wnt.72	Ctrl.72	NA		dd_Smed_v6_8005_0_1	NA
1.85705468498	0.0336341641532453	SMESG000017458.1	Wnt.72	Ctrl.72	NA		dd_Smed_v6_13059_0_1	NA
2.13304703521	0.0119837378005952	SMESG000046274.1	Wnt.72	Ctrl.72	NA		dd_Smed_v6_9911_0_1,dd_Smed_v6_9911_0_2	JKAMP
1.038821383372	0.0150303923157394	SMESG000008297.1	Wnt.72	Ctrl.72	CDIPT		dd_Smed_v6_8397_0_1	CDIPT
1.214055422749	0.0232716600895253	SMESG000041233.1	Wnt.72	Ctrl.72	NA		dd_Smed_v6_8247_0_2,dd_Smed_v6_8247_0_3,dd_Smed_v6_8247_0_4,dd_Smed_v6_8247_0_6,dd_Smed_v6_8247_0_8	NA
1.317583645776	0.0365792722341253	SMESG000080641.1	Wnt.72	Ctrl.72	NA		dd_Smed_v6_10699_0_1	NA
1.943553490017	0.0292807723069415	SMESG000043974.1	Wnt.72	Ctrl.72	ACER3		dd_Smed_v6_9570_0_1,dd_Smed_v6_9570_0_2,dd_Smed_v6_9570_0_3,dd_Smed_v6_9570_0_4,dd_Smed_v6_9570_0_5,dd_Smed_v6_9570_0_6	ACER3
2.214034609312	0.0299881074463179	SMESG000037576.1	Wnt.72	Ctrl.72	NA		dd_Smed_v6_8331_0_1	NA
2.651925469537	0.0487651799476247	SMESG000032209.1	Wnt.72	Ctrl.72	DVIR\GJ23543		dd_Smed_v6_4394_0_1,dd_Smed_v6_4394_0_2	NA
1.0120343875059	0.0355563435207495	SMESG000008415.1	Wnt.72	Ctrl.72	FOPNL		dd_Smed_v6_10047_0_1	FOPNL
1.0320443968233	0.047117590476687	SMESG000073508.1	Wnt.72	Ctrl.72	NA		dd_Smed_v6_14506_0_1	LRRC74A
1.0333753687415	0.0295788676673188	SMESG000039123.1	Wnt.72	Ctrl.72	CERS2		dd_Smed_v6_4223_0_1	CERS2
1.0375508840162	0.0489858965793512	SMESG000042108.1	Wnt.72	Ctrl.72	PAPOLG		dd_Smed_v6_13085_0_1	PAPOLG
1.0394175781987	0.0245333325864642	SMESG000025785.1	Wnt.72	Ctrl.72	NA		dd_Smed_v6_12284_0_1	SLC22A5
1.0476483245667	0.0343363221027295	SMESG000078470.1	Wnt.72	Ctrl.72	PPP2R4		dd_Smed_v6_9304_0_1	PPP2R4
1.0505281593036	0.0175431747716173	SMESG000054790.1	Wnt.72	Ctrl.72	NA		dd_Smed_v6_9048_0_1,dd_Smed_v6_9048_0_2	DISP1
1.0604796291146	0.0455137254390448	SMESG000078005.1	Wnt.72	Ctrl.72	NA		dd_Smed_v6_7611_0_1	NA
1.0628543190228	0.0443179551658029	SMESG000004351.1	Wnt.72	Ctrl.72	NA		dd_Smed_v6_6343_0_1	NA
1.0709324286996	0.00693329725441846	SMESG000007399.1	Wnt.72	Ctrl.72	HPRT1		dd_Smed_v6_7763_0_1,dd_Smed_v6_7763_0_2	HPRT1
1.1041632819714	0.0266779041535711	SMESG000018862.1	Wnt.72	Ctrl.72	PTPN1		dd_Smed_v6_6996_0_1	PTPN1
1.1188710455147	0.0399522659705441	SMESG000000883.1	Wnt.72	Ctrl.72	KIAA1257		dd_Smed_v6_10058_0_1	KIAA1257
1.1348360068669	0.0391367459037084	SMESG000081975.1	Wnt.72	Ctrl.72	HAGH		dd_Smed_v6_6300_0_1	HAGH
1.1460081471213	0.0328185180084301	SMESG000011515.1	Wnt.72	Ctrl.72	EXOSC8		dd_Smed_v6_7132_0_1,dd_Smed_v6_7132_0_2	EXOSC8
1.1810032213439	0.0310613673122404	SMESG000070466.1	Wnt.72	Ctrl.72	ARMT1		dd_Smed_v6_11241_0_1	C6orf211
1.1858483690554	0.0175590443296167	SMESG000062322.1	Wnt.72	Ctrl.72	SPHK1		dd_Smed_v6_5736_0_1	SPHK1
1.2023232969564	0.0166995592740142	SMESG000067585.1	Wnt.72	Ctrl.72	NA		dd_Smed_v6_8334_0_1	NA
1.2124461045115	0.0246157899220847	SMESG000000989.1	Wnt.72	Ctrl.72	SOAT1		dd_Smed_v6_2567_0_1	SOAT1
1.2128301889886	0.0150303923157394	SMESG000004500.1	Wnt.72	Ctrl.72	NA		dd_Smed_v6_10348_0_1	TMEM246
1.2247169674747	0.0352343719642292	SMESG000077094.1	Wnt.72	Ctrl.72	MS3_09749		dd_Smed_v6_3505_0_1	ELOF1
1.2471095558531	0.0303416636711704	SMESG000081604.1	Wnt.72	Ctrl.72	ACOT8		dd_Smed_v6_8636_0_1	ACOT8
1.2725791100018	0.0272914973125901	SMESG000002953.1	Wnt.72	Ctrl.72	NA		dd_Smed_v6_7049_0_1	NA
1.2727490343364	0.0240532600023808	SMESG000004990.1	Wnt.72	Ctrl.72	NA		dd_Smed_v6_4292_0_1	NA
1.2771193574316	0.0268477140339574	SMESG000034231.1	Wnt.72	Ctrl.72	ATRAID		dd_Smed_v6_6055_0_1	ATRAID
1.2970016527208	0.0270053022805213	SMESG000026416.1	Wnt.72	Ctrl.72	NA		dd_Smed_v6_8670_0_1	NA
1.3278679092456	0.0330808741499359	SMESG000062264.1	Wnt.72	Ctrl.72	NA		dd_Smed_v6_10792_0_1	TFAP4
1.3513049469756	0.0241729959167485	SMESG000007172.1	Wnt.72	Ctrl.72	NA		dd_Smed_v6_9449_0_1	FMO3
1.3751849557871	0.0422842998063177	SMESG000062369.1	Wnt.72	Ctrl.72	NA		dd_Smed_v6_13024_0_1	MGAT1
1.4252489970157	0.0343363221027295	SMESG000041639.1	Wnt.72	Ctrl.72	TMEM107		dd_Smed_v6_9130_0_1	NA
1.4285197005253	0.0309634100435584	SMESG000062442.1	Wnt.72	Ctrl.72	ZDHHC17		dd_Smed_v6_2983_0_1	ZDHHC17
1.4384924898734	0.0166995592740142	SMESG000058949.1	Wnt.72	Ctrl.72	NA		dd_Smed_v6_10877_0_1	NA
1.4554534678211	0.0400832162809168	SMESG000081207.1	Wnt.72	Ctrl.72	PFDN5		dd_Smed_v6_3249_0_1	PFDN5
1.4560966903349	0.0420181398296708	SMESG000072341.1	Wnt.72	Ctrl.72	NA		dd_Smed_v6_38501_0_1	NA
1.4574710666188	0.0333338878054962	SMESG000062777.1	Wnt.72	Ctrl.72	NA		dd_Smed_v6_9675_0_1	NA
1.4663805382043	0.0376056170679823	SMESG000070405.1	Wnt.72	Ctrl.72	NA		dd_Smed_v6_4731_0_1	NA
1.4707447653058	0.0309012638382725	SMESG000053111.1	Wnt.72	Ctrl.72	MS3_07142		dd_Smed_v6_4985_0_1	GPN1
1.4836253008983	0.0268477140339574	SMESG000022971.1	Wnt.72	Ctrl.72	NA		dd_Smed_v6_52262_0_1	ZNF714
1.5135309247992	0.0237069130742964	SMESG000028314.1	Wnt.72	Ctrl.72	MARCH6		dd_Smed_v6_4584_0_1	MARCH6
1.5145508832659	0.0456277134990615	SMESG000023756.1	Wnt.72	Ctrl.72	TMEM18		dd_Smed_v6_10110_0_1,dd_Smed_v6_10110_0_2	TMEM18
1.5264132022501	0.0240532600023808	SMESG000054791.1	Wnt.72	Ctrl.72	NA		dd_Smed_v6_9048_0_1,dd_Smed_v6_9048_0_2	DISP1
1.5390922754813	0.0240532600023808	SMESG000045336.1	Wnt.72	Ctrl.72	MS3_10558		dd_Smed_v6_1395_0_1	RFFL
1.5588805124799	0.0372487921257204	SMESG000020527.1	Wnt.72	Ctrl.72	MS3_07994		dd_Smed_v6_4825_0_1	DNAJB2
1.5607520844845	0.0331360265272832	SMESG000038489.1	Wnt.72	Ctrl.72	NA		NA	NA
1.5608675091903	0.0365285021623314	SMESG000005357.1	Wnt.72	Ctrl.72	NA		dd_Smed_v6_23211_0_1	NA
1.5624901343151	0.0491953348011356	SMESG000042197.1	Wnt.72	Ctrl.72	NA		dd_Smed_v6_15518_0_1,dd_Smed_v6_15518_0_2	NA
1.5647730591816	0.0430659745267459	SMESG000078899.1	Wnt.72	Ctrl.72	NA		dd_Smed_v6_14228_0_1,dd_Smed_v6_14228_0_2	NA
1.6678335314252	0.0372685916972922	SMESG000081647.1	Wnt.72	Ctrl.72	CNOT11		dd_Smed_v6_2369_0_1,dd_Smed_v6_9644_0_1	CNOT11
1.6692647130891	0.0445632200030203	SMESG000018845.1	Wnt.72	Ctrl.72	COX6B		dd_Smed_v6_963_0_1	COX6B1
1.6896928428376	0.0326834632907927	SMESG000064359.1	Wnt.72	Ctrl.72	MS3_07240		dd_Smed_v6_10725_0_1	CCNH
1.7059416161924	0.0309634100435584	SMESG000031677.1	Wnt.72	Ctrl.72	PANK4		dd_Smed_v6_6121_0_1	PANK4
1.7077777047716	0.0365792722341253	SMESG000028882.1	Wnt.72	Ctrl.72	NA		dd_Smed_v6_13703_0_1	NA
1.7508903764519	0.0318959223507691	SMESG000022863.1	Wnt.72	Ctrl.72	NA		dd_Smed_v6_8140_0_1	NA
1.8222928390229	0.0397941387624748	SMESG000005005.1	Wnt.72	Ctrl.72	NA		NA	NA
1.8492063042379	0.0242324755884513	SMESG000074527.1	Wnt.72	Ctrl.72	PIGV		dd_Smed_v6_20284_0_1,dd_Smed_v6_20284_0_2	PIGV
1.9056144818013	0.0226443257511932	SMESG000022912.1	Wnt.72	Ctrl.72	MPV17L2		dd_Smed_v6_11900_0_1	NA
1.9329184494885	0.0260140141135672	SMESG000007054.1	Wnt.72	Ctrl.72	NA		dd_Smed_v6_12886_0_1	NA
1.9348546267876	0.0429005808051693	SMESG000028726.1	Wnt.72	Ctrl.72	SAT2		dd_Smed_v6_4903_0_1	NA
2.0372843653477	0.0391367459037084	SMESG000032829.1	Wnt.72	Ctrl.72	NA		dd_Smed_v6_4376_0_1,dd_Smed_v6_4376_0_2,dd_Smed_v6_4376_0_3,dd_Smed_v6_4376_0_4	NA
2.0686649429852	0.018668461858193	SMESG000047808.1	Wnt.72	Ctrl.72	NA		dd_Smed_v6_1931_0_1	NA
2.1346191796702	0.0085326984889419	SMESG000005351.1	Wnt.72	Ctrl.72	DNAJB6		dd_Smed_v6_2706_0_1	DNAJB8
2.1720915222413	0.0474433724198688	SMESG000038923.1	Wnt.72	Ctrl.72	NA		dd_Smed_v6_10753_0_1	NA
2.2291956123114	0.0408845410541116	SMESG000067473.1	Wnt.72	Ctrl.72	MS3_08805		dd_Smed_v6_10905_0_1	GID8
2.2560709441653	0.0352343719642292	SMESG000046265.1	Wnt.72	Ctrl.72	NA		dd_Smed_v6_7955_0_1	NA
2.3699780099937	0.0325003878405893	SMESG000062600.1	Wnt.72	Ctrl.72	NA		dd_Smed_v6_18874_0_1	NA
2.8343369880567	0.0376056170679823	SMESG000071207.1	Wnt.72	Ctrl.72	NA		dd_Smed_v6_2212_0_1	NA
2.9348767503677	0.0359124678715618	SMESG000054424.1	Wnt.72	Ctrl.72	EFCAB11		dd_Smed_v6_12628_0_1	EFCAB11
3.0364696059127	0.0242324755884513	SMESG000061527.1	Wnt.72	Ctrl.72	NA		dd_Smed_v6_8888_0_1	NA
3.2433648071864	0.0333904924100901	SMESG000059226.1	Wnt.72	Ctrl.72	NA		dd_Smed_v6_5435_0_1	NA
3.4981965186825	0.0411033695045225	SMESG000028436.1	Wnt.72	Ctrl.72	NA		dd_Smed_v6_3306_0_1	NA
1.00309554885692	0.0348547618635373	SMESG000001542.1	Wnt.72	Ctrl.72	CRE-HHAT-1		dd_Smed_v6_14970_0_1	HHAT
1.00532118918684	0.0248638400188196	SMESG000062730.1	Wnt.72	Ctrl.72	NA		dd_Smed_v6_13981_0_1	ALG10B
1.00622402590702	0.0389602097914564	SMESG000020112.1	Wnt.72	Ctrl.72	NA		dd_Smed_v6_12720_0_1	SVOP
1.00740121386761	0.0180561788052068	SMESG000079731.1	Wnt.72	Ctrl.72	NA		dd_Smed_v6_14835_0_1	KCNA2
1.00902530914685	0.0372685916972922	SMESG000077784.1	Wnt.72	Ctrl.72	NA		dd_Smed_v6_5564_0_1	NA
1.00941445408179	0.019150675814534	SMESG000000166.1	Wnt.72	Ctrl.72	NA		dd_Smed_v6_12083_0_1	NA
1.01222142240046	0.0223892139008519	SMESG000006995.1	Wnt.72	Ctrl.72	PPP6R3		dd_Smed_v6_2815_0_1	PPP6R3
1.01327273821526	0.0242324755884513	SMESG000033615.1	Wnt.72	Ctrl.72	MTHL10		dd_Smed_v6_10981_0_1	GPR112
1.01411960867841	0.0234784077974296	SMESG000035258.1	Wnt.72	Ctrl.72	MNEG_14189		dd_Smed_v6_26066_0_1,dd_Smed_v6_26066_0_2	PCIF1
1.01415400272142	0.0328988494158199	SMESG000005437.1	Wnt.72	Ctrl.72	NA		dd_Smed_v6_10052_0_1	NA
1.01479659060314	0.0272914973125901	SMESG000043151.1	Wnt.72	Ctrl.72	AK1		dd_Smed_v6_2948_0_1	AK1
1.01591551796173	0.0150303923157394	SMESG000057890.1	Wnt.72	Ctrl.72	AGAP_AGAP003025		dd_Smed_v6_556_0_1	RPLP2
1.01872605043313	0.0435380056227566	SMESG000033353.1	Wnt.72	Ctrl.72	NA		dd_Smed_v6_9794_0_1	NA
1.01892206885284	0.0270302267957447	SMESG000014323.1	Wnt.72	Ctrl.72	GLUT1		dd_Smed_v6_4396_0_1	SLC2A1
1.01937189431633	0.0352343719642292	SMESG000033476.1	Wnt.72	Ctrl.72	NA		dd_Smed_v6_6743_0_1,dd_Smed_v6_6743_0_2	NA
1.01940379714596	0.0466291974291745	SMESG000054835.1	Wnt.72	Ctrl.72	PLPP4		dd_Smed_v6_11197_0_1	PPAPDC1A
1.02093752050884	0.0429005808051693	SMESG000024982.1	Wnt.72	Ctrl.72	COL6A6	core glycoprotein	dd_Smed_v6_2803_0_1	COL6A6
1.02493014877409	0.0318959223507691	SMESG000071214.1	Wnt.72	Ctrl.72	PNKD		dd_Smed_v6_11641_0_1	PNKD
1.02627709463375	0.0372487921257204	SMESG000036633.1	Wnt.72	Ctrl.72	SLC38A10		dd_Smed_v6_11525_0_1,dd_Smed_v6_11525_0_2	SLC38A10
1.02638655389987	0.0411786685999266	SMESG000066864.1	Wnt.72	Ctrl.72	PIGS		dd_Smed_v6_5766_0_1	PIGS
1.02654961411126	0.0469328179882492	SMESG000009863.1	Wnt.72	Ctrl.72	MS3_01016		dd_Smed_v6_9151_0_1	TTPAL
1.02759949028681	0.0317114305128604	SMESG000019000.1	Wnt.72	Ctrl.72	MS3_05095		dd_Smed_v6_6901_0_1	TRAPPC4
1.02776524416078	0.0348547618635373	SMESG000081416.1	Wnt.72	Ctrl.72	TSP_06874		dd_Smed_v6_4951_0_1	NA
1.02857132411656	0.0466291974291745	SMESG000042109.1	Wnt.72	Ctrl.72	MS3_00431		dd_Smed_v6_26059_0_1	NA
1.02907975082585	0.0328988494158199	SMESG000066039.1	Wnt.72	Ctrl.72	COX5A		dd_Smed_v6_971_0_1	COX5A
1.02942053605052	0.0139191072283672	SMESG000061877.1	Wnt.72	Ctrl.72	TMEM128		dd_Smed_v6_7537_0_1,dd_Smed_v6_7537_0_2,dd_Smed_v6_7537_0_3,dd_Smed_v6_7537_0_4	TMEM128
1.02988226464663	0.0440547039684451	SMESG000066785.1	Wnt.72	Ctrl.72	NA		dd_Smed_v6_10902_0_1	MFSD10
1.02995959991302	0.0437145603841644	SMESG000023001.1	Wnt.72	Ctrl.72	NA		NA	NA
1.03088087910137	0.0270302267957447	SMESG000024201.1	Wnt.72	Ctrl.72	NA		dd_Smed_v6_8896_0_2	NA
1.03109580790011	0.0365792722341253	SMESG000016559.1	Wnt.72	Ctrl.72	0610037L13RIK		dd_Smed_v6_8635_0_1	C1orf123
1.03150484737048	0.0260140141135672	SMESG000056782.1	Wnt.72	Ctrl.72	NTAN1		dd_Smed_v6_10581_0_1	NTAN1
1.03537514050227	0.0435038408126305	SMESG000020022.1	Wnt.72	Ctrl.72	PXMP4		dd_Smed_v6_11025_0_1	PXMP4
1.03738086699838	0.0364513722080713	SMESG000004134.1	Wnt.72	Ctrl.72	MS3_10144		dd_Smed_v6_3779_0_1	LIN52
1.03804358189484	0.0224139902664523	SMESG000073644.1	Wnt.72	Ctrl.72	NA		dd_Smed_v6_3143_0_1	NA
1.03870011644208	0.0108782173002653	SMESG000005919.1	Wnt.72	Ctrl.72	ISCW_ISCW022933		dd_Smed_v6_6812_0_1	RWDD4
1.03993196767236	0.0392723046209221	SMESG000024218.1	Wnt.72	Ctrl.72	NA		NA	NA
1.04016495410251	0.0411184910400834	SMESG000011257.1	Wnt.72	Ctrl.72	RABGGTA		dd_Smed_v6_7183_0_1	RABGGTA
1.04023110057856	0.0242324755884513	SMESG000022959.1	Wnt.72	Ctrl.72	MPDU1		dd_Smed_v6_5696_0_1	MPDU1
1.04233080682303	0.0085326984889419	SMESG000077669.1	Wnt.72	Ctrl.72	NA		dd_Smed_v6_7171_0_1	NA
1.04247692210389	0.0415745253984902	SMESG000003944.1	Wnt.72	Ctrl.72	INX-1		dd_Smed_v6_39254_0_1	PANX3
1.04294185767828	0.0358591305352796	SMESG000061225.1	Wnt.72	Ctrl.72	SPR		dd_Smed_v6_21953_0_1	NA
1.04459970394606	0.0224139902664523	SMESG000039628.1	Wnt.72	Ctrl.72	NA		dd_Smed_v6_4130_0_1	CPT1B
1.04575970150506	0.0111541653324556	SMESG000073395.1	Wnt.72	Ctrl.72	WDR41		dd_Smed_v6_10758_0_1	NA
1.04675757031284	0.0328185180084301	SMESG000065122.1	Wnt.72	Ctrl.72	NAA60		dd_Smed_v6_4766_0_1	NAA60
1.04901643155598	0.041199557894545	SMESG000019958.1	Wnt.72	Ctrl.72	NA		dd_Smed_v6_5765_0_1,dd_Smed_v6_5765_0_2	NA
1.05180426033681	0.0319527358013839	SMESG000055099.1	Wnt.72	Ctrl.72	MS3_07101		dd_Smed_v6_16189_0_1	BEST1
1.05327479436143	0.0101040705403129	SMESG000022848.1	Wnt.72	Ctrl.72	NA		NA	NA
1.05405260033032	0.0169091393691611	SMESG000017801.1	Wnt.72	Ctrl.72	NA		dd_Smed_v6_1_0_1	NA
1.05457680322717	0.0139191072283672	SMESG000010026.1	Wnt.72	Ctrl.72	HMGS		dd_Smed_v6_2847_0_1	HMGCS1
1.05662383467992	0.0224139902664523	SMESG000016156.1	Wnt.72	Ctrl.72	TTLL1		dd_Smed_v6_11158_0_1	TTLL1
1.05666953123887	0.0468370091496166	SMESG000079577.1	Wnt.72	Ctrl.72	NA		NA	NA
1.05710200784412	0.0248638400188196	SMESG000000621.1	Wnt.72	Ctrl.72	NA		dd_Smed_v6_13851_0_1	NA
1.05714404837997	0.0450778624419846	SMESG000035167.1	Wnt.72	Ctrl.72	MAP2K3		dd_Smed_v6_4722_0_1	MAP2K3
1.05745229223438	0.0192097815819785	SMESG000072400.1	Wnt.72	Ctrl.72	MS3_06596		dd_Smed_v6_17101_0_1	SVOP
1.05794313454599	0.0365172198803354	SMESG000041069.1	Wnt.72	Ctrl.72	RPS15AA		dd_Smed_v6_237_0_1	RPS15A
1.05819089616646	0.0407665777787373	SMESG000054828.1	Wnt.72	Ctrl.72	ARL6		dd_Smed_v6_10812_0_1	ARL6
1.05851994045762	0.0380615581510364	SMESG000064381.1	Wnt.72	Ctrl.72	NA		dd_Smed_v6_2460_0_1	NA
1.05966321589217	0.014740630670176	SMESG000062083.1	Wnt.72	Ctrl.72	MFSD9		dd_Smed_v6_9599_0_1	MFSD9
1.06137333075978	0.0255918651498341	SMESG000025205.1	Wnt.72	Ctrl.72	NA		dd_Smed_v6_13301_0_1	NA
1.06185977049034	0.0411184910400834	SMESG000066467.1	Wnt.72	Ctrl.72	NA		dd_Smed_v6_14396_0_1,dd_Smed_v6_14396_0_2	NA
1.06578096693761	0.0196025775086585	SMESG000011941.1	Wnt.72	Ctrl.72	OR		dd_Smed_v6_2510_0_1	AP3S2
1.06718702480934	0.0466291974291745	SMESG000053319.1	Wnt.72	Ctrl.72	FANCI		dd_Smed_v6_8024_0_1	FANCI
1.06817071441286	0.0469328179882492	SMESG000081883.1	Wnt.72	Ctrl.72	NA		dd_Smed_v6_10575_0_1	FEZ2
1.06846853753768	0.0489858965793512	SMESG000020562.1	Wnt.72	Ctrl.72	NA		dd_Smed_v6_12245_0_1	NA
1.06975083366462	0.0166995592740142	SMESG000061300.1	Wnt.72	Ctrl.72	CASD1		dd_Smed_v6_5020_0_1,dd_Smed_v6_5020_0_2	CASD1
1.07050381175937	0.0272914973125901	SMESG000042166.1	Wnt.72	Ctrl.72	CBLC		dd_Smed_v6_4173_0_1,dd_Smed_v6_4173_0_2	NA
1.07359448018091	0.0268549012966371	SMESG000018798.1	Wnt.72	Ctrl.72	NA		dd_Smed_v6_8866_0_1	NA
1.07409248658937	0.047117590476687	SMESG000052688.1	Wnt.72	Ctrl.72	RPS12		dd_Smed_v6_268_0_1	RPS12
1.07745220550485	0.0477520098599653	SMESG000079788.1	Wnt.72	Ctrl.72	T265_14091		NA	NA
1.07754674073705	0.04403097420216	SMESG000021734.1	Wnt.72	Ctrl.72	OTUD6B		dd_Smed_v6_12645_0_1,dd_Smed_v6_12645_0_2	OTUD6B
1.07784099950938	0.0492644440001467	SMESG000029199.1	Wnt.72	Ctrl.72	ARHGAP39		dd_Smed_v6_5836_0_1	ARHGAP39
1.07806601739507	0.0328185180084301	SMESG000036809.1	Wnt.72	Ctrl.72	NA		dd_Smed_v6_8398_0_1	DPP9
1.07939708343422	0.0338007250170217	SMESG000044296.1	Wnt.72	Ctrl.72	14-3-3EPSILON		dd_Smed_v6_7107_0_1	YWHAE
1.08042656839068	0.0372685916972922	SMESG000064837.1	Wnt.72	Ctrl.72	ARHGAP39		dd_Smed_v6_11692_0_1	ARHGAP39
1.08173902350488	0.0268477140339574	SMESG000037749.1	Wnt.72	Ctrl.72	SOAT1		dd_Smed_v6_4278_0_1,dd_Smed_v6_4278_0_2	SOAT1
1.08308366531866	0.0347025873693307	SMESG000010694.1	Wnt.72	Ctrl.72	NLRC3		dd_Smed_v6_10151_0_1	LRRC74A
1.08433023380915	0.0183315811461961	SMESG000044191.1	Wnt.72	Ctrl.72	NA		dd_Smed_v6_6740_0_1	NA
1.08676605814864	0.0109077209523488	SMESG000021266.1	Wnt.72	Ctrl.72	CG10344		dd_Smed_v6_10127_0_1	ZDHHC22,ZDHHC7
1.08702238042652	0.0458104800436273	SMESG000027748.1	Wnt.72	Ctrl.72	MGE		dd_Smed_v6_2455_0_1	TOMM22
1.08807177898731	0.0246157899220847	SMESG000036932.1	Wnt.72	Ctrl.72	NA		dd_Smed_v6_4287_0_1	NA
1.08855721798976	0.0338547147391802	SMESG000018758.1	Wnt.72	Ctrl.72	SDR16C5		dd_Smed_v6_4834_0_1,dd_Smed_v6_4834_0_2	SDR16C5
1.08886595167316	0.0268477140339574	SMESG000075457.1	Wnt.72	Ctrl.72	MS3_08307		dd_Smed_v6_4955_0_1	CHIC2
1.08933374685474	0.0230344552745604	SMESG000026381.1	Wnt.72	Ctrl.72	NA		dd_Smed_v6_8838_0_1	NA
1.08966611992534	0.0332930669748728	SMESG000054465.1	Wnt.72	Ctrl.72	NA		dd_Smed_v6_4186_0_1	CLYBL
1.09015691284184	0.0404600432206984	SMESG000081298.1	Wnt.72	Ctrl.72	CG13248		dd_Smed_v6_8652_0_1,dd_Smed_v6_8652_0_3,dd_Smed_v6_8652_0_5,dd_Smed_v6_8652_0_7	SLC7A1
1.09463492667465	0.0372685916972922	SMESG000041534.1	Wnt.72	Ctrl.72	SLC18A1		dd_Smed_v6_11917_0_1,dd_Smed_v6_11917_0_2,dd_Smed_v6_11917_0_3,dd_Smed_v6_11917_0_4,dd_Smed_v6_11917_0_5,dd_Smed_v6_11917_0_6,dd_Smed_v6_11917_0_7,dd_Smed_v6_11917_0_8	SLC18A2
1.09775777579471	0.0463154213981879	SMESG000066010.1	Wnt.72	Ctrl.72	NA		dd_Smed_v6_4405_0_1	NA
1.09915325387812	0.0430659745267459	SMESG000065358.1	Wnt.72	Ctrl.72	NA		dd_Smed_v6_12578_0_1	NA
1.09919391572007	0.0085326984889419	SMESG000047662.1	Wnt.72	Ctrl.72	NA		dd_Smed_v6_6132_0_1	NA
1.10184248022165	0.0207044656203265	SMESG000075442.1	Wnt.72	Ctrl.72	NA		dd_Smed_v6_8247_0_1,dd_Smed_v6_8247_0_3	NA
1.10259178187376	0.0430659745267459	SMESG000021357.1	Wnt.72	Ctrl.72	ND-42		dd_Smed_v6_5279_0_1	NDUFA10
1.10298850057617	0.0166995592740142	SMESG000020517.1	Wnt.72	Ctrl.72	NA		dd_Smed_v6_14248_0_1	NA
1.10544980422775	0.0495117076825731	SMESG000036199.1	Wnt.72	Ctrl.72	NA		dd_Smed_v6_11599_0_1	NA
1.10632719638051	0.0393050463511034	SMESG000055131.1	Wnt.72	Ctrl.72	RNLS		dd_Smed_v6_8893_0_1	RNLS
1.10838058982086	0.0366233512793667	SMESG000081727.1	Wnt.72	Ctrl.72	DERE\GG18240		dd_Smed_v6_622_0_1	SNRPG
1.10946905273966	0.0224139902664523	SMESG000061912.1	Wnt.72	Ctrl.72	MS3_03803		dd_Smed_v6_17877_0_1,dd_Smed_v6_17877_0_2,dd_Smed_v6_17877_0_3	TERT
1.11021496891069	0.0272914973125901	SMESG000061213.1	Wnt.72	Ctrl.72	ARMC8		dd_Smed_v6_11882_0_1	NA
1.11021932177712	0.014740630670176	SMESG000027408.1	Wnt.72	Ctrl.72	TMBIM4		dd_Smed_v6_1521_0_1	TMBIM4
1.11120257360433	0.0430481473811451	SMESG000044789.1	Wnt.72	Ctrl.72	NA		dd_Smed_v6_5207_0_1	MRC1
1.11321001093004	0.0261325060691356	SMESG000053228.1	Wnt.72	Ctrl.72	GCLM		dd_Smed_v6_487_0_1	GCLM
1.11481756946511	0.018668461858193	SMESG000033754.1	Wnt.72	Ctrl.72	MS3_05599		dd_Smed_v6_10074_0_1	NEURL2
1.11808273259266	0.0340233064915287	SMESG000077985.1	Wnt.72	Ctrl.72	TWK-35		dd_Smed_v6_11226_0_1	KCNK7
1.11852640842889	0.0150303923157394	SMESG000041756.1	Wnt.72	Ctrl.72	NA		dd_Smed_v6_3569_0_1	NA
1.12143755659156	0.0166995592740142	SMESG000012962.1	Wnt.72	Ctrl.72	NA		dd_Smed_v6_4581_0_1	NA
1.12194796245945	0.0310613673122404	SMESG000032038.1	Wnt.72	Ctrl.72	CG5131		dd_Smed_v6_7262_0_1	XRCC6BP1
1.12350464634563	0.0477520098599653	SMESG000051715.1	Wnt.72	Ctrl.72	CG32576		dd_Smed_v6_5105_0_1	GOLT1B
1.12526517890328	0.0248638400188196	SMESG000022725.1	Wnt.72	Ctrl.72	NA		NA	NA
1.12612303602809	0.0408845410541116	SMESG000038728.1	Wnt.72	Ctrl.72	NA		dd_Smed_v6_11334_0_1	LRRD1
1.12622564241456	0.0428661644454782	SMESG000036948.1	Wnt.72	Ctrl.72	NA		dd_Smed_v6_4111_0_1	NA
1.12662686532468	0.0318959223507691	SMESG000079765.1	Wnt.72	Ctrl.72	NA		dd_Smed_v6_10395_0_1	NA
1.12813155806301	0.0175431747716173	SMESG000021419.1	Wnt.72	Ctrl.72	MOGAT2		dd_Smed_v6_4947_0_1	MOGAT2
1.12903797232133	0.0268477140339574	SMESG000053883.1	Wnt.72	Ctrl.72	NA		dd_Smed_v6_8540_0_1	NA
1.12967704511098	0.0218510487656992	SMESG000031637.1	Wnt.72	Ctrl.72	MS3_09462		dd_Smed_v6_9180_0_1	CSTF2
1.13222700460808	0.0423666677310216	SMESG000016427.1	Wnt.72	Ctrl.72	CG12004		dd_Smed_v6_14320_0_1,dd_Smed_v6_14320_0_2	TMEM184A
1.13459419815407	0.0309634100435584	SMESG000080928.1	Wnt.72	Ctrl.72	MS3_00892		dd_Smed_v6_8664_0_1	DDX10
1.13741805131837	0.026589379478319	SMESG000037313.1	Wnt.72	Ctrl.72	SMPDL3B		dd_Smed_v6_9218_0_1	SMPDL3B
1.13893829196458	0.0288846518891582	SMESG000054964.1	Wnt.72	Ctrl.72	CRE-INX-13		dd_Smed_v6_8268_0_1,dd_Smed_v6_8268_0_2	PANX3
1.14178117349764	0.0255918651498341	SMESG000066297.1	Wnt.72	Ctrl.72	ACL-14		dd_Smed_v6_7263_0_1	LPGAT1
1.14281703214209	0.0431484565004152	SMESG000023687.1	Wnt.72	Ctrl.72	TMEM258		dd_Smed_v6_1016_0_1,dd_Smed_v6_1016_0_2	TMEM258
1.14563377560904	0.0186646012131507	SMESG000061183.1	Wnt.72	Ctrl.72	ARL15		dd_Smed_v6_15424_0_1	NA
1.14640382391809	0.0493898870781697	SMESG000046567.1	Wnt.72	Ctrl.72	NA		dd_Smed_v6_8011_0_1,dd_Smed_v6_8011_0_2	GBF1
1.14703264105428	0.0139191072283672	SMESG000021986.1	Wnt.72	Ctrl.72	TMEM45A		dd_Smed_v6_1542_0_1	TMEM45A
1.14767247563277	0.0318580235450091	SMESG000038788.1	Wnt.72	Ctrl.72	SERINC5		dd_Smed_v6_13369_0_1,dd_Smed_v6_1419_1_1	SERINC5
1.14803742388991	0.0234784077974296	SMESG000062345.1	Wnt.72	Ctrl.72	NA		dd_Smed_v6_11380_0_1	NA
1.14919470501438	0.0363763899083048	SMESG000059945.1	Wnt.72	Ctrl.72	PRIM2		dd_Smed_v6_13727_0_1	PRIM2
1.15108230001439	0.0451630008543137	SMESG000004477.1	Wnt.72	Ctrl.72	DNAH14		dd_Smed_v6_10969_0_1,dd_Smed_v6_10969_0_2,dd_Smed_v6_10969_0_3,dd_Smed_v6_10969_0_4	DNAH1
1.15213742761148	0.0240532600023808	SMESG000007981.1	Wnt.72	Ctrl.72	NA		dd_Smed_v6_10019_0_1	RNF8
1.15221967771815	0.0473579665499093	SMESG000018308.1	Wnt.72	Ctrl.72	DOLPP1		dd_Smed_v6_6607_0_1	DOLPP1
1.15255465275541	0.0318580235450091	SMESG000078799.1	Wnt.72	Ctrl.72	ALG6		dd_Smed_v6_13167_0_1	ALG6
1.15380538520362	0.0431814642875173	SMESG000021029.1	Wnt.72	Ctrl.72	CALML3		dd_Smed_v6_23220_0_1	CALM2
1.15411645741898	0.0268477140339574	SMESG000049797.1	Wnt.72	Ctrl.72	NA		dd_Smed_v6_14593_0_1	NA
1.15455232446291	0.0318580235450091	SMESG000033831.1	Wnt.72	Ctrl.72	STX6		dd_Smed_v6_7275_0_1	STX6
1.15639157414205	0.0476567970442685	SMESG000017864.1	Wnt.72	Ctrl.72	NA		dd_Smed_v6_17598_0_1	RXFP2
1.15647669968659	0.0455120973876675	SMESG000024330.1	Wnt.72	Ctrl.72	NA		dd_Smed_v6_15812_0_1,dd_Smed_v6_15812_0_2	NA
1.16066220021146	0.04873239302895	SMESG000002416.1	Wnt.72	Ctrl.72	TMC5		dd_Smed_v6_11686_0_1	TMC6
1.16076245083115	0.0449902081251165	SMESG000025343.1	Wnt.72	Ctrl.72	NA		dd_Smed_v6_6330_0_1	NA
1.16127202046408	0.0328988494158199	SMESG000064878.1	Wnt.72	Ctrl.72	SLC35B1		dd_Smed_v6_7777_0_1	SLC35B1
1.16260834971853	0.0429005808051693	SMESG000071611.1	Wnt.72	Ctrl.72	NA		dd_Smed_v6_28272_0_1,dd_Smed_v6_28272_0_2,dd_Smed_v6_28272_0_3,dd_Smed_v6_28272_0_4	NA
1.16270620732698	0.0320592264107012	SMESG000022140.1	Wnt.72	Ctrl.72	ISCW_ISCW000826		dd_Smed_v6_15172_0_1	KCNB1
1.16349712094282	0.0240532600023808	SMESG000034482.1	Wnt.72	Ctrl.72	PLDA		dd_Smed_v6_11719_0_1,dd_Smed_v6_11719_0_2	PLD6
1.16458717174936	0.0166995592740142	SMESG000020646.1	Wnt.72	Ctrl.72	NA		dd_Smed_v6_10759_0_1,dd_Smed_v6_10759_0_2,dd_Smed_v6_10759_0_3,dd_Smed_v6_10759_0_4	NA
1.16537043689797	0.0428661644454782	SMESG000068185.1	Wnt.72	Ctrl.72	SFT2D2		dd_Smed_v6_3839_0_1	SFT2D1
1.16596696518885	0.0466291974291745	SMESG000025075.1	Wnt.72	Ctrl.72	MIOX		dd_Smed_v6_9182_0_1	MIOX
1.16860790013782	0.0150303923157394	SMESG000062458.1	Wnt.72	Ctrl.72	T265_03515		dd_Smed_v6_5420_0_1	NA
1.17044749734915	0.0428661644454782	SMESG000019676.1	Wnt.72	Ctrl.72	CRE-APS-1	APS	dd_Smed_v6_9393_0_1,dd_Smed_v6_9393_0_2	AP1S2
1.17109899901288	0.0260140141135672	SMESG000081251.1	Wnt.72	Ctrl.72	NA		dd_Smed_v6_604_0_1	NA
1.17184475550334	0.0274921631858767	SMESG000023609.1	Wnt.72	Ctrl.72	MS3_01917		dd_Smed_v6_14134_0_1	CDK1
1.17737193991222	0.0493898870781697	SMESG000006853.1	Wnt.72	Ctrl.72	NA		dd_Smed_v6_5534_0_1	SIL1
1.17882200875578	0.0408845410541116	SMESG000051898.1	Wnt.72	Ctrl.72	NA		dd_Smed_v6_17320_0_1	NA
1.18135522031128	0.035576191704571	SMESG000077668.1	Wnt.72	Ctrl.72	NA		dd_Smed_v6_7171_0_1,dd_Smed_v6_7171_0_2	NA
1.18248541232925	0.0150303923157394	SMESG000029479.1	Wnt.72	Ctrl.72	NA		dd_Smed_v6_10698_0_1	CATIP
1.18592699710719	0.0291091431772521	SMESG000059607.1	Wnt.72	Ctrl.72	DPY19L3		dd_Smed_v6_18176_0_1,dd_Smed_v6_18176_0_2	DPY19L3
1.18643002784704	0.0445549057550345	SMESG000055314.1	Wnt.72	Ctrl.72	MS3_02946		dd_Smed_v6_4855_0_1	CBX3
1.18644782632848	0.0299289839366122	SMESG000074073.1	Wnt.72	Ctrl.72	DRD2		dd_Smed_v6_27383_0_1,dd_Smed_v6_34216_0_1	DRD3
1.19009421009681	0.0340642666661696	SMESG000054396.1	Wnt.72	Ctrl.72	NA		NA	NA
1.19011202730815	0.0272390478451389	SMESG000056821.1	Wnt.72	Ctrl.72	NA		dd_Smed_v6_10441_0_1	TMEM19
1.19016769938941	0.0293824038836541	SMESG000080390.1	Wnt.72	Ctrl.72	SLC46A3		dd_Smed_v6_9814_0_1	SLC46A3
1.19140975135426	0.0270053022805213	SMESG000018169.1	Wnt.72	Ctrl.72	MS3_02588		dd_Smed_v6_10484_0_1	NANOS1
1.19329289166244	0.0436386614209033	SMESG000078337.1	Wnt.72	Ctrl.72	MS3_03210		dd_Smed_v6_10246_0_1	RAB11FIP3
1.19732675903345	0.0389114840279563	SMESG000022767.1	Wnt.72	Ctrl.72	ISCW_ISCW020125		dd_Smed_v6_13830_0_1	SETD4
1.19858416555897	0.014740630670176	SMESG000056870.1	Wnt.72	Ctrl.72	NA		dd_Smed_v6_6354_0_1	NA
1.20342926239867	0.0314271052561209	SMESG000028669.1	Wnt.72	Ctrl.72	MS3_00569		dd_Smed_v6_11487_0_1	CCNB2
1.20595251466657	0.0458104800436273	SMESG000013883.1	Wnt.72	Ctrl.72	TRAPPC12		dd_Smed_v6_8827_0_1	TRAPPC12
1.20619875182473	0.0410905261576314	SMESG000079849.1	Wnt.72	Ctrl.72	ISCW_ISCW021616		dd_Smed_v6_12678_0_1	NA
1.20704239821826	0.0303499046004141	SMESG000056440.1	Wnt.72	Ctrl.72	T265_12561		dd_Smed_v6_5149_0_1	NA
1.20773032916665	0.0224139902664523	SMESG000012160.1	Wnt.72	Ctrl.72	ISOC2		dd_Smed_v6_6232_0_1	ISOC2
1.20839968331903	0.0268477140339574	SMESG000047329.1	Wnt.72	Ctrl.72	GLR-6		dd_Smed_v6_8728_0_1	GRIA4
1.21154893304901	0.0346059007457291	SMESG000006443.1	Wnt.72	Ctrl.72	TBC1D13		dd_Smed_v6_7072_0_1,dd_Smed_v6_7072_0_2	TBC1D13
1.21319054588676	0.0428661644454782	SMESG000016694.1	Wnt.72	Ctrl.72	NA		dd_Smed_v6_34479_0_1	NA
1.21438333556249	0.0303416636711704	SMESG000054283.1	Wnt.72	Ctrl.72	WRAP73		dd_Smed_v6_14024_0_1	WRAP73
1.21508854792038	0.0491459902618236	SMESG000018510.1	Wnt.72	Ctrl.72	NA		dd_Smed_v6_15626_0_1	PKD2L1
1.21547914716134	0.0336341641532453	SMESG000003119.1	Wnt.72	Ctrl.72	SAMD8		dd_Smed_v6_11976_0_1,dd_Smed_v6_11976_0_2	SAMD8
1.21553648916738	0.0489657595153252	SMESG000008760.1	Wnt.72	Ctrl.72	NA		dd_Smed_v6_7411_0_1	NA
1.21588659855281	0.0218510487656992	SMESG000008976.1	Wnt.72	Ctrl.72	ND-30		dd_Smed_v6_4275_0_1	NDUFS3
1.21649467567368	0.0437196760834891	SMESG000064916.1	Wnt.72	Ctrl.72	NA		dd_Smed_v6_5558_0_1	NA
1.21797494153332	0.0223892139008519	SMESG000034761.1	Wnt.72	Ctrl.72	FAM173B		dd_Smed_v6_10644_0_1	FAM173B
1.21825431420746	0.0362637727085542	SMESG000022802.1	Wnt.72	Ctrl.72	SLC8B1		dd_Smed_v6_9904_0_1	SLC8B1
1.21891153966015	0.0466291974291745	SMESG000072303.1	Wnt.72	Ctrl.72	NA		NA	NA
1.22127988811716	0.047117590476687	SMESG000023112.1	Wnt.72	Ctrl.72	NA		dd_Smed_v6_16124_0_1,dd_Smed_v6_16124_0_2,dd_Smed_v6_16124_0_3,dd_Smed_v6_16124_0_4	NA
1.22355986121481	0.0150303923157394	SMESG000038252.1	Wnt.72	Ctrl.72	NA		dd_Smed_v6_4054_0_1	NA
1.22411260893293	0.0314271052561209	SMESG000013811.1	Wnt.72	Ctrl.72	SPATA6		dd_Smed_v6_4304_0_1	SPATA6
1.22532179374211	0.0354617813076078	SMESG000007627.1	Wnt.72	Ctrl.72	NA		dd_Smed_v6_7417_0_1	NOP2
1.22593213231851	0.0318959223507691	SMESG000079273.1	Wnt.72	Ctrl.72	NA		dd_Smed_v6_3278_0_1	NA
1.22705902911716	0.0339958248229313	SMESG000017010.1	Wnt.72	Ctrl.72	TRF		dd_Smed_v6_3242_0_1	TBP
1.22991989668226	0.0491459902618236	SMESG000075926.1	Wnt.72	Ctrl.72	NA		dd_Smed_v6_13496_0_1,dd_Smed_v6_13496_0_2	NA
1.22998079992729	0.0256992799284217	SMESG000040931.1	Wnt.72	Ctrl.72	NA		dd_Smed_v6_10855_0_1	NA
1.23036304176685	0.035576191704571	SMESG000046850.1	Wnt.72	Ctrl.72	NA		dd_Smed_v6_9640_0_1	NA
1.23370581582253	0.0434584022683467	SMESG000041928.1	Wnt.72	Ctrl.72	ZUFSP		dd_Smed_v6_11675_0_2	ZUFSP
1.23476964745397	0.0363294714225778	SMESG000019723.1	Wnt.72	Ctrl.72	NA		dd_Smed_v6_25110_0_1	EGR1
1.23633410995269	0.0428661644454782	SMESG000041392.1	Wnt.72	Ctrl.72	MS3_06350		dd_Smed_v6_8380_0_1	LACTBL1
1.23764527731069	0.0456376084079911	SMESG000033481.1	Wnt.72	Ctrl.72	NA		dd_Smed_v6_6743_0_1,dd_Smed_v6_6743_0_2	NA
1.23869162785193	0.019239675007489	SMESG000032700.1	Wnt.72	Ctrl.72	NA		dd_Smed_v6_26944_0_1	BTBD17
1.24089383992514	0.0418228385833671	SMESG000054009.1	Wnt.72	Ctrl.72	NA		dd_Smed_v6_4922_0_1,dd_Smed_v6_4922_0_2	NA
1.24404895562285	0.0392411766511041	SMESG000006318.1	Wnt.72	Ctrl.72	NA		dd_Smed_v6_4746_0_1	YIPF5
1.24545114153596	0.035750552159301	SMESG000066583.1	Wnt.72	Ctrl.72	NA		NA	NA
1.24567562053661	0.0466629455075836	SMESG000028760.1	Wnt.72	Ctrl.72	GPAM		dd_Smed_v6_8757_0_1	NA
1.24718203996164	0.0429005808051693	SMESG000027664.1	Wnt.72	Ctrl.72	NA		dd_Smed_v6_3005_0_1	NA
1.24904361216351	0.0326834632907927	SMESG000064891.1	Wnt.72	Ctrl.72	NA		dd_Smed_v6_3911_0_1	NA
1.25095070815286	0.0470407086979184	SMESG000031022.1	Wnt.72	Ctrl.72	AGAP_AGAP000752		dd_Smed_v6_8914_0_1,dd_Smed_v6_8914_0_2,dd_Smed_v6_8914_0_3	ACBD6
1.25228103498236	0.0206996657933978	SMESG000069119.1	Wnt.72	Ctrl.72	NA		dd_Smed_v6_8577_0_1	NA
1.25229335081026	0.0359124678715618	SMESG000062468.1	Wnt.72	Ctrl.72	NA		dd_Smed_v6_12737_0_1,dd_Smed_v6_12737_0_2	SLC17A7
1.25256463912302	0.0333338878054962	SMESG000068288.1	Wnt.72	Ctrl.72	RNF170		dd_Smed_v6_3595_0_1,dd_Smed_v6_802_0_1	RNF170
1.25289492146601	0.0312167775230561	SMESG000080718.1	Wnt.72	Ctrl.72	COA7-B		dd_Smed_v6_7923_0_1	COA7
1.25311035268885	0.0261579552385594	SMESG000023184.1	Wnt.72	Ctrl.72	NA		dd_Smed_v6_22194_0_1	TMEM30B
1.25347719800335	0.0242324755884513	SMESG000037947.1	Wnt.72	Ctrl.72	NA		dd_Smed_v6_22618_0_1,dd_Smed_v6_7525_0_1	FIP1L1
1.25724146482662	0.0411805469838073	SMESG000081190.1	Wnt.72	Ctrl.72	PGS1		dd_Smed_v6_2703_0_1	PGS1
1.25817373385316	0.0256171534027236	SMESG000046042.1	Wnt.72	Ctrl.72	NA		dd_Smed_v6_8988_0_1,dd_Smed_v6_8988_0_2,dd_Smed_v6_8988_0_3	NA
1.25945212169272	0.0333338878054962	SMESG000046313.1	Wnt.72	Ctrl.72	EMC1		dd_Smed_v6_6541_0_1,dd_Smed_v6_6541_0_2	EMC1
1.26046373090119	0.0274921631858767	SMESG000001730.1	Wnt.72	Ctrl.72	NA		dd_Smed_v6_10539_0_1	NA
1.26171571825443	0.0270053022805213	SMESG000033340.1	Wnt.72	Ctrl.72	INTS3		NA	INTS3
1.26401248175851	0.014740630670176	SMESG000052490.1	Wnt.72	Ctrl.72	NA		NA	NA
1.26431725927185	0.0435286174213541	SMESG000026665.1	Wnt.72	Ctrl.72	CG1287		dd_Smed_v6_22658_0_1,dd_Smed_v6_33773_0_1	GHITM
1.26532010890831	0.0312235329188051	SMESG000064442.1	Wnt.72	Ctrl.72	MS3_01367		dd_Smed_v6_21541_0_1	NA
1.26727224037375	0.0150303923157394	SMESG000068531.1	Wnt.72	Ctrl.72	TLCD1		dd_Smed_v6_9135_0_1	TLCD1
1.26797593189681	0.0309634100435584	SMESG000064892.1	Wnt.72	Ctrl.72	SLC35B3		dd_Smed_v6_8200_0_1	SLC35B3
1.27030371539607	0.0242324755884513	SMESG000009509.1	Wnt.72	Ctrl.72	NA		dd_Smed_v6_5138_0_1,dd_Smed_v6_5138_0_2	NA
1.27186316000278	0.0186646012131507	SMESG000040095.1	Wnt.72	Ctrl.72	BEST3		dd_Smed_v6_9978_0_1	BEST3
1.27266032059336	0.0491459902618236	SMESG000009859.1	Wnt.72	Ctrl.72	NA		dd_Smed_v6_10094_0_1	NA
1.27460541149722	0.0415105063841652	SMESG000000247.1	Wnt.72	Ctrl.72	NA		dd_Smed_v6_9208_0_1,dd_Smed_v6_9208_0_4,dd_Smed_v6_9208_0_6	ABCC3
1.27489803249078	0.0492644440001467	SMESG000013936.1	Wnt.72	Ctrl.72	NA		dd_Smed_v6_11178_0_1	NA
1.27511152524139	0.0242324755884513	SMESG000059638.1	Wnt.72	Ctrl.72	NA		dd_Smed_v6_2976_0_1	NA
1.27611758107953	0.0164952316245406	SMESG000051369.1	Wnt.72	Ctrl.72	NA		dd_Smed_v6_7035_0_1	NA
1.27614036131139	0.0248638400188196	SMESG000036924.1	Wnt.72	Ctrl.72	NA		dd_Smed_v6_11890_0_1	NA
1.27648261226879	0.0428258500663169	SMESG000063428.1	Wnt.72	Ctrl.72	NA		dd_Smed_v6_7289_0_1,dd_Smed_v6_7289_0_2,dd_Smed_v6_7289_0_3,dd_Smed_v6_7289_0_4	NA
1.27658704921459	0.0477520098599653	SMESG000057246.1	Wnt.72	Ctrl.72	YIF1B		dd_Smed_v6_3951_0_1,dd_Smed_v6_3951_0_2	YIF1B
1.28076261502266	0.0234784077974296	SMESG000074066.1	Wnt.72	Ctrl.72	ISCW_ISCW009328		dd_Smed_v6_11714_0_1	ESRRG
1.28100404001281	0.0349960823413496	SMESG000025585.1	Wnt.72	Ctrl.72	NA		NA	NA
1.28222034132986	0.0183388003232711	SMESG000037587.1	Wnt.72	Ctrl.72	PLCXD3		dd_Smed_v6_11786_0_1,dd_Smed_v6_11786_0_2	PLCXD3
1.28362822083153	0.0429005808051693	SMESG000040041.1	Wnt.72	Ctrl.72	NA		dd_Smed_v6_9526_0_1	NA
1.28515109675808	0.0384806470989102	SMESG000055292.1	Wnt.72	Ctrl.72	NA		dd_Smed_v6_5751_0_1	RGS12
1.28539334955089	0.0329467063752866	SMESG000059891.1	Wnt.72	Ctrl.72	NA		dd_Smed_v6_3945_0_1	NA
1.28553364214226	0.0331976271313525	SMESG000045601.1	Wnt.72	Ctrl.72	T265_14716		dd_Smed_v6_3936_0_1,dd_Smed_v6_3936_0_3	NA
1.28803488005921	0.0471742871212971	SMESG000064601.1	Wnt.72	Ctrl.72	NA		dd_Smed_v6_15533_0_1	NA
1.28849130637235	0.0361477822827115	SMESG000064966.1	Wnt.72	Ctrl.72	RECQL		dd_Smed_v6_7318_0_1,dd_Smed_v6_7318_0_2	RECQL
1.28872449142893	0.0461726194979223	SMESG000030549.1	Wnt.72	Ctrl.72	ISCW_ISCW006970		dd_Smed_v6_10090_0_1	GPN3
1.28980337793384	0.0347310056990717	SMESG000023874.1	Wnt.72	Ctrl.72	SI:DKEYP-50B9.1		dd_Smed_v6_13214_0_1	NA
1.29008759823486	0.0315853464313241	SMESG000074035.1	Wnt.72	Ctrl.72	CG10185		dd_Smed_v6_11085_0_1,dd_Smed_v6_11085_0_2	NWD1,NWD2
1.29196943262208	0.0293824038836541	SMESG000061419.1	Wnt.72	Ctrl.72	MS3_04845		dd_Smed_v6_8791_0_1	PPP1R3F
1.29456720159362	0.0403971717496957	SMESG000081400.1	Wnt.72	Ctrl.72	GTDC1		dd_Smed_v6_17907_0_1,dd_Smed_v6_17907_0_2	GTDC1
1.30006364989584	0.0366233512793667	SMESG000038086.1	Wnt.72	Ctrl.72	PRPF19		dd_Smed_v6_5639_0_1	PRPF19
1.30993019316364	0.0353688710642342	SMESG000075633.1	Wnt.72	Ctrl.72	NA		dd_Smed_v6_4631_0_1	MIF
1.31127006513774	0.0488107454541513	SMESG000042952.1	Wnt.72	Ctrl.72	T265_03644		dd_Smed_v6_2511_0_1	NA
1.31263166025227	0.0274921631858767	SMESG000046681.1	Wnt.72	Ctrl.72	COMMD4		dd_Smed_v6_2501_0_1	COMMD4
1.31366948035149	0.0224139902664523	SMESG000073757.1	Wnt.72	Ctrl.72	KDELR		dd_Smed_v6_3954_0_1	KDELR2
1.31491717464616	0.0473579665499093	SMESG000034704.1	Wnt.72	Ctrl.72	MS3_01687	nlg-5	dd_Smed_v6_12262_0_1	NOG
1.31567842391334	0.0343363221027295	SMESG000062507.1	Wnt.72	Ctrl.72	VLDLR		dd_Smed_v6_1510_0_1	LRP4
1.31931017331154	0.0328988494158199	SMESG000039918.1	Wnt.72	Ctrl.72	MS3_01096		dd_Smed_v6_2433_0_1	NA
1.32011826532562	0.0095325792322464	SMESG000077599.1	Wnt.72	Ctrl.72	MS3_05846		dd_Smed_v6_6100_0_1,dd_Smed_v6_6100_0_2	PIGP
1.32246283774222	0.033546548677642	SMESG000053271.1	Wnt.72	Ctrl.72	TMEM229B		dd_Smed_v6_9704_0_1	TMEM229B
1.32378192502402	0.0255918651498341	SMESG000072377.1	Wnt.72	Ctrl.72	NA		dd_Smed_v6_8268_0_1,dd_Smed_v6_8268_0_2	NA
1.32538736033643	0.0422842998063177	SMESG000023404.1	Wnt.72	Ctrl.72	NA		dd_Smed_v6_6528_0_1	CD151,TSPAN16
1.32543872877377	0.0430316783258558	SMESG000081380.1	Wnt.72	Ctrl.72	1700066M21RIK		dd_Smed_v6_12694_0_1	C2orf69
1.32623839804289	0.0456021453492345	SMESG000023238.1	Wnt.72	Ctrl.72	MS3_01507		dd_Smed_v6_11484_0_1	EMG1
1.32627697812227	0.0248638400188196	SMESG000074693.1	Wnt.72	Ctrl.72	SIRT4		dd_Smed_v6_13535_0_1	SIRT4
1.32657582298162	0.0150303923157394	SMESG000057502.1	Wnt.72	Ctrl.72	NA		dd_Smed_v6_13694_0_1	NA
1.32820611473132	0.0370610958104399	SMESG000007804.1	Wnt.72	Ctrl.72	ECE2		dd_Smed_v6_10513_0_1	ECE2
1.32966203682298	0.0296717027721789	SMESG000074402.1	Wnt.72	Ctrl.72	MS3_08837		dd_Smed_v6_13787_0_1	MOB2
1.33176729263742	0.0238286405344334	SMESG000064076.1	Wnt.72	Ctrl.72	NA		dd_Smed_v6_4338_0_1	NA
1.33428942295424	0.0486972801014906	SMESG000077761.1	Wnt.72	Ctrl.72	MTR_8G007000		dd_Smed_v6_14059_0_1,dd_Smed_v6_14059_0_2	EIF4G1
1.33465073626815	0.0326728153483451	SMESG000059050.1	Wnt.72	Ctrl.72	PIGW		dd_Smed_v6_9579_0_1	PIGW
1.33884728609174	0.0248638400188196	SMESG000008500.1	Wnt.72	Ctrl.72	T126A		dd_Smed_v6_6959_0_1	NA
1.33897819073919	0.0379488691313946	SMESG000072317.1	Wnt.72	Ctrl.72	NA		dd_Smed_v6_27485_0_1,dd_Smed_v6_27485_0_2,dd_Smed_v6_27485_0_3	NA
1.34060502525048	0.0272914973125901	SMESG000040101.1	Wnt.72	Ctrl.72	NA		NA	NA
1.34155364015215	0.0175431747716173	SMESG000013768.1	Wnt.72	Ctrl.72	CYP3A41B		dd_Smed_v6_5902_0_1	CYP3A43,CYP3A7
1.34170446896369	0.03542118906011	SMESG000015557.1	Wnt.72	Ctrl.72	NA		dd_Smed_v6_7014_0_1,dd_Smed_v6_7014_0_2	NLN
1.34215785505054	0.0366233512793667	SMESG000049306.1	Wnt.72	Ctrl.72	NA		dd_Smed_v6_406_0_1	NA
1.34232689931975	0.0466291974291745	SMESG000027903.1	Wnt.72	Ctrl.72	SLC39A1		dd_Smed_v6_10160_0_1	SLC39A1
1.34262951925553	0.0461472439482668	SMESG000078003.1	Wnt.72	Ctrl.72	ITPK1		dd_Smed_v6_6125_0_1	ITPK1
1.34322292279451	0.0369382338822024	SMESG000080375.1	Wnt.72	Ctrl.72	SRAS		dd_Smed_v6_11901_0_1	RCE1
1.34462572125751	0.0236579741426132	SMESG000011131.1	Wnt.72	Ctrl.72	NA		dd_Smed_v6_8005_0_1	NA
1.34525529929647	0.0492644440001467	SMESG000044771.1	Wnt.72	Ctrl.72	DANA\GF14119		dd_Smed_v6_8361_0_1,dd_Smed_v6_8361_0_2	NA
1.34540227261071	0.0477520098599653	SMESG000063977.1	Wnt.72	Ctrl.72	NA		dd_Smed_v6_13955_0_1	NA
1.34575192743062	0.0301551319168434	SMESG000016671.1	Wnt.72	Ctrl.72	NA		dd_Smed_v6_23596_0_1,dd_Smed_v6_65471_0_1	SLC38A9
1.34912274778465	0.0320031339610982	SMESG000081232.1	Wnt.72	Ctrl.72	NA		dd_Smed_v6_10410_0_1	NA
1.35122550226925	0.0332930669748728	SMESG000022975.1	Wnt.72	Ctrl.72	NA		dd_Smed_v6_7896_0_1,dd_Smed_v6_7896_0_2	NA
1.35304520801075	0.0340642666661696	SMESG000020439.1	Wnt.72	Ctrl.72	EIF2AK1		dd_Smed_v6_11087_0_1	EIF2AK1
1.35314876995032	0.0427453529115785	SMESG000076572.1	Wnt.72	Ctrl.72	NA		dd_Smed_v6_1912_0_1	NA
1.35319268328324	0.0255918651498341	SMESG000002543.1	Wnt.72	Ctrl.72	NA		dd_Smed_v6_9691_0_1	NA
1.35468247260211	0.0440547039684451	SMESG000033891.1	Wnt.72	Ctrl.72	RHTO_02963		dd_Smed_v6_12826_0_1,dd_Smed_v6_12826_0_2,dd_Smed_v6_12826_0_3,dd_Smed_v6_12826_0_4,dd_Smed_v6_12826_0_5	TXN,TXNDC15
1.35475637709658	0.0332499272207776	SMESG000007514.1	Wnt.72	Ctrl.72	NA		dd_Smed_v6_4546_0_1	SDC2
1.35613337168441	0.0407610905661046	SMESG000071266.1	Wnt.72	Ctrl.72	NA		dd_Smed_v6_8159_0_1	NA
1.35906802540502	0.0404229966861617	SMESG000001972.1	Wnt.72	Ctrl.72	ALG8		dd_Smed_v6_8698_0_1	ALG8
1.36188915094265	0.0422842998063177	SMESG000036865.1	Wnt.72	Ctrl.72	NA		NA	NA
1.36224122777036	0.0374889322143548	SMESG000064233.1	Wnt.72	Ctrl.72	CAMKMT		dd_Smed_v6_10028_0_1	CAMKMT
1.36240094465952	0.0219908436776188	SMESG000028312.1	Wnt.72	Ctrl.72	MARCH6		dd_Smed_v6_4584_0_1	MARCH6
1.36367796858376	0.0270302267957447	SMESG000080166.1	Wnt.72	Ctrl.72	NA		dd_Smed_v6_12971_0_1	NA
1.36483427555031	0.0476202347073673	SMESG000041818.1	Wnt.72	Ctrl.72	MS3_01367	Neuronal acetylcholine receptor subunit alpha-7	dd_Smed_v6_36243_0_1,dd_Smed_v6_50434_0_1	NA
1.36503565502043	0.0318580235450091	SMESG000028953.1	Wnt.72	Ctrl.72	NA		dd_Smed_v6_8563_0_1	NA
1.36982242626424	0.046212647277464	SMESG000077503.1	Wnt.72	Ctrl.72	NA		dd_Smed_v6_19718_0_1,dd_Smed_v6_19718_0_2	NA
1.37370780867414	0.0429005808051693	SMESG000009910.1	Wnt.72	Ctrl.72	LSM5		dd_Smed_v6_606_1_1	LSM5
1.37588137454754	0.0327636695854233	SMESG000058547.1	Wnt.72	Ctrl.72	NA		dd_Smed_v6_11511_0_1	NA
1.37719419714739	0.0465178064002102	SMESG000072501.1	Wnt.72	Ctrl.72	PCGF2		dd_Smed_v6_12753_0_1	PCGF2
1.37953557102287	0.0349785830485113	SMESG000051992.1	Wnt.72	Ctrl.72	NA		dd_Smed_v6_13941_0_1	NA
1.38029468076766	0.0377647941567776	SMESG000016904.1	Wnt.72	Ctrl.72	ISCA2		dd_Smed_v6_10519_0_1	ISCA2
1.38069098886146	0.0495568908287708	SMESG000043698.1	Wnt.72	Ctrl.72	PYURF		dd_Smed_v6_1603_0_1	NA
1.38130315280274	0.0246354585494334	SMESG000078591.1	Wnt.72	Ctrl.72	ISCW_ISCW012228		dd_Smed_v6_2049_0_1	MGST3
1.38138001669952	0.0397264032525314	SMESG000046291.1	Wnt.72	Ctrl.72	NA		dd_Smed_v6_34561_0_1	NA
1.38143855023967	0.0372685916972922	SMESG000008360.1	Wnt.72	Ctrl.72	NA		NA	NA
1.38356764055291	0.0428661644454782	SMESG000053725.1	Wnt.72	Ctrl.72	MS3_02196		dd_Smed_v6_15389_0_1	GINS2
1.38359399143561	0.01481635043804	SMESG000013364.1	Wnt.72	Ctrl.72	PIGU		dd_Smed_v6_6583_0_1	PIGU
1.38392827778694	0.014740630670176	SMESG000033511.1	Wnt.72	Ctrl.72	BET1L		dd_Smed_v6_5569_0_1	BET1L
1.38403805654704	0.0461795262970248	SMESG000069649.1	Wnt.72	Ctrl.72	NA		dd_Smed_v6_12211_0_1	NA
1.38480279440277	0.0166995592740142	SMESG000049198.1	Wnt.72	Ctrl.72	PRPF19	pre-mRNA-processing factor 19	NA	PRPF19
1.38566560066918	0.0400832162809168	SMESG000058684.1	Wnt.72	Ctrl.72	DEF8		dd_Smed_v6_9339_0_1	DEF8
1.38617148753775	0.049324250923425	SMESG000038157.1	Wnt.72	Ctrl.72	NA		NA	NA
1.38767081985222	0.0445632200030203	SMESG000061114.1	Wnt.72	Ctrl.72	NA		NA	NA
1.38864864009282	0.0492644440001467	SMESG000042102.1	Wnt.72	Ctrl.72	T265_10763		dd_Smed_v6_15092_0_1	NA
1.39337567872576	0.0189783666829575	SMESG000007751.1	Wnt.72	Ctrl.72	PLK1		dd_Smed_v6_35990_0_1	PLK1
1.39407238299576	0.0370763115597712	SMESG000035227.1	Wnt.72	Ctrl.72	TPMT		dd_Smed_v6_1495_0_1	TPMT
1.39640127684409	0.0466291974291745	SMESG000022068.1	Wnt.72	Ctrl.72	CPIPJ_CPIJ019614		dd_Smed_v6_14267_0_1	FGFR1
1.39658324697135	0.0369382338822024	SMESG000074249.1	Wnt.72	Ctrl.72	MS3_10686		dd_Smed_v6_10589_0_1	NA
1.39868124353048	0.0475579041906083	SMESG000031842.1	Wnt.72	Ctrl.72	USP48		dd_Smed_v6_12464_0_1	USP48
1.39888460105892	0.0279377570510802	SMESG000007779.1	Wnt.72	Ctrl.72	GSTO2		dd_Smed_v6_10355_0_1	GSTO1
1.40181394338995	0.0492644440001467	SMESG000010919.1	Wnt.72	Ctrl.72	RRAGD		dd_Smed_v6_5653_0_1	RRAGC,RRAGD
1.40237412143541	0.0121729629669267	SMESG000046256.1	Wnt.72	Ctrl.72	TDP1		dd_Smed_v6_8311_0_1,dd_Smed_v6_8311_0_2	TDP1
1.40321303928856	0.0347196195776585	SMESG000007068.1	Wnt.72	Ctrl.72	ISCW_ISCW012034		dd_Smed_v6_10161_0_1	ZCCHC6
1.40348911323475	0.04170608910375	SMESG000069206.1	Wnt.72	Ctrl.72	NA		dd_Smed_v6_9371_0_1	NA
1.40542176207163	0.0240532600023808	SMESG000022599.1	Wnt.72	Ctrl.72	NA		dd_Smed_v6_7512_0_1	NA
1.40705273113322	0.0457321790469129	SMESG000038295.1	Wnt.72	Ctrl.72	NA		dd_Smed_v6_16050_0_1,dd_Smed_v6_35111_0_1	NA
1.40738805856485	0.0374889322143548	SMESG000001261.1	Wnt.72	Ctrl.72	NA		dd_Smed_v6_21010_0_1,dd_Smed_v6_21010_0_2	NA
1.40819461561146	0.0411805469838073	SMESG000009405.1	Wnt.72	Ctrl.72	MS3_03007		dd_Smed_v6_15599_0_1	NA
1.41026254154108	0.0372685916972922	SMESG000077657.1	Wnt.72	Ctrl.72	PDSS2		dd_Smed_v6_4010_0_1	PDSS2
1.41223321973966	0.0330808741499359	SMESG000062192.1	Wnt.72	Ctrl.72	NA		dd_Smed_v6_12008_0_1,dd_Smed_v6_12008_0_2,dd_Smed_v6_12008_0_3,dd_Smed_v6_12008_0_4	NA
1.41387330968001	0.0328185180084301	SMESG000075620.1	Wnt.72	Ctrl.72	NA		dd_Smed_v6_13219_0_1	SLC17A7
1.41678740932769	0.015723781795804	SMESG000056663.1	Wnt.72	Ctrl.72	CG9399		dd_Smed_v6_6084_0_1	MPC2
1.41920997692542	0.0489624146378009	SMESG000060923.1	Wnt.72	Ctrl.72	NA		dd_Smed_v6_32137_0_1	NA
1.42548084764498	0.0484742639303465	SMESG000081851.1	Wnt.72	Ctrl.72	NA		dd_Smed_v6_11644_0_1	IQSEC1
1.42562694734404	0.0183315811461961	SMESG000018660.1	Wnt.72	Ctrl.72	NA		dd_Smed_v6_9603_0_1	NA
1.42649666096801	0.021018537856485	SMESG000038894.1	Wnt.72	Ctrl.72	AP-2SIGMA		dd_Smed_v6_3529_0_1	AP2S1
1.42781700521256	0.0396537029949535	SMESG000069023.1	Wnt.72	Ctrl.72	MS3_05631		dd_Smed_v6_67158_0_1	CKB
1.42876283973149	0.0489858965793512	SMESG000008638.1	Wnt.72	Ctrl.72	CEPT1		dd_Smed_v6_7722_0_1	CEPT1
1.42883888998782	0.0408845410541116	SMESG000076103.1	Wnt.72	Ctrl.72	SLC18A2		dd_Smed_v6_11708_0_1	NA
1.43126296371847	0.0248638400188196	SMESG000077104.1	Wnt.72	Ctrl.72	NA		dd_Smed_v6_4063_0_1	NA
1.43145975667069	0.0312167775230561	SMESG000028649.1	Wnt.72	Ctrl.72	AMZ2		dd_Smed_v6_7786_0_1	AMZ1
1.43146271825192	0.033546548677642	SMESG000080017.1	Wnt.72	Ctrl.72	STX18		dd_Smed_v6_11293_0_1	STX18
1.43276886617362	0.0460905214286262	SMESG000053790.1	Wnt.72	Ctrl.72	C29F7.3	UMP-CMP kinase 1	dd_Smed_v6_12787_0_1,dd_Smed_v6_12787_0_2	CMPK1
1.43322648925596	0.0166995592740142	SMESG000004678.1	Wnt.72	Ctrl.72	UBC		dd_Smed_v6_6418_0_1	NA
1.43384056456255	0.0376043570787885	SMESG000073992.1	Wnt.72	Ctrl.72	NA		dd_Smed_v6_8969_0_1	NA
1.43501775303666	0.0174246008291205	SMESG000004907.1	Wnt.72	Ctrl.72	DUSP19		dd_Smed_v6_6194_0_1	DUSP19,DUSP3
1.43541642533923	0.0150303923157394	SMESG000024298.1	Wnt.72	Ctrl.72	NA		dd_Smed_v6_1590_0_2	NA
1.43605521623831	0.035576191704571	SMESG000079054.1	Wnt.72	Ctrl.72	CG17119		dd_Smed_v6_4571_0_1	CTNS
1.43704137579305	0.0317930548682006	SMESG000078103.1	Wnt.72	Ctrl.72	NA		dd_Smed_v6_7745_0_1	NA
1.43817305043483	0.0450000173950434	SMESG000015139.1	Wnt.72	Ctrl.72	ADGRV1		dd_Smed_v6_43122_0_1,dd_Smed_v6_43122_0_2	GPR98
1.43867856862021	0.039821644944845	SMESG000036723.1	Wnt.72	Ctrl.72	NA		dd_Smed_v6_17041_0_1	NA
1.44082522634395	0.0457336140727539	SMESG000053503.1	Wnt.72	Ctrl.72	NA		dd_Smed_v6_5671_0_1	MTTP
1.44154263287012	0.0274921631858767	SMESG000007919.1	Wnt.72	Ctrl.72	ISCW_ISCW002233		dd_Smed_v6_5844_0_1	MRPL13
1.44490171962877	0.0476202347073673	SMESG000002432.1	Wnt.72	Ctrl.72	MGRN1		dd_Smed_v6_9091_0_1	MGRN1
1.45207319946357	0.0320592264107012	SMESG000070808.1	Wnt.72	Ctrl.72	HMT-1		dd_Smed_v6_7348_0_1	ABCB6
1.45257885188792	0.0261579552385594	SMESG000044081.1	Wnt.72	Ctrl.72	PAQR6		dd_Smed_v6_14141_0_1	PAQR6
1.45783226408775	0.0400832162809168	SMESG000043557.1	Wnt.72	Ctrl.72	SLC43A3		dd_Smed_v6_52320_0_1	SLC43A3
1.45797359532646	0.0481133560061887	SMESG000077416.1	Wnt.72	Ctrl.72	PANK4		dd_Smed_v6_3794_0_1	PANK3
1.45945005584538	0.0466291974291745	SMESG000064981.1	Wnt.72	Ctrl.72	TRAPPC10		dd_Smed_v6_8662_0_1,dd_Smed_v6_8662_0_2	TRAPPC10
1.46393020088429	0.0430316783258558	SMESG000064421.1	Wnt.72	Ctrl.72	CHTF8		dd_Smed_v6_15527_0_1	CHTF8
1.46447193649482	0.024129615000979	SMESG000064498.1	Wnt.72	Ctrl.72	NA		dd_Smed_v6_5527_0_1	NA
1.46633369752499	0.0338393782772129	SMESG000041914.1	Wnt.72	Ctrl.72	MS3_01367		dd_Smed_v6_14474_0_1	NA
1.46633727660933	0.0166995592740142	SMESG000017644.1	Wnt.72	Ctrl.72	MS3_10794		dd_Smed_v6_2870_0_1	NA
1.46854801017053	0.0413392410004227	SMESG000021704.1	Wnt.72	Ctrl.72	NECAME_03780		dd_Smed_v6_4300_0_1	MAPK7
1.46874921554601	0.0428661644454782	SMESG000035609.1	Wnt.72	Ctrl.72	MTPAP		dd_Smed_v6_10037_0_1	NA
1.46936306649152	0.0416377748618803	SMESG000064269.1	Wnt.72	Ctrl.72	NA		dd_Smed_v6_9369_0_1	NA
1.47182897926507	0.0396537029949535	SMESG000042684.1	Wnt.72	Ctrl.72	NA		dd_Smed_v6_2904_0_1	NA
1.47285807797866	0.0233520061896492	SMESG000042543.1	Wnt.72	Ctrl.72	NA		dd_Smed_v6_11871_0_1	NA
1.47307519623446	0.0365296565396964	SMESG000005538.1	Wnt.72	Ctrl.72	NA		dd_Smed_v6_11200_0_1	ZNHIT2
1.47360839013402	0.0445445380691101	SMESG000062155.1	Wnt.72	Ctrl.72	TTLL3		dd_Smed_v6_12717_0_1,dd_Smed_v6_12717_0_2,dd_Smed_v6_12717_0_3	TTLL3,TTLL8
1.47481726017099	0.0382912978043192	SMESG000060993.1	Wnt.72	Ctrl.72	TMUB2		dd_Smed_v6_4918_0_1	TMUB1
1.47760813398796	0.0256749027236877	SMESG000073669.1	Wnt.72	Ctrl.72	NA		dd_Smed_v6_10316_0_1	MMD
1.47801784757364	0.00993226713641546	SMESG000008416.1	Wnt.72	Ctrl.72	ELMOD3		dd_Smed_v6_13608_0_1	ELMOD3
1.47832492193182	0.0473579665499093	SMESG000066644.1	Wnt.72	Ctrl.72	RPL26		dd_Smed_v6_235_0_1	RPL26
1.47872070689462	0.0443081401734711	SMESG000040370.1	Wnt.72	Ctrl.72	DPH5		dd_Smed_v6_4521_0_1	DPH5
1.47918766310774	0.0499294460060381	SMESG000045809.1	Wnt.72	Ctrl.72	NA		dd_Smed_v6_6870_0_1	NA
1.48096378321297	0.0295788676673188	SMESG000036452.1	Wnt.72	Ctrl.72	DYM		dd_Smed_v6_7629_0_1,dd_Smed_v6_7629_0_2	DYM
1.48110064912565	0.0256582783283346	SMESG000066253.1	Wnt.72	Ctrl.72	CDC23		dd_Smed_v6_4405_0_1	CDC23
1.48155463098322	0.0431484565004152	SMESG000072391.1	Wnt.72	Ctrl.72	NA		dd_Smed_v6_5649_1_2	NA
1.48249566538434	0.0234784077974296	SMESG000066342.1	Wnt.72	Ctrl.72	PCGF2		dd_Smed_v6_1858_0_1	PCGF2
1.48295508363638	0.040682026023553	SMESG000072479.1	Wnt.72	Ctrl.72	NA		NA	NA
1.48590366011049	0.0374889322143548	SMESG000009510.1	Wnt.72	Ctrl.72	NA		dd_Smed_v6_7158_0_1	NA
1.48753099468978	0.039821644944845	SMESG000019100.1	Wnt.72	Ctrl.72	GPR89		dd_Smed_v6_12507_0_1	GPR89A
1.48755262415177	0.0310613673122404	SMESG000004900.1	Wnt.72	Ctrl.72	TRPM5		dd_Smed_v6_10485_0_1	TRPM2
1.48816774680452	0.0428258500663169	SMESG000060736.1	Wnt.72	Ctrl.72	NA		dd_Smed_v6_15960_0_1	NA
1.48897422168733	0.0365172198803354	SMESG000059922.1	Wnt.72	Ctrl.72	NA		dd_Smed_v6_9566_0_1	NA
1.48970668447466	0.0443698485907751	SMESG000014240.1	Wnt.72	Ctrl.72	NA		dd_Smed_v6_1488_0_1	NA
1.49187138753903	0.0303416636711704	SMESG000017529.1	Wnt.72	Ctrl.72	PLEKHA8		dd_Smed_v6_6064_0_1,dd_Smed_v6_6064_0_2	PLEKHA8
1.49467384678628	0.0337023663312908	SMESG000000022.1	Wnt.72	Ctrl.72	SVOP		dd_Smed_v6_15073_0_1	SVOP
1.49565534569102	0.0460905214286262	SMESG000079873.1	Wnt.72	Ctrl.72	MS3_00048		dd_Smed_v6_4451_0_1	RTN3,RTN4
1.49965315857187	0.0202152338481313	SMESG000049493.1	Wnt.72	Ctrl.72	NA		NA	NA
1.50034695924448	0.033546548677642	SMESG000055942.1	Wnt.72	Ctrl.72	KPNA4		dd_Smed_v6_590_0_1	KPNA3
1.50441226947955	0.0466291974291745	SMESG000021385.1	Wnt.72	Ctrl.72	MESDC2		dd_Smed_v6_11790_0_1	MESDC2
1.50564487683528	0.0376043570787885	SMESG000019777.1	Wnt.72	Ctrl.72	RBBP7		dd_Smed_v6_7612_0_2	RBBP7
1.51133817845622	0.0322648492165883	SMESG000077108.1	Wnt.72	Ctrl.72	NA		dd_Smed_v6_11915_0_1	NA
1.51214787930014	0.0309634100435584	SMESG000074545.1	Wnt.72	Ctrl.72	RPL23A		dd_Smed_v6_281_0_1	RPL23A
1.51302058724451	0.0223892139008519	SMESG000061394.1	Wnt.72	Ctrl.72	MS3_00237		dd_Smed_v6_9051_0_1,dd_Smed_v6_9051_0_2	NA
1.51833250508387	0.0451779072934563	SMESG000021731.1	Wnt.72	Ctrl.72	NA		dd_Smed_v6_10558_1_1,dd_Smed_v6_10558_1_2	HAT1
1.51939924080256	0.0492644440001467	SMESG000057615.1	Wnt.72	Ctrl.72	FAM58B		dd_Smed_v6_9138_0_1,dd_Smed_v6_9138_0_2,dd_Smed_v6_9138_0_3,dd_Smed_v6_9138_0_4	FAM58A
1.52206149685084	0.0209467372761916	SMESG000049359.1	Wnt.72	Ctrl.72	NDUFA2		dd_Smed_v6_1815_0_1	NDUFA2
1.52222906003511	0.0101770352790491	SMESG000047137.1	Wnt.72	Ctrl.72	AK2		dd_Smed_v6_3290_0_1	AK2
1.52250384173602	0.0328185180084301	SMESG000001806.1	Wnt.72	Ctrl.72	RPL22		dd_Smed_v6_230_0_1	RPL22
1.52366978829358	0.0460905214286262	SMESG000069102.1	Wnt.72	Ctrl.72	MS3_01167		dd_Smed_v6_14527_0_1	PSIP1
1.52377542239757	0.0145620155878274	SMESG000029206.1	Wnt.72	Ctrl.72	PIGM		dd_Smed_v6_13168_0_1	PIGM
1.52394649363247	0.0422560061360936	SMESG000025288.1	Wnt.72	Ctrl.72	MS3_09836		dd_Smed_v6_19210_0_1,dd_Smed_v6_19210_0_2,dd_Smed_v6_19210_0_3,dd_Smed_v6_19210_0_4	NA
1.52440611950563	0.0350752717828778	SMESG000067291.1	Wnt.72	Ctrl.72	NA		NA	NA
1.52570532781021	0.00269904165282547	SMESG000023089.1	Wnt.72	Ctrl.72	MS3_00069		NA	GGCT
1.52630475060932	0.035750552159301	SMESG000016564.1	Wnt.72	Ctrl.72	MS3_03900		dd_Smed_v6_9578_0_1	ERI1
1.52867361848681	0.0404600432206984	SMESG000067624.1	Wnt.72	Ctrl.72	CCDC103		dd_Smed_v6_14131_0_1	CCDC103
1.53192302350322	0.0218510487656992	SMESG000019972.1	Wnt.72	Ctrl.72	PSMG1		dd_Smed_v6_8414_0_1	PSMG1
1.53384473446976	0.047117590476687	SMESG000028720.1	Wnt.72	Ctrl.72	NA		dd_Smed_v6_4678_0_1	NA
1.53532577850822	0.0413402372907306	SMESG000047572.1	Wnt.72	Ctrl.72	MS3_08417		dd_Smed_v6_7687_0_1	MZF1,ZNF267
1.53707946109529	0.0371005623215431	SMESG000050590.1	Wnt.72	Ctrl.72	NA		dd_Smed_v6_11214_0_1,dd_Smed_v6_11214_0_2	LIPT1
1.54064988964373	0.0224139902664523	SMESG000040728.1	Wnt.72	Ctrl.72	NA		NA	NA
1.54266664569541	0.0247888129737409	SMESG000023635.1	Wnt.72	Ctrl.72	NA		dd_Smed_v6_3360_0_1	NA
1.54590179388921	0.0478932200370999	SMESG000023056.1	Wnt.72	Ctrl.72	NA		dd_Smed_v6_15657_0_1,dd_Smed_v6_15657_0_2	NA
1.54644246322515	0.0369382338822024	SMESG000038900.1	Wnt.72	Ctrl.72	NA		dd_Smed_v6_10111_0_1	UBE2E2
1.55354041304729	0.0337349020903029	SMESG000017548.1	Wnt.72	Ctrl.72	NA		dd_Smed_v6_2059_0_1	NA
1.55358088305497	0.0493898870781697	SMESG000046593.1	Wnt.72	Ctrl.72	NA		dd_Smed_v6_14657_0_1	NA
1.55498975504691	0.0365792722341253	SMESG000047778.1	Wnt.72	Ctrl.72	TRAF3		dd_Smed_v6_3201_0_1	TRAF5
1.55620418941267	0.0224139902664523	SMESG000062867.1	Wnt.72	Ctrl.72	NA		dd_Smed_v6_11423_0_1	NA
1.55760892967601	0.0340642666661696	SMESG000008854.1	Wnt.72	Ctrl.72	NA		dd_Smed_v6_13742_0_1	NA
1.56166910701497	0.0422560061360936	SMESG000077670.1	Wnt.72	Ctrl.72	LRRD1	Lgr5	dd_Smed_v6_10136_0_1	LRRD1
1.56291137529821	0.0263310870770537	SMESG000051770.1	Wnt.72	Ctrl.72	NA		dd_Smed_v6_8144_0_1	NA
1.56431019892436	0.0332831343331179	SMESG000037637.1	Wnt.72	Ctrl.72	NA		dd_Smed_v6_9356_0_1	NA
1.56637647224678	0.0389602097914564	SMESG000042653.1	Wnt.72	Ctrl.72	MS3_01527		dd_Smed_v6_8756_0_1	NA
1.56661700245825	0.0411805469838073	SMESG000009371.1	Wnt.72	Ctrl.72	NA		dd_Smed_v6_1348_0_1	NA
1.56802269404606	0.0462521182807678	SMESG000073595.1	Wnt.72	Ctrl.72	STT3B		dd_Smed_v6_39510_0_1	STT3B
1.56807473846669	0.0218510487656992	SMESG000019360.1	Wnt.72	Ctrl.72	NA		dd_Smed_v6_11815_0_1	NA
1.56828754443215	0.0327420618596659	SMESG000071704.1	Wnt.72	Ctrl.72	NA		dd_Smed_v6_9562_0_1	NA
1.56856904107869	0.0430710085425853	SMESG000069184.1	Wnt.72	Ctrl.72	NA		dd_Smed_v6_17542_0_1,dd_Smed_v6_17542_0_2	NA
1.56964034054304	0.0465183294415479	SMESG000035648.1	Wnt.72	Ctrl.72	NA		dd_Smed_v6_5452_0_1	NA
1.57063567521583	0.0318580235450091	SMESG000025755.1	Wnt.72	Ctrl.72	NA		dd_Smed_v6_16164_0_1,dd_Smed_v6_16164_0_2	NA
1.57254345629756	0.0346003365013122	SMESG000048507.1	Wnt.72	Ctrl.72	NA		dd_Smed_v6_8288_0_1	MPV17
1.57428297042367	0.0338547147391802	SMESG000008013.1	Wnt.72	Ctrl.72	NA		dd_Smed_v6_5606_0_1	NA
1.58044857092358	0.0163538081680844	SMESG000061718.1	Wnt.72	Ctrl.72	SLC35C1		dd_Smed_v6_9567_0_1	SLC35C1
1.58096825071616	0.0347310056990717	SMESG000073441.1	Wnt.72	Ctrl.72	SAAL1		dd_Smed_v6_6333_0_1	SAAL1
1.58232293003743	0.0348547618635373	SMESG000035201.1	Wnt.72	Ctrl.72	NA		dd_Smed_v6_7883_0_1	NA
1.58344579616143	0.0415066315510574	SMESG000036871.1	Wnt.72	Ctrl.72	NA		dd_Smed_v6_3439_0_1	TMEM41B
1.58670829209869	0.0486579779899929	SMESG000063552.1	Wnt.72	Ctrl.72	MS3_08966		dd_Smed_v6_2996_0_2	JOSD2
1.59022533755529	0.0430659745267459	SMESG000030352.1	Wnt.72	Ctrl.72	CG14757		dd_Smed_v6_4239_0_1	SDHAF2
1.60301320503925	0.0352343719642292	SMESG000024832.1	Wnt.72	Ctrl.72	NUTF2		dd_Smed_v6_1606_0_1	NUTF2
1.60306967567436	0.0492644440001467	SMESG000078417.1	Wnt.72	Ctrl.72	NA		dd_Smed_v6_8632_0_1	ACP6,PXYLP1
1.60340807010268	0.0290068771181723	SMESG000028344.1	Wnt.72	Ctrl.72	DCLRE1C		dd_Smed_v6_12096_0_1	DCLRE1C
1.60424131040706	0.04504895469355	SMESG000034532.1	Wnt.72	Ctrl.72	DXO		dd_Smed_v6_10232_0_1	DXO
1.60802131983083	0.0424052822906809	SMESG000039522.1	Wnt.72	Ctrl.72	NA		dd_Smed_v6_3483_0_1	NA
1.60849078572345	0.0407865054496179	SMESG000004823.1	Wnt.72	Ctrl.72	MS3_05230		dd_Smed_v6_7788_0_1	MRPS17
1.60885735841511	0.0422217361534984	SMESG000062271.1	Wnt.72	Ctrl.72	NA		dd_Smed_v6_10792_0_1	NA
1.60957798777926	0.047117590476687	SMESG000020082.1	Wnt.72	Ctrl.72	PFN4		dd_Smed_v6_2107_0_1,dd_Smed_v6_2107_0_2,dd_Smed_v6_2107_0_3,dd_Smed_v6_2107_0_4,dd_Smed_v6_2107_0_5,dd_Smed_v6_2107_0_6,dd_Smed_v6_2107_0_7,dd_Smed_v6_2107_0_8	PFN4
1.60972243440361	0.0428661644454782	SMESG000041687.1	Wnt.72	Ctrl.72	PHUM_PHUM222080		dd_Smed_v6_7568_0_1	SNRPC
1.61060802874854	0.044590656930684	SMESG000004911.1	Wnt.72	Ctrl.72	TRPM6		dd_Smed_v6_18934_0_1,dd_Smed_v6_18934_0_2,dd_Smed_v6_18934_0_3,dd_Smed_v6_18934_0_4,dd_Smed_v6_18934_0_5,dd_Smed_v6_18934_0_6,dd_Smed_v6_18934_0_7,dd_Smed_v6_18934_0_8	TRPM6
1.61067443152387	0.0372630805095872	SMESG000020570.1	Wnt.72	Ctrl.72	COQ10B		dd_Smed_v6_1529_0_1,dd_Smed_v6_1529_1_1	COQ10B
1.61251168805032	0.0380615581510364	SMESG000068141.1	Wnt.72	Ctrl.72	NA		dd_Smed_v6_1067_0_1	ATP6AP2
1.61258459999354	0.0476297932374681	SMESG000074599.1	Wnt.72	Ctrl.72	PUS1		dd_Smed_v6_7557_0_1	PUS1
1.61461215628688	0.0468370091496166	SMESG000081966.1	Wnt.72	Ctrl.72	TBPL1		dd_Smed_v6_10894_0_1	NA
1.61562447313611	0.0430269946733828	SMESG000070925.1	Wnt.72	Ctrl.72	ARAP1		dd_Smed_v6_8255_0_1	ARAP2
1.61890780219429	0.0452143534274645	SMESG000004979.1	Wnt.72	Ctrl.72	TSPAN3		dd_Smed_v6_16079_0_1	NA
1.62232202830772	0.0476202347073673	SMESG000050112.1	Wnt.72	Ctrl.72	PLAA		dd_Smed_v6_7764_0_1	PLAA
1.62318859931217	0.047117590476687	SMESG000064764.1	Wnt.72	Ctrl.72	ZWILCH		dd_Smed_v6_14271_0_1,dd_Smed_v6_40776_0_1	NA
1.62554615318711	0.0278973065072411	SMESG000049952.1	Wnt.72	Ctrl.72	CG42503		dd_Smed_v6_6407_0_1	NA
1.62688448624217	0.0476202347073673	SMESG000079761.1	Wnt.72	Ctrl.72	NA		dd_Smed_v6_9928_0_1	QRFPR
1.62806976694303	0.044838530889245	SMESG000079246.1	Wnt.72	Ctrl.72	NA		dd_Smed_v6_5478_0_2,dd_Smed_v6_5478_0_3	NA
1.62896751269807	0.037837070187381	SMESG000053934.1	Wnt.72	Ctrl.72	NA		dd_Smed_v6_13397_0_1	NA
1.62977824427384	0.0326728153483451	SMESG000031719.1	Wnt.72	Ctrl.72	PARP16_1		dd_Smed_v6_11933_0_1	NA
1.63010942168875	0.0486579779899929	SMESG000050854.1	Wnt.72	Ctrl.72	NA		dd_Smed_v6_13567_0_1	NA
1.63012374403564	0.0261598346276593	SMESG000004048.1	Wnt.72	Ctrl.72	MS3_06041		dd_Smed_v6_5948_0_1	NA
1.63229717047204	0.0320592264107012	SMESG000066406.1	Wnt.72	Ctrl.72	NA		dd_Smed_v6_4801_0_1	NA
1.63257564905524	0.0215218221268972	SMESG000044140.1	Wnt.72	Ctrl.72	NA		dd_Smed_v6_9422_0_1	PSMG2
1.63576136066579	0.0365172198803354	SMESG000036047.1	Wnt.72	Ctrl.72	NA		NA	NA
1.63983121361446	0.0402984924398529	SMESG000053622.1	Wnt.72	Ctrl.72	NA	ubiquitin	dd_Smed_v6_9126_0_1,dd_Smed_v6_9126_0_2	NA
1.64290823756452	0.0462521182807678	SMESG000042870.1	Wnt.72	Ctrl.72	NA		dd_Smed_v6_5650_0_1	NA
1.64312619475742	0.0397799630964681	SMESG000032835.1	Wnt.72	Ctrl.72	PMAA_098860		dd_Smed_v6_4376_0_1,dd_Smed_v6_4376_0_2,dd_Smed_v6_4376_0_3,dd_Smed_v6_4376_0_4,dd_Smed_v6_9400_0_1	TEP1
1.64678393667912	0.00269904165282547	SMESG000078401.1	Wnt.72	Ctrl.72	CYP2F2		dd_Smed_v6_14927_0_1	CYP2C18
1.64974492252251	0.0469328179882492	SMESG000016169.1	Wnt.72	Ctrl.72	HMCES		dd_Smed_v6_10093_0_1,dd_Smed_v6_10093_0_2	HMCES
1.64995146114622	0.0108289767524168	SMESG000035775.1	Wnt.72	Ctrl.72	MS3_07304		dd_Smed_v6_8123_0_1	JAGN1
1.65007099401978	0.0166995592740142	SMESG000021142.1	Wnt.72	Ctrl.72	NA		dd_Smed_v6_7009_0_1,dd_Smed_v6_7009_0_2	NA
1.66504430940345	0.0382024396414885	SMESG000007194.1	Wnt.72	Ctrl.72	NA		dd_Smed_v6_15484_0_1	NA
1.67180850511734	0.0326834632907927	SMESG000033597.1	Wnt.72	Ctrl.72	NA		dd_Smed_v6_10361_0_1	NA
1.68273700915208	0.0150303923157394	SMESG000011804.1	Wnt.72	Ctrl.72	MS3_10499		dd_Smed_v6_1671_0_1	NA
1.68416989264426	0.0389114840279563	SMESG000006230.1	Wnt.72	Ctrl.72	NA		dd_Smed_v6_4884_0_1	NA
1.68555886502933	0.0466291974291745	SMESG000018039.1	Wnt.72	Ctrl.72	MS3_10438		dd_Smed_v6_6972_0_1	NA
1.68556969675273	0.0108289767524168	SMESG000059451.1	Wnt.72	Ctrl.72	NA		dd_Smed_v6_11797_0_1	NA
1.68787372551073	0.0473273555954279	SMESG000026387.1	Wnt.72	Ctrl.72	NA		dd_Smed_v6_3812_0_1	NA
1.68794774963077	0.0349785830485113	SMESG000039858.1	Wnt.72	Ctrl.72	NA		dd_Smed_v6_2309_0_1,dd_Smed_v6_2309_0_2	NA
1.69168201696253	0.0309634100435584	SMESG000021665.1	Wnt.72	Ctrl.72	1810043G02RIK		dd_Smed_v6_14559_0_1	C21orf2
1.69265231083628	0.0318580235450091	SMESG000062328.1	Wnt.72	Ctrl.72	NA		dd_Smed_v6_12760_0_1	NA
1.69368335034234	0.0180561788052068	SMESG000077471.1	Wnt.72	Ctrl.72	NA		dd_Smed_v6_1840_0_1	ATP6AP1
1.69438649818269	0.042243788283048	SMESG000001722.1	Wnt.72	Ctrl.72	NA		dd_Smed_v6_19988_0_1,dd_Smed_v6_19988_0_2,dd_Smed_v6_19988_0_3	NA
1.69535978434084	0.0376043570787885	SMESG000037369.1	Wnt.72	Ctrl.72	T265_14716		dd_Smed_v6_3936_0_1,dd_Smed_v6_3936_0_3	NA
1.69673072180011	0.0473579665499093	SMESG000006826.1	Wnt.72	Ctrl.72	NA		dd_Smed_v6_11441_0_1	THUMPD1
1.69743202727962	0.0224139902664523	SMESG000062592.1	Wnt.72	Ctrl.72	NA		dd_Smed_v6_9963_0_1,dd_Smed_v6_9963_0_2	NA
1.69808648416757	0.0242324755884513	SMESG000077193.1	Wnt.72	Ctrl.72	PGAP3		dd_Smed_v6_11282_0_3,dd_Smed_v6_11282_0_4,dd_Smed_v6_11282_0_5,dd_Smed_v6_11282_0_6	PGAP3
1.70122015112218	0.0349960823413496	SMESG000021200.1	Wnt.72	Ctrl.72	NA		dd_Smed_v6_9553_0_1,dd_Smed_v6_9553_0_2	NA
1.70337783176776	0.0487100816998386	SMESG000051838.1	Wnt.72	Ctrl.72	LAMTOR2		dd_Smed_v6_2137_0_1	LAMTOR2
1.70448428948904	0.0384962588945699	SMESG000050791.1	Wnt.72	Ctrl.72	NA		NA	NA
1.70631271187369	0.0488107454541513	SMESG000062090.1	Wnt.72	Ctrl.72	NA		dd_Smed_v6_9963_0_1,dd_Smed_v6_9963_0_2	NA
1.71291439862868	0.0207281867177175	SMESG000027320.1	Wnt.72	Ctrl.72	MRPL48		dd_Smed_v6_4587_0_1	MRPL48
1.71302453587472	0.0309634100435584	SMESG000022734.1	Wnt.72	Ctrl.72	TMEM246		dd_Smed_v6_13713_0_1	TMEM246
1.71841019338309	0.0166995592740142	SMESG000078577.1	Wnt.72	Ctrl.72	SRD5A1		dd_Smed_v6_11914_0_1	SRD5A1
1.71887709233096	0.0334590447291953	SMESG000042167.1	Wnt.72	Ctrl.72	NA		dd_Smed_v6_8527_0_1,dd_Smed_v6_8527_0_4	NA
1.71952173135245	0.0354617813076078	SMESG000057709.1	Wnt.72	Ctrl.72	NA		dd_Smed_v6_2169_0_1	NA
1.72071455367677	0.0270053022805213	SMESG000048156.1	Wnt.72	Ctrl.72	MS3_04810		dd_Smed_v6_15482_0_1	NA
1.72279026923924	0.0166995592740142	SMESG000036671.1	Wnt.72	Ctrl.72	AAEL_AAEL008264		dd_Smed_v6_8821_0_1	NA
1.72860354589107	0.0337023663312908	SMESG000043278.1	Wnt.72	Ctrl.72	NA		dd_Smed_v6_3331_0_1	NA
1.73173399379351	0.0183388003232711	SMESG000016817.1	Wnt.72	Ctrl.72	NA		NA	NA
1.73409720040548	0.047117590476687	SMESG000054136.1	Wnt.72	Ctrl.72	NA		dd_Smed_v6_27312_0_1	NA
1.73453204758773	0.0150303923157394	SMESG000061127.1	Wnt.72	Ctrl.72	NA		dd_Smed_v6_10789_0_1	NA
1.73690475490683	0.0436651930142051	SMESG000006746.1	Wnt.72	Ctrl.72	NA		dd_Smed_v6_3151_0_1	NA
1.73862570866857	0.0119837378005952	SMESG000069029.1	Wnt.72	Ctrl.72	NA		dd_Smed_v6_20567_0_1	NA
1.74419123439102	0.0166995592740142	SMESG000063598.1	Wnt.72	Ctrl.72	CG34213		dd_Smed_v6_13102_0_1	NR2C2AP
1.74476266424639	0.014740630670176	SMESG000039759.1	Wnt.72	Ctrl.72	NA		dd_Smed_v6_5133_0_1,dd_Smed_v6_5133_0_2	NA
1.74549390621644	0.0166995592740142	SMESG000009346.1	Wnt.72	Ctrl.72	NA		dd_Smed_v6_14158_0_1	NA
1.74558644610095	0.0460905214286262	SMESG000006408.1	Wnt.72	Ctrl.72	CAB39L		dd_Smed_v6_3050_0_1	CAB39L
1.74621120363981	0.0341389847138209	SMESG000018905.1	Wnt.72	Ctrl.72	METTL22		dd_Smed_v6_14854_0_1	METTL22
1.75127561595023	0.0355563435207495	SMESG000068932.1	Wnt.72	Ctrl.72	NA		dd_Smed_v6_7094_0_1	NA
1.75158133833965	0.0374889322143548	SMESG000000119.1	Wnt.72	Ctrl.72	MCUR1		dd_Smed_v6_9019_0_1	CCDC90B
1.75229813424886	0.0349785830485113	SMESG000079310.1	Wnt.72	Ctrl.72	TTI2		dd_Smed_v6_20919_0_1	NA
1.75230149460794	0.0343363221027295	SMESG000025576.1	Wnt.72	Ctrl.72	CSGR02H18ORF32		dd_Smed_v6_3256_0_1	NA
1.75403276969586	0.0150303923157394	SMESG000004513.1	Wnt.72	Ctrl.72	1110004F10RIK		dd_Smed_v6_8052_0_1	NA
1.75418431164594	0.0454762784199416	SMESG000028855.1	Wnt.72	Ctrl.72	MS3_10661		dd_Smed_v6_10123_0_1,dd_Smed_v6_10123_0_2,dd_Smed_v6_10123_0_3,dd_Smed_v6_10123_0_4	NA
1.75619422344862	0.0346003365013122	SMESG000027404.1	Wnt.72	Ctrl.72	NA		dd_Smed_v6_11845_0_1	NA
1.75901914651144	0.0245333325864642	SMESG000007211.1	Wnt.72	Ctrl.72	NA		dd_Smed_v6_10146_0_1,dd_Smed_v6_10146_0_2	NA
1.76164779151575	0.039821644944845	SMESG000059799.1	Wnt.72	Ctrl.72	GASU_00650		dd_Smed_v6_9415_0_1	NA
1.76181706839388	0.049324250923425	SMESG000053041.1	Wnt.72	Ctrl.72	NA		dd_Smed_v6_9601_0_2	NA
1.76248239775987	0.047117590476687	SMESG000081055.1	Wnt.72	Ctrl.72	XIAP		dd_Smed_v6_8155_1_1,dd_Smed_v6_8155_1_2	XIAP
1.76368991369717	0.0360230843266009	SMESG000062466.1	Wnt.72	Ctrl.72	ANAPC4		dd_Smed_v6_4177_0_1,dd_Smed_v6_4177_0_2	ANAPC4
1.76493605202079	0.0361915386697622	SMESG000015079.1	Wnt.72	Ctrl.72	NA		dd_Smed_v6_5071_0_1	NA
1.76524947139478	0.0418228385833671	SMESG000028816.1	Wnt.72	Ctrl.72	NA		dd_Smed_v6_9370_0_2	NA
1.76704685522227	0.0207281867177175	SMESG000015275.1	Wnt.72	Ctrl.72	NA		NA	NA
1.76842082387003	0.0397941387624748	SMESG000056914.1	Wnt.72	Ctrl.72	NA		dd_Smed_v6_8301_0_1,dd_Smed_v6_8301_0_2	NA
1.77259930266131	0.0329467063752866	SMESG000054375.1	Wnt.72	Ctrl.72	MS3_02946		dd_Smed_v6_4855_0_1	CBX3
1.77297512237863	0.0226739543299637	SMESG000016446.1	Wnt.72	Ctrl.72	NA		dd_Smed_v6_13379_0_1	NA
1.77326940240871	0.0289837556927519	SMESG000028362.1	Wnt.72	Ctrl.72	VPS45		dd_Smed_v6_5697_0_1	VPS45
1.78055416451601	0.0400411273160178	SMESG000073636.1	Wnt.72	Ctrl.72	NA		dd_Smed_v6_10596_0_1	NA
1.78381247159205	0.0492644440001467	SMESG000067948.1	Wnt.72	Ctrl.72	SSR4		dd_Smed_v6_2051_0_1	SSR4
1.78444544936401	0.0461726194979223	SMESG000028999.1	Wnt.72	Ctrl.72	NA		dd_Smed_v6_16851_0_1	NA
1.78613291660007	0.0371193534943838	SMESG000022825.1	Wnt.72	Ctrl.72	NA		dd_Smed_v6_7849_0_1	NA
1.78697855398369	0.0268477140339574	SMESG000070668.1	Wnt.72	Ctrl.72	NA		dd_Smed_v6_10120_0_1	ARAP2
1.78975081571521	0.0480089243075754	SMESG000045168.1	Wnt.72	Ctrl.72	NA		dd_Smed_v6_8333_0_1	TPCN1
1.79398768503411	0.0389114840279563	SMESG000022739.1	Wnt.72	Ctrl.72	CG2811		dd_Smed_v6_9866_0_1	GGACT
1.79969485072928	0.0328185180084301	SMESG000040922.1	Wnt.72	Ctrl.72	NA		dd_Smed_v6_15390_0_1	NA
1.80005491134229	0.0371902504030092	SMESG000014189.1	Wnt.72	Ctrl.72	HINFP		dd_Smed_v6_12249_0_1	HINFP
1.80387354940225	0.0292949725953378	SMESG000009665.1	Wnt.72	Ctrl.72	CG31522		dd_Smed_v6_10529_0_1	ELOVL4
1.80482018612722	0.01481635043804	SMESG000043662.1	Wnt.72	Ctrl.72	NA		dd_Smed_v6_11896_0_1	NA
1.80487431419508	0.0274921631858767	SMESG000048821.1	Wnt.72	Ctrl.72	NA		dd_Smed_v6_10711_0_1	SENP8
1.80778494463083	0.0397941387624748	SMESG000078273.1	Wnt.72	Ctrl.72	NEPG_01012		dd_Smed_v6_3889_0_1,dd_Smed_v6_3889_0_2	RAB12
1.81079463419086	0.0437076523840686	SMESG000066317.1	Wnt.72	Ctrl.72	PSMD3		dd_Smed_v6_1449_0_1	PSMD3
1.81313931077314	0.0232716600895253	SMESG000020236.1	Wnt.72	Ctrl.72	NA		dd_Smed_v6_8118_0_1	NA
1.81582664673963	0.0272390478451389	SMESG000007956.1	Wnt.72	Ctrl.72	NA		dd_Smed_v6_11738_0_2	NA
1.82102436559884	0.035576191704571	SMESG000039544.1	Wnt.72	Ctrl.72	NA		dd_Smed_v6_6523_0_1	NA
1.83047596945932	0.0351815822190048	SMESG000066535.1	Wnt.72	Ctrl.72	NA		dd_Smed_v6_6682_0_1	NA
1.83268188386542	0.0460905214286262	SMESG000018013.1	Wnt.72	Ctrl.72	NA		dd_Smed_v6_38109_0_1,dd_Smed_v6_8754_0_1	NA
1.83671709571392	0.0355175332853514	SMESG000056094.1	Wnt.72	Ctrl.72	NA		dd_Smed_v6_19076_0_1	NA
1.83932937276616	0.0349785830485113	SMESG000015556.1	Wnt.72	Ctrl.72	NA		dd_Smed_v6_7014_0_1,dd_Smed_v6_7014_0_2	NA
1.84004239894188	0.0427453529115785	SMESG000002187.1	Wnt.72	Ctrl.72	NA		dd_Smed_v6_4895_0_1,dd_Smed_v6_4895_0_2	NA
1.84020694350595	0.0361477822827115	SMESG000051385.1	Wnt.72	Ctrl.72	NA		dd_Smed_v6_11156_0_1	CYB561D2
1.84058091896466	0.0242324755884513	SMESG000022966.1	Wnt.72	Ctrl.72	NA		dd_Smed_v6_10450_0_1	TEX261
1.84097047001268	0.042243788283048	SMESG000006007.1	Wnt.72	Ctrl.72	NA		dd_Smed_v6_9897_0_1	NA
1.84218024245734	0.0314002707464649	SMESG000077606.1	Wnt.72	Ctrl.72	TMEM147		dd_Smed_v6_5146_0_1	TMEM147
1.84361767775848	0.035750552159301	SMESG000057083.1	Wnt.72	Ctrl.72	NA		dd_Smed_v6_12750_0_1	NA
1.84794846783355	0.0428661644454782	SMESG000028713.1	Wnt.72	Ctrl.72	NA		NA	NA
1.84802593919314	0.039821644944845	SMESG000054561.1	Wnt.72	Ctrl.72	NA		dd_Smed_v6_11539_0_1	NA
1.85599065081535	0.0436386614209033	SMESG000054432.1	Wnt.72	Ctrl.72	NA		dd_Smed_v6_11600_0_1	NA
1.85943566276975	0.026150907724962	SMESG000069782.1	Wnt.72	Ctrl.72	NA		dd_Smed_v6_17976_0_1	NA
1.86676348686744	0.0320592264107012	SMESG000077927.1	Wnt.72	Ctrl.72	CG10344		dd_Smed_v6_14924_0_1	ZDHHC24
1.86875416420714	0.033546548677642	SMESG000028068.1	Wnt.72	Ctrl.72	CG11367		dd_Smed_v6_14275_0_1,dd_Smed_v6_14275_0_2,dd_Smed_v6_14275_0_3	TMEM64
1.87350557056517	0.0181183001068098	SMESG000023255.1	Wnt.72	Ctrl.72	HACD2		dd_Smed_v6_1743_0_1,dd_Smed_v6_1743_0_2	HACD2
1.87447710516884	0.035750552159301	SMESG000036138.1	Wnt.72	Ctrl.72	ATP6AP1		dd_Smed_v6_6059_0_1	ATP6AP1
1.87492154264272	0.0292949725953378	SMESG000023441.1	Wnt.72	Ctrl.72	NA		dd_Smed_v6_4745_0_1	NA
1.87681943772595	0.03542118906011	SMESG000062719.1	Wnt.72	Ctrl.72	NA		dd_Smed_v6_18055_0_1	NA
1.87899183466675	0.0476297932374681	SMESG000063944.1	Wnt.72	Ctrl.72	NA		dd_Smed_v6_20152_0_1	RNASEH2B
1.88026085339227	0.0374427313486804	SMESG000023905.1	Wnt.72	Ctrl.72	BAK1		NA	NA
1.88268137069821	0.0483840711488993	SMESG000025382.1	Wnt.72	Ctrl.72	NA		NA	NA
1.88753442774253	0.0318580235450091	SMESG000018486.1	Wnt.72	Ctrl.72	NA		dd_Smed_v6_13117_0_1	NA
1.88941242646863	0.0475866285769612	SMESG000068586.1	Wnt.72	Ctrl.72	COMMD2		dd_Smed_v6_3157_0_1	COMMD2
1.89084028136598	0.0326728153483451	SMESG000039829.1	Wnt.72	Ctrl.72	NA		dd_Smed_v6_8008_0_1	C1orf53
1.90002594157708	0.0369382338822024	SMESG000072448.1	Wnt.72	Ctrl.72	NA		NA	NA
1.90050233353341	0.0460905214286262	SMESG000003251.1	Wnt.72	Ctrl.72	CPTP		dd_Smed_v6_7369_0_1	CPTP
1.90064028689951	0.0445632200030203	SMESG000007115.1	Wnt.72	Ctrl.72	NA		dd_Smed_v6_5625_0_1,dd_Smed_v6_5625_0_2	CYLD
1.90312737229042	0.0209563341210802	SMESG000042094.1	Wnt.72	Ctrl.72	SLC35B4		dd_Smed_v6_8910_0_1	SLC35B4
1.90650979202351	0.023012276011493	SMESG000017298.1	Wnt.72	Ctrl.72	COMMD3		dd_Smed_v6_2301_0_1	NA
1.90687292106987	0.0420858180819361	SMESG000016595.1	Wnt.72	Ctrl.72	VPS28		dd_Smed_v6_2572_0_1	VPS28
1.90957562990366	0.0349785830485113	SMESG000078478.1	Wnt.72	Ctrl.72	NA		dd_Smed_v6_39404_0_1	NA
1.90992992093351	0.0150303923157394	SMESG000064016.1	Wnt.72	Ctrl.72	NA		NA	NA
1.91270311198142	0.0402984924398529	SMESG000077160.1	Wnt.72	Ctrl.72	NA		dd_Smed_v6_6443_0_1	NA
1.91446252623982	0.0268477140339574	SMESG000029138.1	Wnt.72	Ctrl.72	NA		dd_Smed_v6_8118_0_1	NA
1.91471607167494	0.0326834632907927	SMESG000081395.1	Wnt.72	Ctrl.72	CG2811		dd_Smed_v6_8685_0_1	GGACT
1.91708662628801	0.0430659745267459	SMESG000072396.1	Wnt.72	Ctrl.72	NA	Smed- sh3bp2	dd_Smed_v6_10440_0_1	NA
1.92348941764164	0.0389681325193221	SMESG000028470.1	Wnt.72	Ctrl.72	NUDT16		dd_Smed_v6_5872_0_1	NUDT16
1.92666911694438	0.0150303923157394	SMESG000080526.1	Wnt.72	Ctrl.72	NA		dd_Smed_v6_1055_0_1	NA
1.94167090771236	0.0139191072283672	SMESG000067991.1	Wnt.72	Ctrl.72	SMIM7		dd_Smed_v6_6395_0_1	NA
1.94544635567899	0.0303416636711704	SMESG000056558.1	Wnt.72	Ctrl.72	NA		dd_Smed_v6_3175_0_1	CD151,TSPAN16
1.95416373171523	0.0330808741499359	SMESG000034778.1	Wnt.72	Ctrl.72	3010026O09RIK		dd_Smed_v6_7544_0_1,dd_Smed_v6_7544_0_2	C5orf45
1.95624011566023	0.0434900270721032	SMESG000067444.1	Wnt.72	Ctrl.72	MPG		dd_Smed_v6_13854_0_1	MPG
1.96051396044261	0.0309634100435584	SMESG000029772.1	Wnt.72	Ctrl.72	TCTEX1D1		dd_Smed_v6_16888_0_1	NA
1.96404302244154	0.0257385871943454	SMESG000019388.1	Wnt.72	Ctrl.72	MS3_08433		dd_Smed_v6_10876_0_1	ZNHIT1
1.96628176169557	0.020747379037251	SMESG000018173.1	Wnt.72	Ctrl.72	NA		dd_Smed_v6_10663_0_1	NA
1.97027474582338	0.047117590476687	SMESG000063115.1	Wnt.72	Ctrl.72	NA		dd_Smed_v6_12540_0_1	NA
1.97956843381404	0.0330808741499359	SMESG000013556.1	Wnt.72	Ctrl.72	RNFT2		dd_Smed_v6_6905_0_1	RNFT2
1.98469694220331	0.0468370091496166	SMESG000017015.1	Wnt.72	Ctrl.72	NA		NA	NA
1.98484357507756	0.0326728153483451	SMESG000049597.1	Wnt.72	Ctrl.72	NA		NA	NA
1.98504892715424	0.0242324755884513	SMESG000076066.1	Wnt.72	Ctrl.72	PITG_00681		dd_Smed_v6_10270_0_1	RAB1A
1.99081917759439	0.0491459902618236	SMESG000048486.1	Wnt.72	Ctrl.72	TRAPPC2L		dd_Smed_v6_1506_0_1	TRAPPC2L
1.99091697488222	0.0340642666661696	SMESG000073774.1	Wnt.72	Ctrl.72	NA		dd_Smed_v6_18547_0_1,dd_Smed_v6_18547_0_2,dd_Smed_v6_30278_0_1	NA
1.99854155725508	0.0422948513397374	SMESG000039194.1	Wnt.72	Ctrl.72	HEMK1		dd_Smed_v6_12909_0_1,dd_Smed_v6_12909_0_2	HEMK1
2.00289540437307	0.0352343719642292	SMESG000004870.1	Wnt.72	Ctrl.72	MS3_03270		dd_Smed_v6_1231_0_1	PSMD4
2.01422859516651	0.0372685916972922	SMESG000028291.1	Wnt.72	Ctrl.72	MS3_00639		dd_Smed_v6_12202_0_1	SETD3
2.01730278616635	0.0346386538819129	SMESG000074770.1	Wnt.72	Ctrl.72	TMEM181		dd_Smed_v6_5979_0_1	TMEM181
2.01967027753269	0.0343363221027295	SMESG000035923.1	Wnt.72	Ctrl.72	FIBP		dd_Smed_v6_14257_0_1	FIBP
2.02602588964604	0.0303193720139429	SMESG000002297.1	Wnt.72	Ctrl.72	CG9723		dd_Smed_v6_10531_0_1	TMEM194B
2.02922829462673	0.0445632200030203	SMESG000023084.1	Wnt.72	Ctrl.72	NA		dd_Smed_v6_12492_0_1	SNAPC1
2.03077508559569	0.026150907724962	SMESG000004902.1	Wnt.72	Ctrl.72	NA		dd_Smed_v6_7036_0_1	NA
2.04129353404531	0.0150303923157394	SMESG000022724.1	Wnt.72	Ctrl.72	CG12341		dd_Smed_v6_13099_0_1	NA
2.04235639409409	0.0139191072283672	SMESG000029503.1	Wnt.72	Ctrl.72	NA		dd_Smed_v6_10556_0_1	NA
2.04246554081033	0.047117590476687	SMESG000069494.1	Wnt.72	Ctrl.72	MS3_08424		dd_Smed_v6_1801_0_1	PSME3
2.04394411079238	0.0240532600023808	SMESG000062200.1	Wnt.72	Ctrl.72	POU6F1		dd_Smed_v6_12068_0_1	NA
2.04519977340899	0.0274380350542597	SMESG000058005.1	Wnt.72	Ctrl.72	DGRI\GH10253		dd_Smed_v6_9959_0_1	MTERF4
2.04570848656209	0.0248638400188196	SMESG000022298.1	Wnt.72	Ctrl.72	ARHGEF10		dd_Smed_v6_11936_0_1,dd_Smed_v6_11936_0_2,dd_Smed_v6_11936_0_3	NA
2.05513662939167	0.033546548677642	SMESG000034763.1	Wnt.72	Ctrl.72	NA		NA	NA
2.05622191998661	0.0330808741499359	SMESG000012381.1	Wnt.72	Ctrl.72	MDP1		dd_Smed_v6_11101_0_1,dd_Smed_v6_11101_0_2	MDP1
2.06014110000424	0.0372685916972922	SMESG000007990.1	Wnt.72	Ctrl.72	NA		dd_Smed_v6_11956_0_1	NA
2.06444647790486	0.0424052822906809	SMESG000062259.1	Wnt.72	Ctrl.72	MS3_00784		dd_Smed_v6_224_0_1	NA
2.06626333664415	0.0348547618635373	SMESG000043651.1	Wnt.72	Ctrl.72	FAM96B		dd_Smed_v6_6658_0_1	FAM96B
2.06651207799468	0.0150303923157394	SMESG000036519.1	Wnt.72	Ctrl.72	NA		dd_Smed_v6_2601_0_1	NA
2.06850934165831	0.0350013388521274	SMESG000018130.1	Wnt.72	Ctrl.72	CCDC174		dd_Smed_v6_7657_0_1	CCDC174
2.07124620735292	0.0365172198803354	SMESG000022845.1	Wnt.72	Ctrl.72	NA		NA	NA
[truncated: 156 more rows]

## Sheet: Down-regulated
logFC	adj.P.Val	Genome ID	cond_1	cond_2	gene_name	hand curated_annotation	Transcriptome ID	human homolog	TCF presence in CREs (promoters)	TCF presence in CREs (enhancers)	Down in βcat1 (RNAi) RNA-seq A.G. Tewari et al. (2019)
-1.38595833902877	0.020571930051724	SMESG000034856.1	Wnt.0	Ctrl.0	ZNFX1	ZNFX1	dd_Smed_v6_10633_0_1,dd_Smed_v6_10633_0_2,dd_Smed_v6_10633_0_3,dd_Smed_v6_10633_0_4	ZNFX1			Y
-1.33098853830117	0.0361945052316626	SMESG000034891.1	Wnt.0	Ctrl.0	ZNFX1	ZNFX1	dd_Smed_v6_10633_0_1,dd_Smed_v6_10633_0_2,dd_Smed_v6_10633_0_3,dd_Smed_v6_10633_0_4	ZNFX1			Y
-1.27809650630827	0.0361945052316626	SMESG000049128.1	Wnt.0	Ctrl.0	MS3_02933	NA - long sequence without hit	dd_Smed_v6_10748_0_1	NA			Y
-1.27414171364867	0.0222262956471203	SMESG000081218.1	Wnt.0	Ctrl.0	ZNFX1	ZNFX1	dd_Smed_v6_11824_0_1	ZNFX1			Y
-1.04699185783813	0.0222262956471203	SMESG000033480.1	Wnt.0	Ctrl.0	NA		dd_Smed_v6_6743_0_1,dd_Smed_v6_6743_0_2	NA		Y	Y
-0.919474403727862	0.0361945052316626	SMESG000014858.1	Wnt.0	Ctrl.0	DHX58	retonoic acid -inducible protein (dugesia)	dd_Smed_v6_3742_0_1,dd_Smed_v6_3742_0_2	DDX58,IFIH1			Y
-0.838309593250152	0.020571930051724	SMESG000001486.1	Wnt.0	Ctrl.0	NA	PIN (PilT N terminus) domain	dd_Smed_v6_1671_0_2	NA
-0.779043247350427	0.0361945052316626	SMESG000047510.1	Wnt.0	Ctrl.0	NA	ZNFX1	dd_Smed_v6_8762_0_1	ZNFX1			Y
-0.633456051584457	0.0361945052316626	SMESG000057458.1	Wnt.0	Ctrl.0	NA	IGFALS	dd_Smed_v6_6669_0_1,dd_Smed_v6_6669_0_2	IGFALS			Y
-1.37909510982015	0.00597174247069888	SMESG000049128.1	Wnt.24	Ctrl.24	MS3_02933	NA - long sequence without hit	dd_Smed_v6_10748_0_1	NA			Y
-1.35830052059181	0.0300403435147198	SMESG000002021.1	Wnt.24	Ctrl.24	NA	NA	dd_Smed_v6_10929_0_2	NA			Y
-1.31282344108929	0.013364602990825	SMESG000034891.1	Wnt.24	Ctrl.24	ZNFX1	ZNFX1	dd_Smed_v6_10633_0_1,dd_Smed_v6_10633_0_2,dd_Smed_v6_10633_0_3,dd_Smed_v6_10633_0_4	ZNFX1			Y
-1.28425117659684	0.0492053025523236	SMESG000034868.1	Wnt.24	Ctrl.24	ZNFX1	ZNFX1	dd_Smed_v6_10633_0_1,dd_Smed_v6_10633_0_2,dd_Smed_v6_10633_0_3,dd_Smed_v6_10633_0_4	ZNFX1			Y
-1.26375615875681	0.02278723028355	SMESG000002022.1	Wnt.24	Ctrl.24	NA	NA	NA	NA
-1.24921616889654	0.0374177336848885	SMESG000002216.1	Wnt.24	Ctrl.24	MX	NA	dd_Smed_v6_3169_0_1	DNM3,MX2			Y
-1.22212946774263	0.00191997341462201	SMESG000002011.1	Wnt.24	Ctrl.24	MX2	myxovirus resistance	NA	MX2
-1.16543631004074	0.013364602990825	SMESG000034856.1	Wnt.24	Ctrl.24	ZNFX1	ZNFX1	dd_Smed_v6_10633_0_1,dd_Smed_v6_10633_0_2,dd_Smed_v6_10633_0_3,dd_Smed_v6_10633_0_4	ZNFX1			Y
-1.06309845284074	0.0295301785541704	SMESG000014122.1	Wnt.24	Ctrl.24	STAT6	STAT5A	dd_Smed_v6_7128_0_1	STAT5A			Y
-1.04057506500634	0.00598526797998734	SMESG000033480.1	Wnt.24	Ctrl.24	NA	FEN-like PIN domains of FAM120B (family with sequence similarity 120B) and related proteins	dd_Smed_v6_6743_0_1,dd_Smed_v6_6743_0_2	NA		Y	Y
-1.03009329977319	0.0357797129835503	SMESG000081218.1	Wnt.24	Ctrl.24	ZNFX1	ZNFX1	dd_Smed_v6_11824_0_1	ZNFX1			Y
-0.96495048871418	0.0476472148603475	SMESG000043533.1	Wnt.24	Ctrl.24	DVIR\GJ18758	Smed-TNF receptor associated factor-2	dd_Smed_v6_12718_0_1	NA			Y
-0.686830982639051	0.0476472148603475	SMESG000047510.1	Wnt.24	Ctrl.24	NA	ZNFX1	dd_Smed_v6_8762_0_1	ZNFX1			Y
-0.681771289363065	0.0492053025523236	SMESG000014877.1	Wnt.24	Ctrl.24	DHX58	retonoic acid -inducible protein (dugesia)	dd_Smed_v6_3742_0_1,dd_Smed_v6_3742_0_2	DDX58			Y
-0.563275424377189	0.0357797129835503	SMESG000057458.1	Wnt.24	Ctrl.24	NA	IGFALS	dd_Smed_v6_6669_0_1,dd_Smed_v6_6669_0_2	IGFALS			Y
-1.67475081205927	0.0205888103603254	SMESG000024191.1	Wnt.48	Ctrl.48	WNT1	Wnt1	dd_Smed_v6_28398_0_1	WNT1
-1.27129922350708	0.0205888103603254	SMESG000004519.1	Wnt.48	Ctrl.48	NA	Fz4	dd_Smed_v6_11650_0_1	FZD10			Y
-1.19862519410108	0.0469392587952094	SMESG000029156.1	Wnt.48	Ctrl.48	NGFR	tr5_12233 (kerstin) - Death Domain Superfamily of protein-protein interaction domains	dd_Smed_v6_13065_0_1	NA			Y
-1.09002047349418	0.0489541716668655	SMESG000034891.1	Wnt.48	Ctrl.48	ZNFX1		dd_Smed_v6_10633_0_1,dd_Smed_v6_10633_0_2,dd_Smed_v6_10633_0_3,dd_Smed_v6_10633_0_4	ZNFX1			Y
-1.08055028522091	0.0183042213747665	SMESG000023227.1	Wnt.48	Ctrl.48	SP3	Sp5	dd_Smed_v6_7824_0_1	SP3	Y	Y	Y
-1.04902654795941	0.0271122296276585	SMESG000034856.1	Wnt.48	Ctrl.48	ZNFX1		dd_Smed_v6_10633_0_1,dd_Smed_v6_10633_0_2,dd_Smed_v6_10633_0_3,dd_Smed_v6_10633_0_4	ZNFX1			Y
-1.9643713963871	0.0079436228378263	SMESG000004222.1	Wnt.48	Ctrl.48	NOTUM	Notum	dd_Smed_v6_24180_0_1	NOTUM
-1.5138243541489	0.0489541716668655	SMESG000022667.1	Wnt.48	Ctrl.48	MS3_00445	Lox5a	dd_Smed_v6_13919_0_1,dd_Smed_v6_16227_0_1	HOXB7			Y
-0.946075107361419	0.0200230698833728	SMESG000005930.1	Wnt.48	Ctrl.48	NA	Wnt11-1	dd_Smed_v6_14391_0_1	WNT4			Y
-0.885490093238136	0.033945411230034	SMESG000008973.1	Wnt.48	Ctrl.48	T265_00957	Tsh	dd_Smed_v6_9287_0_1	TSHZ3		Y	Y
-0.874762829611558	0.0271122296276585	SMESG000002011.1	Wnt.48	Ctrl.48	MX2		NA	MX2
-0.859364269972181	0.0271122296276585	SMESG000033480.1	Wnt.48	Ctrl.48	NA	FEN-like PIN domains of FAM120B (family with sequence similarity 120B) and related proteins	dd_Smed_v6_6743_0_1,dd_Smed_v6_6743_0_2	NA		Y	Y
-0.749809767554055	0.0489541716668655	SMESG000025925.1	Wnt.48	Ctrl.48	NA	AxinB	dd_Smed_v6_5531_0_1,dd_Smed_v6_5818_0_1	AXIN1		Y	Y
-0.732598563354834	0.0348833805158205	SMESG000034905.1	Wnt.48	Ctrl.48	ZNFX1		dd_Smed_v6_2581_0_1	ZNFX1			Y
-0.688616527424565	0.0285574583518882	SMESG000075721.1	Wnt.48	Ctrl.48	NA	Kinesin	dd_Smed_v6_11799_0_1	NA		Y	Y
-3.13727034729422	0.019150675814534	SMESG000024473.1	Wnt.72	Ctrl.72	NA		dd_Smed_v6_574_0_1	NA
-3.05048911397937	0.0219540518349746	SMESG000012690.1	Wnt.72	Ctrl.72	NA		dd_Smed_v6_55_0_1	NA
-2.88914271063153	0.0438404371750339	SMESG000020007.1	Wnt.72	Ctrl.72	NA		NA	NA
-2.59791306833855	0.0285931936280304	SMESG000012701.1	Wnt.72	Ctrl.72	NA		dd_Smed_v6_55_0_1	NA
-2.48817832045926	0.0328185180084301	SMESG000019997.1	Wnt.72	Ctrl.72	NA		dd_Smed_v6_517_0_1	NA
-2.31669556691977	0.0268477140339574	SMESG000024478.1	Wnt.72	Ctrl.72	NA		dd_Smed_v6_574_0_1	NA
-2.10875642892328	0.00269904165282547	SMESG000022667.1	Wnt.72	Ctrl.72	MS3_00445	Lox5a	dd_Smed_v6_13919_0_1,dd_Smed_v6_16227_0_1	HOXB7			Y
-2.10862999406587	0.00269904165282547	SMESG000024191.1	Wnt.72	Ctrl.72	WNT1	Wnt1	dd_Smed_v6_28398_0_1	WNT1
-1.96959231399055	0.0305970348075719	SMESG000029574.1	Wnt.72	Ctrl.72	NA		dd_Smed_v6_135_0_1	NA
-1.96002084365452	0.0489858965793512	SMESG000056439.1	Wnt.72	Ctrl.72	NA		NA	NA
-1.75208665645272	0.0235758183101178	SMESG000057720.1	Wnt.72	Ctrl.72	NA		dd_Smed_v6_34946_0_1	NA
-1.72924585623211	0.0328185180084301	SMESG000018453.1	Wnt.72	Ctrl.72	PLG	plasminogen	dd_Smed_v6_23420_0_1	PLG		Y	Y
-1.70855108942789	0.0169091393691611	SMESG000065075.1	Wnt.72	Ctrl.72	NA		dd_Smed_v6_102_0_1	NA
-1.58326214724297	0.0242324755884513	SMESG000067874.1	Wnt.72	Ctrl.72	NA		NA	NA
-1.57060526481258	0.0436855446974428	SMESG000043419.1	Wnt.72	Ctrl.72	NA		dd_Smed_v6_644_0_1	NA
-1.55474497720784	0.0403855348403666	SMESG000050785.1	Wnt.72	Ctrl.72	NA		NA	NA
-1.54576788367003	0.0455012410670143	SMESG000043420.1	Wnt.72	Ctrl.72	NA		dd_Smed_v6_460_0_1	NA
-1.54041306152128	0.00269904165282547	SMESG000044469.1	Wnt.72	Ctrl.72	HOXC6	Hox4b	dd_Smed_v6_2442_0_1	HOXC4		Y	Y
-1.52135083981018	0.0260140141135672	SMESG000021386.1	Wnt.72	Ctrl.72	NA		NA	NA
-1.45699389773574	0.0166995592740142	SMESG000067873.1	Wnt.72	Ctrl.72	NA		NA	NA
-1.45561250240279	0.0293774698532281	SMESG000078263.1	Wnt.72	Ctrl.72	NA		dd_Smed_v6_17303_0_1	NA		Y
-1.43256325500186	0.0268477140339574	SMESG000027529.1	Wnt.72	Ctrl.72	NA		dd_Smed_v6_9204_0_1,dd_Smed_v6_9204_0_2	NA
-1.42718083671796	0.0242324755884513	SMESG000008996.1	Wnt.72	Ctrl.72	NA		dd_Smed_v6_18537_0_1,dd_Smed_v6_18537_0_2,dd_Smed_v6_18537_0_3	NA
-1.42607287807026	0.0108782173002653	SMESG000022668.1	Wnt.72	Ctrl.72	HOXC12	Post2c	dd_Smed_v6_12467_0_1	HOXD9		Y	Y
-1.42230845141177	0.0200688006765503	SMESG000019979.1	Wnt.72	Ctrl.72	NA		dd_Smed_v6_12619_0_1	NA		Y
-1.41684802020119	0.0171586152614699	SMESG000051996.1	Wnt.72	Ctrl.72	NA		dd_Smed_v6_2723_0_1,dd_Smed_v6_2723_0_2	NA
-1.39668037453989	0.000760265055169502	SMESG000023227.1	Wnt.72	Ctrl.72	SP3	Sp5	dd_Smed_v6_7824_0_1	SP3	Y	Y	Y
-1.37359133725319	0.0166995592740142	SMESG000063517.1	Wnt.72	Ctrl.72	CP1		NA	CTSL
-1.34786507150962	0.0272914973125901	SMESG000034754.1	Wnt.72	Ctrl.72	PGD		NA	PGD
-1.34139367510459	0.0495851298688942	SMESG000065348.1	Wnt.72	Ctrl.72	NA		dd_Smed_v6_1320_0_1	NA
-1.33295065465367	0.0363763899083048	SMESG000078157.1	Wnt.72	Ctrl.72	NA		dd_Smed_v6_3434_0_1	NA
-1.30515410379653	0.0139191072283672	SMESG000074928.1	Wnt.72	Ctrl.72	ISCW_ISCW004707	Wnt11-2	dd_Smed_v6_16209_0_1	WNT4			Y
-1.30504361976233	0.0407865054496179	SMESG000037574.1	Wnt.72	Ctrl.72	NA		dd_Smed_v6_288_0_1	NA
-1.29938485795292	0.0145608715738755	SMESG000063621.1	Wnt.72	Ctrl.72	UBC		dd_Smed_v6_3286_0_20	UBC
-1.29457871268542	0.0309634100435584	SMESG000067658.1	Wnt.72	Ctrl.72	NA		dd_Smed_v6_21_0_1	NA
-1.28956081749782	0.0174246008291205	SMESG000045177.1	Wnt.72	Ctrl.72	NA		dd_Smed_v6_12548_0_1	NA
-1.28746685767014	0.0331233465785066	SMESG000013501.1	Wnt.72	Ctrl.72	NA		NA	NA
-1.28198179014718	0.026589379478319	SMESG000020039.1	Wnt.72	Ctrl.72	NA		dd_Smed_v6_14891_0_1	NA
-1.28129505194586	0.00693329725441846	SMESG000004519.1	Wnt.72	Ctrl.72	NA	Fz4	dd_Smed_v6_11650_0_1	FZD10			Y
-1.27777989782769	0.0309634100435584	SMESG000002221.1	Wnt.72	Ctrl.72	NA		NA	NA		Y
-1.27043725820423	0.0405404946419388	SMESG000062999.1	Wnt.72	Ctrl.72	NA		dd_Smed_v6_3686_0_1	NA			Y
-1.25299286450841	0.0437076523840686	SMESG000028927.1	Wnt.72	Ctrl.72	NA		NA	NA
-1.24087425522308	0.0224139902664523	SMESG000014992.1	Wnt.72	Ctrl.72	NA		dd_Smed_v6_3912_0_1	NA	Y	Y
-1.23352783959692	0.0304195159036052	SMESG000054106.1	Wnt.72	Ctrl.72	NA		dd_Smed_v6_1782_0_1	NA
-1.23239823252492	0.035576191704571	SMESG000074896.1	Wnt.72	Ctrl.72	BARHL2	barh (homeobox)	dd_Smed_v6_18719_0_1	BARHL2		Y
-1.18661284557003	0.047117590476687	SMESG000071520.1	Wnt.72	Ctrl.72	NA		dd_Smed_v6_7997_1_1,dd_Smed_v6_7997_1_10,dd_Smed_v6_7997_1_11,dd_Smed_v6_7997_1_12,dd_Smed_v6_7997_1_13,dd_Smed_v6_7997_1_14,dd_Smed_v6_7997_1_15,dd_Smed_v6_7997_1_16,dd_Smed_v6_7997_1_17,dd_Smed_v6_7997_1_18,dd_Smed_v6_7997_1_19,dd_Smed_v6_7997_1_2,dd_Smed_v6_7997_1_20,dd_Smed_v6_7997_1_22,dd_Smed_v6_7997_1_23,dd_Smed_v6_7997_1_24,dd_Smed_v6_7997_1_25,dd_Smed_v6_7997_1_26,dd_Smed_v6_7997_1_27,dd…	NA
-1.18241203021966	0.0181183001068098	SMESG000053987.1	Wnt.72	Ctrl.72	NA		NA	NA
-1.15164915358336	0.0377647941567776	SMESG000042253.1	Wnt.72	Ctrl.72	NA		dd_Smed_v6_13413_0_1	NA
-1.15137471633166	0.035750552159301	SMESG000016778.1	Wnt.72	Ctrl.72	UBB		dd_Smed_v6_422_0_1	NA			Y
-1.14860343633491	0.0113899671972379	SMESG000015791.1	Wnt.72	Ctrl.72	MS3_01752		dd_Smed_v6_4026_0_1,dd_Smed_v6_4026_0_2	TDG		Y
-1.14754025257258	0.0193928296074527	SMESG000031090.1	Wnt.72	Ctrl.72	NA		dd_Smed_v6_2258_0_1	NA			Y
-1.14171862073281	0.0309634100435584	SMESG000027544.1	Wnt.72	Ctrl.72	NA		dd_Smed_v6_9482_0_1	NA
-1.13496086559608	0.0414921951361014	SMESG000019461.1	Wnt.72	Ctrl.72	NA		NA	NA
-1.13469207715051	0.0243091633202805	SMESG000002557.1	Wnt.72	Ctrl.72	MS3_05320	Smed-col4-5	dd_Smed_v6_7811_0_1	COL4A2
-1.13205896601521	0.0431484565004152	SMESG000016302.1	Wnt.72	Ctrl.72	NA		dd_Smed_v6_8936_0_1,dd_Smed_v6_8936_0_2	NA
-1.12574346693058	0.0372685916972922	SMESG000010972.1	Wnt.72	Ctrl.72	NA		dd_Smed_v6_3772_0_1,dd_Smed_v6_3772_0_2	SNRPC		Y
-1.12407434848317	0.0350752717828778	SMESG000040616.1	Wnt.72	Ctrl.72	GM9763		dd_Smed_v6_277_0_1	UQCRH
-1.11518272488985	0.0224139902664523	SMESG000002023.1	Wnt.72	Ctrl.72	MX2		NA	MX2
-1.11303581426992	0.0374889322143548	SMESG000016766.1	Wnt.72	Ctrl.72	MS3_01602	Smed-col4-3	dd_Smed_v6_2337_0_1	COL24A1
-1.11127933588685	0.0293824038836541	SMESG000024910.1	Wnt.72	Ctrl.72	NA		NA	NA
-1.11063480408774	0.0339587974486688	SMESG000014551.1	Wnt.72	Ctrl.72	NA		NA	NA
-1.10961133621866	0.0299289839366122	SMESG000049195.1	Wnt.72	Ctrl.72	NA		dd_Smed_v6_768_0_1,dd_Smed_v6_768_0_2	NA
-1.10892546261763	0.0166995592740142	SMESG000000411.1	Wnt.72	Ctrl.72	NA		NA	NA
-1.10842572170639	0.0274391749042957	SMESG000025889.1	Wnt.72	Ctrl.72	NA		dd_Smed_v6_17_0_1	NA
-1.09554419066918	0.0359124678715618	SMESG000025651.1	Wnt.72	Ctrl.72	NA		NA	NA	Y	Y
-1.09482510459435	0.0255918651498341	SMESG000043009.1	Wnt.72	Ctrl.72	CG8188		dd_Smed_v6_7621_0_1	UBE2S
-1.09168384222012	0.0224139902664523	SMESG000080985.1	Wnt.72	Ctrl.72	NA		dd_Smed_v6_7288_0_1	NA
-1.08593304648851	0.0489036656213166	SMESG000072807.1	Wnt.72	Ctrl.72	DANA\GF16990		dd_Smed_v6_51_1_1	ASTL
-1.07407551187558	0.0242324755884513	SMESG000004222.1	Wnt.72	Ctrl.72	NOTUM	Notum	dd_Smed_v6_24180_0_1	NOTUM
-1.07391750432271	0.0139191072283672	SMESG000031290.1	Wnt.72	Ctrl.72	NA		dd_Smed_v6_4279_0_1	NA
-1.07219829315451	0.0139191072283672	SMESG000009290.1	Wnt.72	Ctrl.72	NA		dd_Smed_v6_815_0_1	NA
-1.06721802756398	0.0332930669748728	SMESG000021729.1	Wnt.72	Ctrl.72	DERE\GG25042	Smed-col4-2	dd_Smed_v6_2197_0_1	COL4A2
-1.06580969762423	0.0411033695045225	SMESG000013430.1	Wnt.72	Ctrl.72	MS3_11446	pou (homeobox) pit	dd_Smed_v6_15555_0_1	POU4F3
-1.06156073153884	0.0355563435207495	SMESG000064133.1	Wnt.72	Ctrl.72	NA		dd_Smed_v6_5943_0_1	NA
-1.06094258709718	0.0240532600023808	SMESG000081078.1	Wnt.72	Ctrl.72	NA		dd_Smed_v6_1525_0_1	NA		Y
-1.05748773560218	0.035559093248018	SMESG000072142.1	Wnt.72	Ctrl.72	NA		dd_Smed_v6_1267_0_1	NA
-1.05465891415789	0.0270053022805213	SMESG000034282.1	Wnt.72	Ctrl.72	MS3_09443		dd_Smed_v6_3977_0_1	SNAP25
-1.05438025033858	0.0479230834215192	SMESG000002071.1	Wnt.72	Ctrl.72	MS3_08290	Troponin I	dd_Smed_v6_323_0_1,dd_Smed_v6_323_0_2	TNNI2		Y
-1.04314774013701	0.0175431747716173	SMESG000049716.1	Wnt.72	Ctrl.72	CTSV		dd_Smed_v6_582_0_1	CTSV			Y
-1.04279501497649	0.023649824958831	SMESG000033553.1	Wnt.72	Ctrl.72	PRPF8		dd_Smed_v6_2504_0_1	PRPF8
-1.04171496962629	0.0435405211216717	SMESG000074861.1	Wnt.72	Ctrl.72	ATPIF1		dd_Smed_v6_1438_0_1	ATPIF1
-1.03675991945831	0.0338547147391802	SMESG000036565.1	Wnt.72	Ctrl.72	NA		dd_Smed_v6_4963_0_1	NA
-1.03576671133917	0.0254330824682404	SMESG000050443.1	Wnt.72	Ctrl.72	PI16	core glycoprotein	dd_Smed_v6_2187_0_1	CRISP3
-1.03488641317579	0.0272914973125901	SMESG000038117.1	Wnt.72	Ctrl.72	SHARPIN		dd_Smed_v6_3486_0_1	RBCK1			Y
-1.03228122315735	0.0328185180084301	SMESG000066271.1	Wnt.72	Ctrl.72	CLEC2D		dd_Smed_v6_2649_0_1,dd_Smed_v6_2649_0_2	NA
-1.03076516078433	0.0274921631858767	SMESG000058066.1	Wnt.72	Ctrl.72	CRE-CEY-1		dd_Smed_v6_52_0_1	YBX1
-1.02932374661459	0.0318959223507691	SMESG000009918.1	Wnt.72	Ctrl.72	NA		dd_Smed_v6_2048_0_1	NA
-1.02743226721929	0.0224139902664523	SMESG000020232.1	Wnt.72	Ctrl.72	FAF2		dd_Smed_v6_2403_0_1	FAF2
-1.02636759403184	0.0387907984927074	SMESG000063825.1	Wnt.72	Ctrl.72	VIMP		dd_Smed_v6_569_0_1	VIMP
-1.02533614866141	0.0369382338822024	SMESG000026492.1	Wnt.72	Ctrl.72	TLK2		dd_Smed_v6_24862_0_1	TLK1		Y
-1.02471924193459	0.0152824596683107	SMESG000066725.1	Wnt.72	Ctrl.72	SOX102F	Smed-soxP5	dd_Smed_v6_9050_0_1	SOX5
-1.02162794371711	0.0272390478451389	SMESG000074600.1	Wnt.72	Ctrl.72	MS3_09279		dd_Smed_v6_6219_0_1	ARID1B
-1.02061961582074	0.0242324755884513	SMESG000072057.1	Wnt.72	Ctrl.72	TRAF2		dd_Smed_v6_6054_0_1,dd_Smed_v6_6054_0_2,dd_Smed_v6_6054_0_3	NA
-1.00937994275848	0.0495568908287708	SMESG000049512.1	Wnt.72	Ctrl.72	MS3_08366		dd_Smed_v6_373_0_1	CSRP1
-1.00504106427879	0.0483417930491949	SMESG000050444.1	Wnt.72	Ctrl.72	PI16		dd_Smed_v6_2187_0_1	CRISP2
-3.0028661896583	0.0487490878933314	SMESG000012688.1	Wnt.72	Ctrl.72	NA		dd_Smed_v6_55_0_1	NA
-2.8843357785645	0.0428258500663169	SMESG000027528.1	Wnt.72	Ctrl.72	NA		dd_Smed_v6_36283_0_1	NA
-2.1060674119448	0.0142244374060643	SMESG000015861.1	Wnt.72	Ctrl.72	NA		dd_Smed_v6_10783_0_1	NA	Y	Y
-1.7752626112132	0.0338393782772129	SMESG000024476.1	Wnt.72	Ctrl.72	NA		NA	NA
-1.5133032210555	0.0468069937625758	SMESG000019978.1	Wnt.72	Ctrl.72	NA		NA	NA
-1.2225262870487	0.033546548677642	SMESG000074929.1	Wnt.72	Ctrl.72	IF4E		dd_Smed_v6_20535_0_1	EIF4E1B
-1.1541722422573	0.0320592264107012	SMESG000052764.1	Wnt.72	Ctrl.72	NA		dd_Smed_v6_3383_0_1	ARF1
-1.1112809942186	0.0438049366959819	SMESG000037137.1	Wnt.72	Ctrl.72	NA		dd_Smed_v6_1632_0_1	NA		Y
-1.0969117097846	0.0101770352790491	SMESG000049663.1	Wnt.72	Ctrl.72	TRAF3		dd_Smed_v6_3528_0_1,dd_Smed_v6_490_0_1,dd_Smed_v6_490_0_10,dd_Smed_v6_490_0_11,dd_Smed_v6_490_0_13,dd_Smed_v6_490_0_14,dd_Smed_v6_490_0_2,dd_Smed_v6_490_0_3,dd_Smed_v6_490_0_4,dd_Smed_v6_490_0_6,dd_Smed_v6_9170_0_7	NA
-1.0621114255387	0.0272914973125901	SMESG000002154.1	Wnt.72	Ctrl.72	LASP1		dd_Smed_v6_1218_0_1	LASP1		Y
-1.0457744681442	0.0400832162809168	SMESG000026652.1	Wnt.72	Ctrl.72	NA		dd_Smed_v6_4650_0_1	PSIP1	Y	Y
-1.0237366103301	0.0268477140339574	SMESG000014374.1	Wnt.72	Ctrl.72	MS3_05614		dd_Smed_v6_1970_0_1	NCALD
-1.0144646658469	0.046193229735929	SMESG000011025.1	Wnt.72	Ctrl.72	F751_2456		dd_Smed_v6_2765_0_1	FKBP2
-1.264497105107	0.0139191072283672	SMESG000070004.1	Wnt.72	Ctrl.72	NA		NA	NA
-0.998479201636247	0.019239675007489	SMESG000029703.1	Wnt.72	Ctrl.72	NA		dd_Smed_v6_1243_0_5	NA
-0.99679419023211	0.0139191072283672	SMESG000040141.1	Wnt.72	Ctrl.72	TCM_043066		dd_Smed_v6_2532_0_1	NFYB		Y
-0.995400797111572	0.0462226119114307	SMESG000000229.1	Wnt.72	Ctrl.72	GS2		dd_Smed_v6_646_0_1	GLUL
-0.995000223438172	0.0292949725953378	SMESG000036897.1	Wnt.72	Ctrl.72	MS3_05731		dd_Smed_v6_5026_0_1	WBP11
-0.993850186836479	0.00269904165282547	SMESG000021620.1	Wnt.72	Ctrl.72	PDZRN4		dd_Smed_v6_5781_0_1,dd_Smed_v6_5781_0_2	PDZD4		Y
-0.993355366547385	0.0139191072283672	SMESG000049200.1	Wnt.72	Ctrl.72	PTPRG		dd_Smed_v6_2457_0_1,dd_Smed_v6_768_0_1,dd_Smed_v6_768_0_2	PTPRG		Y
-0.993160243803933	0.0359124678715618	SMESG000010456.1	Wnt.72	Ctrl.72	T265_08090		dd_Smed_v6_1968_2_1,dd_Smed_v6_1968_2_2,dd_Smed_v6_1968_2_3	SH2D5
-0.992852518697267	0.028689456822781	SMESG000005487.1	Wnt.72	Ctrl.72	TUBA3A		dd_Smed_v6_38_0_1,dd_Smed_v6_38_0_2	TUBA3D
-0.992115340146554	0.0046892495138259	SMESG000071791.1	Wnt.72	Ctrl.72	AGGF1		dd_Smed_v6_5707_0_1	AGGF1		Y
-0.986625116604777	0.0321185420186714	SMESG000043329.1	Wnt.72	Ctrl.72	NA		dd_Smed_v6_3738_0_1	NA
-0.985182439611248	0.035750552159301	SMESG000026762.1	Wnt.72	Ctrl.72	NA		dd_Smed_v6_47555_0_1,dd_Smed_v6_76951_0_1,dd_Smed_v6_81332_0_1	KIF3A,KIFC3
-0.98484358693663	0.0174246008291205	SMESG000043802.1	Wnt.72	Ctrl.72	PLSCR1		dd_Smed_v6_2582_0_5,dd_Smed_v6_4899_0_1,dd_Smed_v6_7024_1_1	PLSCR1
-0.98315209893422	0.041915785358863	SMESG000049722.1	Wnt.72	Ctrl.72	NA	Cathepsin L2	dd_Smed_v6_175_0_1	CTSV
-0.982799971573376	0.0317930548682006	SMESG000055023.1	Wnt.72	Ctrl.72	MS3_03243		dd_Smed_v6_2492_0_1	KLKB1
-0.981649432307821	0.0369382338822024	SMESG000025209.1	Wnt.72	Ctrl.72	MS3_04920		dd_Smed_v6_198_0_1	CELA1
-0.980069087589256	0.0287707811636133	SMESG000069780.1	Wnt.72	Ctrl.72	NA		dd_Smed_v6_12876_0_1	NA
-0.977656666698357	0.0371005623215431	SMESG000066546.1	Wnt.72	Ctrl.72	MS3_05320	Smed-col4-4	dd_Smed_v6_2500_0_1	COL24A1		Y
-0.975558856581805	0.0350752717828778	SMESG000009969.1	Wnt.72	Ctrl.72	AAEL_AAEL001428		dd_Smed_v6_22479_0_1	HEY2		Y
-0.972948623586421	0.01481635043804	SMESG000074461.1	Wnt.72	Ctrl.72	NA	EIF4G	dd_Smed_v6_2612_0_2,dd_Smed_v6_3367_0_1,dd_Smed_v6_3367_0_2	NA
-0.966314363121437	0.0368560860017487	SMESG000026642.1	Wnt.72	Ctrl.72	NA		dd_Smed_v6_2657_0_1,dd_Smed_v6_2657_0_2	NA
-0.958790930872443	0.0371254528762836	SMESG000002004.1	Wnt.72	Ctrl.72	MX2		dd_Smed_v6_3169_0_1	DNM3,MX2			Y
-0.956373841689236	0.00693329725441846	SMESG000032417.1	Wnt.72	Ctrl.72	PYGO1		dd_Smed_v6_6971_0_1	NA
-0.955343982804888	0.0287707811636133	SMESG000049194.1	Wnt.72	Ctrl.72	NA		dd_Smed_v6_768_0_1,dd_Smed_v6_768_0_2	NA		Y
-0.954816900517501	0.0292949725953378	SMESG000072174.1	Wnt.72	Ctrl.72	PPP1R16B		dd_Smed_v6_5403_0_1	PPP1R16B
-0.95119668570829	0.0318959223507691	SMESG000044479.1	Wnt.72	Ctrl.72	NA		dd_Smed_v6_2712_3_12,dd_Smed_v6_2712_3_16,dd_Smed_v6_2712_3_17,dd_Smed_v6_2712_3_19	NA
-0.951087734723837	0.0169091393691611	SMESG000013315.1	Wnt.72	Ctrl.72	SMARCC2		dd_Smed_v6_1804_0_1	SMARCC2
-0.949004584702799	0.047117590476687	SMESG000017115.1	Wnt.72	Ctrl.72	MS3_03872		dd_Smed_v6_4479_1_1	NA
-0.948129523113227	0.0332930669748728	SMESG000065125.1	Wnt.72	Ctrl.72	DAZAP2-LIKE		dd_Smed_v6_2852_0_1	NA
-0.94734387087983	0.0399093788692525	SMESG000047315.1	Wnt.72	Ctrl.72	NA		dd_Smed_v6_5128_0_1	NA
-0.946853092486841	0.0445174348698993	SMESG000030828.1	Wnt.72	Ctrl.72	MS3_08904		dd_Smed_v6_880_0_1	TSTD1
-0.946452788138711	0.0301177268732877	SMESG000009892.1	Wnt.72	Ctrl.72	CDC42SE2		dd_Smed_v6_2418_0_1	NA		Y
-0.941565001352589	0.0471742871212971	SMESG000072006.1	Wnt.72	Ctrl.72	NA		dd_Smed_v6_6131_0_1	NA
-0.939355211581135	0.0233803992437203	SMESG000021608.1	Wnt.72	Ctrl.72	NA		dd_Smed_v6_2260_0_1	NA
-0.937832596096982	0.0219908436776188	SMESG000059698.1	Wnt.72	Ctrl.72	NA		dd_Smed_v6_188_0_1	NA		Y
-0.936717111175797	0.0315853464313241	SMESG000010278.1	Wnt.72	Ctrl.72	NA	rnf43	dd_Smed_v6_2844_0_1,dd_Smed_v6_4088_0_1	RNF38		Y
-0.935219493012687	0.0320592264107012	SMESG000055046.1	Wnt.72	Ctrl.72	CDK11A		dd_Smed_v6_9430_0_1	CDK11B
-0.934119843567849	0.0317960306486844	SMESG000061090.1	Wnt.72	Ctrl.72	NA		dd_Smed_v6_1300_0_1,dd_Smed_v6_1300_0_2	NA		Y
-0.932943749332047	0.0492644440001467	SMESG000019746.1	Wnt.72	Ctrl.72	LQFR		dd_Smed_v6_1065_0_1	CLINT1		Y
-0.932043919175629	0.0482202683071918	SMESG000049496.1	Wnt.72	Ctrl.72	CG13375		dd_Smed_v6_15091_0_1	RASD1		Y
-0.930312285786924	0.0430269946733828	SMESG000043852.1	Wnt.72	Ctrl.72	NA		dd_Smed_v6_1483_0_1	NA
-0.929899582090331	0.0322648492165883	SMESG000074445.1	Wnt.72	Ctrl.72	KIAA1429		dd_Smed_v6_4676_0_1	KIAA1429
-0.929267587981258	0.0186646012131507	SMESG000014803.1	Wnt.72	Ctrl.72	TRAF6		NA	NA
-0.928017301420007	0.035750552159301	SMESG000001252.1	Wnt.72	Ctrl.72	TGT		dd_Smed_v6_11928_0_1	QTRT1
-0.927848656877178	0.0409271044943363	SMESG000003969.1	Wnt.72	Ctrl.72	MS3_10268		dd_Smed_v6_225_0_1	CHCHD10
-0.924540887274072	0.0272390478451389	SMESG000050053.1	Wnt.72	Ctrl.72	NA		dd_Smed_v6_6481_0_1,dd_Smed_v6_6481_0_2,dd_Smed_v6_6481_0_3	LIN54
-0.924489748654094	0.0369382338822024	SMESG000011029.1	Wnt.72	Ctrl.72	MS3_09846		dd_Smed_v6_660_0_1	CALM2
-0.92394806784605	0.0491722827229849	SMESG000017206.1	Wnt.72	Ctrl.72	TLX2		dd_Smed_v6_13781_0_1	TLX3		Y
-0.923747042488054	0.0460905214286262	SMESG000037557.1	Wnt.72	Ctrl.72	TOP2B		dd_Smed_v6_1626_0_3	TOP2B		Y
-0.921366690512359	0.019150675814534	SMESG000029912.1	Wnt.72	Ctrl.72	MS3_02173		dd_Smed_v6_5057_0_1	NA
-0.920825715916749	0.0328185180084301	SMESG000026136.1	Wnt.72	Ctrl.72	NA		dd_Smed_v6_4323_0_1,dd_Smed_v6_7269_0_1,dd_Smed_v6_7269_0_2	NA
-0.919842600307847	0.0163538081680844	SMESG000025655.1	Wnt.72	Ctrl.72	NA		dd_Smed_v6_2047_0_1	NA
-0.91766945290747	0.0387984789877472	SMESG000048912.1	Wnt.72	Ctrl.72	ACA1_257540		dd_Smed_v6_172_1_1	RNASET2		Y
-0.917405879629931	0.019150675814534	SMESG000067876.1	Wnt.72	Ctrl.72	NA		NA	NA
-0.91614282857245	0.0248638400188196	SMESG000032185.1	Wnt.72	Ctrl.72	MS3_07840		dd_Smed_v6_3776_0_1	NA
-0.91511976515074	0.0445632200030203	SMESG000024586.1	Wnt.72	Ctrl.72	NA		dd_Smed_v6_8725_0_1	FAM183A
-0.914603351969669	0.028689456822781	SMESG000010468.1	Wnt.72	Ctrl.72	TVAG_081680		dd_Smed_v6_593_1_11,dd_Smed_v6_593_1_12,dd_Smed_v6_593_1_9	ANKDD1B
-0.912628191104385	0.0046892495138259	SMESG000016474.1	Wnt.72	Ctrl.72	NA		dd_Smed_v6_1198_0_1	39326
-0.90600541793863	0.0308217686344644	SMESG000035940.1	Wnt.72	Ctrl.72	NA		NA	NA
-0.905327630605572	0.0362949287380935	SMESG000076268.1	Wnt.72	Ctrl.72	NR2E1		dd_Smed_v6_25420_0_1	NR2E1
-0.904656688529927	0.0419496601028278	SMESG000014559.1	Wnt.72	Ctrl.72	NA		NA	NA
-0.903575271661221	0.0268477140339574	SMESG000017173.1	Wnt.72	Ctrl.72	SMC3		dd_Smed_v6_3809_0_1	SMC3
-0.901660024261512	0.0220031768342561	SMESG000023118.1	Wnt.72	Ctrl.72	NKX6-2	Smed-nkx6-2	dd_Smed_v6_12873_0_1	NKX6-1		Y
-0.901603911442567	0.0392723046209221	SMESG000060084.1	Wnt.72	Ctrl.72	L(2)GD1		dd_Smed_v6_4807_0_1,dd_Smed_v6_4807_0_2	CC2D1A	Y	Y
-0.90123965733487	0.0328185180084301	SMESG000022714.1	Wnt.72	Ctrl.72	NA		dd_Smed_v6_3300_0_1	NA		Y
-0.899611041579369	0.0328988494158199	SMESG000016782.1	Wnt.72	Ctrl.72	UBB		NA	NA
-0.897224602456382	0.0422842998063177	SMESG000048838.1	Wnt.72	Ctrl.72	TFDP1		dd_Smed_v6_2073_0_1,dd_Smed_v6_3643_0_1	TFDP1		Y
-0.894491042428418	0.037837070187381	SMESG000076142.1	Wnt.72	Ctrl.72	NA		dd_Smed_v6_719_0_1	NA
-0.894022707525577	0.0337023663312908	SMESG000054781.1	Wnt.72	Ctrl.72	NA		dd_Smed_v6_69_0_1	NA
-0.893830640023518	0.0322648492165883	SMESG000027295.1	Wnt.72	Ctrl.72	DGRI\GH10892		dd_Smed_v6_3458_0_1,dd_Smed_v6_3458_0_2,dd_Smed_v6_4153_0_1	ACIN1
-0.891980915302735	0.0416511563457071	SMESG000017245.1	Wnt.72	Ctrl.72	MEKK1		NA	MAP3K3
-0.891145906698374	0.0428258500663169	SMESG000019778.1	Wnt.72	Ctrl.72	NA		NA	NA
-0.890198016105558	0.0245333325864642	SMESG000049844.1	Wnt.72	Ctrl.72	TRAF3		dd_Smed_v6_490_0_15,dd_Smed_v6_490_0_18,dd_Smed_v6_490_0_2,dd_Smed_v6_490_0_3,dd_Smed_v6_490_0_4,dd_Smed_v6_490_0_7,dd_Smed_v6_490_0_8	TRAF4
-0.88936455651081	0.0166995592740142	SMESG000021412.1	Wnt.72	Ctrl.72	BCKDHA		dd_Smed_v6_10732_0_1	BCKDHA			Y
-0.888139834930588	0.0330808741499359	SMESG000023303.1	Wnt.72	Ctrl.72	MED1		dd_Smed_v6_6432_0_1,dd_Smed_v6_6432_0_2,dd_Smed_v6_6432_0_3	MED1
-0.883600308690954	0.0340642666661696	SMESG000041611.1	Wnt.72	Ctrl.72	MS3_05462		dd_Smed_v6_1935_0_1,dd_Smed_v6_5957_0_1	SREK1
-0.882318218019813	0.035576191704571	SMESG000008610.1	Wnt.72	Ctrl.72	CNBP		dd_Smed_v6_947_0_1	CNBP
-0.882038200779439	0.0336677603535935	SMESG000075268.1	Wnt.72	Ctrl.72	NA		dd_Smed_v6_11332_0_1,dd_Smed_v6_9464_0_1	ZNF175,ZNF619		Y
-0.879951920342492	0.0360230843266009	SMESG000010816.1	Wnt.72	Ctrl.72	UTP14A		dd_Smed_v6_3884_0_1,dd_Smed_v6_3884_0_2	UTP14C
-0.878042968276874	0.0317114305128604	SMESG000079612.1	Wnt.72	Ctrl.72	AAEL_AAEL013985		dd_Smed_v6_3181_0_1	DDX46		Y
-0.877225684335054	0.03542118906011	SMESG000070273.1	Wnt.72	Ctrl.72	MSN		dd_Smed_v6_1131_0_1	MSN
-0.875991700361727	0.0495568908287708	SMESG000048961.1	Wnt.72	Ctrl.72	MS3_00614		dd_Smed_v6_2687_0_1,dd_Smed_v6_3934_0_1	DSCAML1		Y
-0.875835866477559	0.0181183001068098	SMESG000001061.1	Wnt.72	Ctrl.72	NA		dd_Smed_v6_9824_0_1	RIMBP3C
-0.871124054964914	0.0345609182876657	SMESG000040645.1	Wnt.72	Ctrl.72	FOXK1	Smed-FoxK	dd_Smed_v6_5767_0_1	FOXK1
-0.868356288318675	0.0260140141135672	SMESG000002896.1	Wnt.72	Ctrl.72	T265_06319		dd_Smed_v6_14213_0_1,dd_Smed_v6_14213_0_2	NA
-0.868273108462827	0.0290999591609818	SMESG000072973.1	Wnt.72	Ctrl.72	YLPM1		dd_Smed_v6_6970_0_1	YLPM1
-0.867334272051238	0.0361477822827115	SMESG000058013.1	Wnt.72	Ctrl.72	YBX2		dd_Smed_v6_35_0_2	YBX1
-0.866473152829123	0.0270053022805213	SMESG000072172.1	Wnt.72	Ctrl.72	NA		dd_Smed_v6_4123_0_1	NA
-0.865763125542772	0.0332930669748728	SMESG000024991.1	Wnt.72	Ctrl.72	NA		dd_Smed_v6_69_0_2	NA
-0.863692564014888	0.0293949015415407	SMESG000013648.1	Wnt.72	Ctrl.72	MS3_01657		dd_Smed_v6_10082_0_1,dd_Smed_v6_10082_0_2,dd_Smed_v6_10082_0_3	NVL
-0.863647185773593	0.0338547147391802	SMESG000063850.1	Wnt.72	Ctrl.72	MS3_08987		dd_Smed_v6_2529_0_1	ENAH
-0.863631469949803	0.0166995592740142	SMESG000069975.1	Wnt.72	Ctrl.72	NA		dd_Smed_v6_8419_0_1	TAF3
-0.860022799934757	0.0139191072283672	SMESG000026022.1	Wnt.72	Ctrl.72	NA		dd_Smed_v6_6490_1_1,dd_Smed_v6_6490_1_2	NA
-0.859971911275514	0.0445632200030203	SMESG000052984.1	Wnt.72	Ctrl.72	NA		dd_Smed_v6_9885_0_1	NA
-0.859945398939967	0.0312167775230561	SMESG000022578.1	Wnt.72	Ctrl.72	TGFB1I1		dd_Smed_v6_27735_0_1,dd_Smed_v6_9298_0_1	PXN,TGFB1I1
-0.859263540755247	0.0348547618635373	SMESG000029652.1	Wnt.72	Ctrl.72	MS3_06690		dd_Smed_v6_5323_0_1	RASSF1
-0.859256887609732	0.0330808741499359	SMESG000025428.1	Wnt.72	Ctrl.72	NA		dd_Smed_v6_2887_0_1,dd_Smed_v6_2887_0_2	NA
-0.858714460449892	0.0425565912675159	SMESG000010590.1	Wnt.72	Ctrl.72	NA		dd_Smed_v6_11388_0_1	NA		Y
-0.85751191973771	0.0272914973125901	SMESG000065196.1	Wnt.72	Ctrl.72	NA		dd_Smed_v6_6481_0_1,dd_Smed_v6_6481_0_2,dd_Smed_v6_6481_0_3	LIN54
-0.855357080872509	0.0422217361534984	SMESG000043341.1	Wnt.72	Ctrl.72	NA		dd_Smed_v6_3738_0_2,dd_Smed_v6_3738_0_3,dd_Smed_v6_3738_0_4	NA		Y
-0.855319429393104	0.047117590476687	SMESG000065079.1	Wnt.72	Ctrl.72	NA		NA	NA
-0.854654782409905	0.0175431747716173	SMESG000034317.1	Wnt.72	Ctrl.72	MYOD1	Smed-myoD	dd_Smed_v6_12634_0_1	MYF5		Y
-0.853390008668156	0.0445085278035695	SMESG000030842.1	Wnt.72	Ctrl.72	PCDHB14		dd_Smed_v6_14778_0_1	PCDH1
-0.853214348703301	0.0407656196433598	SMESG000014357.1	Wnt.72	Ctrl.72	RBM26_1		dd_Smed_v6_5737_0_1,dd_Smed_v6_5737_0_2	NA
-0.852526765254967	0.00831672208102747	SMESG000025925.1	Wnt.72	Ctrl.72	NA	AxinB	dd_Smed_v6_5531_0_1,dd_Smed_v6_5818_0_1	AXIN1		Y	Y
-0.851954424241487	0.0418228385833671	SMESG000066687.1	Wnt.72	Ctrl.72	NA		dd_Smed_v6_1605_0_1	IMMT
-0.851197507280716	0.0351815822190048	SMESG000055894.1	Wnt.72	Ctrl.72	NA		dd_Smed_v6_17284_0_1	NA
-0.849661214916594	0.047117590476687	SMESG000026488.1	Wnt.72	Ctrl.72	MS3_08711		dd_Smed_v6_10088_0_1,dd_Smed_v6_6431_0_1	TLK1
-0.849251126478363	0.0471742871212971	SMESG000051830.1	Wnt.72	Ctrl.72	NA		NA	NA
-0.84879758819051	0.0309634100435584	SMESG000049565.1	Wnt.72	Ctrl.72	TRAF3		dd_Smed_v6_490_0_2,dd_Smed_v6_490_0_4	TRAF4
-0.846748373857388	0.0349785830485113	SMESG000067154.1	Wnt.72	Ctrl.72	NA		dd_Smed_v6_6479_0_1,dd_Smed_v6_6479_0_2,dd_Smed_v6_6479_1_1	NA
-0.843834252590092	0.0350752717828778	SMESG000000559.1	Wnt.72	Ctrl.72	TRAF6		dd_Smed_v6_1243_0_1	TRAF4
-0.842571845494221	0.033546548677642	SMESG000049140.1	Wnt.72	Ctrl.72	NA		dd_Smed_v6_3710_0_1	NA
-0.839348794148052	0.049324250923425	SMESG000038704.1	Wnt.72	Ctrl.72	NA		dd_Smed_v6_555_0_1,dd_Smed_v6_555_0_2,dd_Smed_v6_555_0_3,dd_Smed_v6_637_0_2	CTTN
-0.839030736299598	0.0139191072283672	SMESG000049676.1	Wnt.72	Ctrl.72	TRAF3		NA	TRAF4
-0.838111023291404	0.0352343719642292	SMESG000073546.1	Wnt.72	Ctrl.72	NA		dd_Smed_v6_392_0_1	YBX1
-0.837337174732517	0.0314271052561209	SMESG000056346.1	Wnt.72	Ctrl.72	NA		dd_Smed_v6_2250_0_1,dd_Smed_v6_2250_0_2	NA
-0.837089287122491	0.0206996657933978	SMESG000067250.1	Wnt.72	Ctrl.72	TRAF3		NA	TRAF6
-0.837042222034925	0.0239361400481717	SMESG000063727.1	Wnt.72	Ctrl.72	UBC		dd_Smed_v6_15619_0_1	UBC
-0.836555621786725	0.0379488691313946	SMESG000035947.1	Wnt.72	Ctrl.72	PHUM_PHUM450840		dd_Smed_v6_4163_0_1	CDC5L
-0.836393978146353	0.0374889322143548	SMESG000071670.1	Wnt.72	Ctrl.72	EIF-4B		dd_Smed_v6_3282_1_1	NA		Y
-0.836155820433568	0.0468370091496166	SMESG000075974.1	Wnt.72	Ctrl.72	CFDP1		dd_Smed_v6_2321_0_1	CFDP1
-0.83422674884424	0.0271525624190633	SMESG000016254.1	Wnt.72	Ctrl.72	MS3_01452		dd_Smed_v6_6068_0_1,dd_Smed_v6_6068_0_2	USP6NL		Y
-0.833347989732454	0.0330808741499359	SMESG000080319.1	Wnt.72	Ctrl.72	NA		dd_Smed_v6_713_0_1	NA
-0.831506845632968	0.0437035649131811	SMESG000060570.1	Wnt.72	Ctrl.72	CBP20	nuclear cap-binding protein subunit 2-like	dd_Smed_v6_4139_0_1	NCBP2
-0.831330167893862	0.0260140141135672	SMESG000050569.1	Wnt.72	Ctrl.72	1110001J03RIK		dd_Smed_v6_3635_0_1	NA
-0.830318021374867	0.0223892139008519	SMESG000009090.1	Wnt.72	Ctrl.72	CPIPJ_CPIJ009276		dd_Smed_v6_2432_0_1	NA
-0.827399507898829	0.035750552159301	SMESG000025457.1	Wnt.72	Ctrl.72	NA		dd_Smed_v6_2554_0_1,dd_Smed_v6_2554_0_2	SMTN
-0.826626686401755	0.0245333325864642	SMESG000053122.1	Wnt.72	Ctrl.72	MS3_10058		dd_Smed_v6_5038_0_1	FAM109A		Y
-0.82398710301813	0.0462521182807678	SMESG000019014.1	Wnt.72	Ctrl.72	ALIX		dd_Smed_v6_1373_1_1,dd_Smed_v6_1373_1_2	PDCD6IP
-0.823566281434519	0.0166995592740142	SMESG000017121.1	Wnt.72	Ctrl.72	HB		dd_Smed_v6_5127_0_1,dd_Smed_v6_5127_0_2	ZNF142		Y
-0.82211319420919	0.0400832162809168	SMESG000017183.1	Wnt.72	Ctrl.72	NA		dd_Smed_v6_5841_0_1	NA
-0.821767110094877	0.0441427437933402	SMESG000071507.1	Wnt.72	Ctrl.72	MS3_04981		dd_Smed_v6_3133_0_1	HMBS
-0.819087418248618	0.0242324755884513	SMESG000053685.1	Wnt.72	Ctrl.72	WDR33		dd_Smed_v6_5567_0_1	WDR33
-0.817658816608561	0.00693329725441846	SMESG000056472.1	Wnt.72	Ctrl.72	AAEL_AAEL011722		dd_Smed_v6_5999_0_1	CPO
-0.816972936656309	0.0242324755884513	SMESG000066935.1	Wnt.72	Ctrl.72	NA		dd_Smed_v6_4765_0_1	NA
-0.816779252836972	0.0418228385833671	SMESG000037845.1	Wnt.72	Ctrl.72	NA		NA	NA
-0.816524433301148	0.0150303923157394	SMESG000002032.1	Wnt.72	Ctrl.72	MX1		dd_Smed_v6_32794_0_4	MX2
-0.814830986905498	0.0118962689291593	SMESG000045409.1	Wnt.72	Ctrl.72	NA		dd_Smed_v6_10500_0_1,dd_Smed_v6_5592_0_1,dd_Smed_v6_5592_0_2	NA
-0.813850913618512	0.0108289767524168	SMESG000030429.1	Wnt.72	Ctrl.72	T265_09196		dd_Smed_v6_6842_0_1,dd_Smed_v6_6842_0_2	ZNF679
-0.812430561962378	0.0174246008291205	SMESG000044463.1	Wnt.72	Ctrl.72	SKI	Smed-ski	dd_Smed_v6_10394_0_1	SKI		Y
-0.812248452637053	0.0370763115597712	SMESG000018018.1	Wnt.72	Ctrl.72	MS3_03366	DEAD box ATP-dependent RNA helicase, putative [Schistosoma mansoni]	dd_Smed_v6_6096_0_1	DDX49		Y
-0.811831601729559	0.0339587974486688	SMESG000026513.1	Wnt.72	Ctrl.72	RNF150		dd_Smed_v6_5532_0_1	RNF150
-0.811553064883014	0.0383225167762765	SMESG000028042.1	Wnt.72	Ctrl.72	NA		dd_Smed_v6_12683_1_4,dd_Smed_v6_12683_1_8	NA
-0.811358949738396	0.0438404371750339	SMESG000002801.1	Wnt.72	Ctrl.72	NA		dd_Smed_v6_3047_0_1	IGF2BP1,IGF2BP3
-0.8084895333035	0.0152824596683107	SMESG000011923.1	Wnt.72	Ctrl.72	NA		dd_Smed_v6_10453_0_1	NA
-0.808124186667711	0.0301551319168434	SMESG000051375.1	Wnt.72	Ctrl.72	MS3_03642	WntA	dd_Smed_v6_4877_0_1	WNT4	Y	Y
-0.80733869140662	0.0389566447849757	SMESG000051210.1	Wnt.72	Ctrl.72	NA		dd_Smed_v6_7743_0_1	DMAP1
-0.806741744297458	0.0224139902664523	SMESG000044397.1	Wnt.72	Ctrl.72	NA		dd_Smed_v6_4697_0_1	MDC1
-0.80648658615408	0.0305970348075719	SMESG000054669.1	Wnt.72	Ctrl.72	ZC2HC1A		dd_Smed_v6_2762_0_1	ZC2HC1A
-0.806369080110985	0.0497763712692834	SMESG000036336.1	Wnt.72	Ctrl.72	ETS65A	Ets	dd_Smed_v6_21270_0_1,dd_Smed_v6_28005_0_1	ERG
-0.805899901911062	0.0360760101927328	SMESG000050948.1	Wnt.72	Ctrl.72	NA		dd_Smed_v6_861_0_1,dd_Smed_v6_861_0_2,dd_Smed_v6_861_0_3	NA
-0.805175168452095	0.0443179551658029	SMESG000048911.1	Wnt.72	Ctrl.72	PPFIA2		dd_Smed_v6_5468_0_1,dd_Smed_v6_5468_0_2	PPFIA2
-0.804498127789222	0.0350752717828778	SMESG000028282.1	Wnt.72	Ctrl.72	AQR		dd_Smed_v6_7822_0_1,dd_Smed_v6_7822_0_2,dd_Smed_v6_7822_0_3	AQR
-0.802880557243253	0.0492644440001467	SMESG000032749.1	Wnt.72	Ctrl.72	NA		dd_Smed_v6_4244_0_1,dd_Smed_v6_4244_0_3	PRKCD
-0.802776465076279	0.0363294714225778	SMESG000025153.1	Wnt.72	Ctrl.72	MS3_05848		dd_Smed_v6_6230_0_1,dd_Smed_v6_6230_0_10,dd_Smed_v6_6230_0_2,dd_Smed_v6_6230_0_3,dd_Smed_v6_6230_0_4,dd_Smed_v6_6230_0_5,dd_Smed_v6_6230_0_6,dd_Smed_v6_6230_0_7,dd_Smed_v6_6230_0_8,dd_Smed_v6_6230_0_9	TNIK
-0.798624439768677	0.0328185180084301	SMESG000023195.1	Wnt.72	Ctrl.72	MS3_03722		dd_Smed_v6_12318_0_1	RBBP6		Y
-0.79597659244915	0.049324250923425	SMESG000055467.1	Wnt.72	Ctrl.72	NA		dd_Smed_v6_5602_0_1,dd_Smed_v6_5602_0_2	EPN2
-0.795882897022667	0.0395087202088224	SMESG000043634.1	Wnt.72	Ctrl.72	NA		NA	NA		Y
-0.795396901389827	0.0445632200030203	SMESG000072655.1	Wnt.72	Ctrl.72	PTSG_11005	DEAD box ATP-dependent RNA helicase, putative [Schistosoma mansoni]	dd_Smed_v6_3102_0_1	RAB8A
-0.794223353427151	0.0456277134990615	SMESG000019928.1	Wnt.72	Ctrl.72	NA		dd_Smed_v6_6314_0_1,dd_Smed_v6_6314_0_2	NA
-0.794005256546636	0.0361915386697622	SMESG000057600.1	Wnt.72	Ctrl.72	MS3_03766	Rab-protein 8 [Schistosoma japonicum]	dd_Smed_v6_35872_0_1	CNN2
-0.79359329545901	0.0481676701497681	SMESG000024841.1	Wnt.72	Ctrl.72	NA		dd_Smed_v6_15258_0_1,dd_Smed_v6_23603_0_1	NA
-0.793081023796385	0.00693329725441846	SMESG000020814.1	Wnt.72	Ctrl.72	NA		dd_Smed_v6_5728_0_1	NA
-0.792870617102912	0.0389681325193221	SMESG000055438.1	Wnt.72	Ctrl.72	ABI2		dd_Smed_v6_690_0_1,dd_Smed_v6_987_0_1	ABI2
-0.792750334472094	0.0347310056990717	SMESG000057599.1	Wnt.72	Ctrl.72	MS3_03766		dd_Smed_v6_450_0_1,dd_Smed_v6_635_0_1	CNN3
-0.788980045808849	0.0445632200030203	SMESG000003796.1	Wnt.72	Ctrl.72	NA		dd_Smed_v6_774_0_1	NA
-0.788712538234765	0.0418228385833671	SMESG000003215.1	Wnt.72	Ctrl.72	AAMDC		dd_Smed_v6_2203_0_1	AAMDC		Y
-0.788507503482723	0.0101770352790491	SMESG000069696.1	Wnt.72	Ctrl.72	NA		dd_Smed_v6_2851_0_1	NA		Y
-0.788476198131804	0.0396537029949535	SMESG000043665.1	Wnt.72	Ctrl.72	MS3_02469		dd_Smed_v6_12089_0_1	ESF1
-0.788097313970678	0.0365172198803354	SMESG000081036.1	Wnt.72	Ctrl.72	BM1_30865		dd_Smed_v6_1199_0_1	DNASE2B			Y
-0.787827623110445	0.0314271052561209	SMESG000000571.1	Wnt.72	Ctrl.72	TRAF3		dd_Smed_v6_661_0_1,dd_Smed_v6_661_0_3	TRAF6
-0.787430380867621	0.0429005808051693	SMESG000015924.1	Wnt.72	Ctrl.72	NA	gelsolin-like	dd_Smed_v6_1673_0_1	VIL1
-0.786750894336703	0.0332930669748728	SMESG000015860.1	Wnt.72	Ctrl.72	TRAF1		NA	NA
-0.786342663236692	0.0345609182876657	SMESG000049745.1	Wnt.72	Ctrl.72	TRAF3		dd_Smed_v6_490_0_13	NA
-0.786062322758586	0.0376043570787885	SMESG000017514.1	Wnt.72	Ctrl.72	MS3_06241		dd_Smed_v6_6610_0_1,dd_Smed_v6_6610_0_10,dd_Smed_v6_6610_0_11,dd_Smed_v6_6610_0_12,dd_Smed_v6_6610_0_13,dd_Smed_v6_6610_0_14,dd_Smed_v6_6610_0_2,dd_Smed_v6_6610_0_3,dd_Smed_v6_6610_0_4,dd_Smed_v6_6610_0_5,dd_Smed_v6_6610_0_6,dd_Smed_v6_6610_0_7,dd_Smed_v6_6610_0_8,dd_Smed_v6_6610_0_9	ESPL1
-0.78552075869285	0.0101040705403129	SMESG000016670.1	Wnt.72	Ctrl.72	NA		dd_Smed_v6_11150_0_1	DLX4,VSX1		Y
-0.782812312193043	0.0373587689694273	SMESG000024269.1	Wnt.72	Ctrl.72	GM33237		NA	NA
-0.782642123392958	0.035559093248018	SMESG000010223.1	Wnt.72	Ctrl.72	LIPRIN-ALPHA		dd_Smed_v6_8927_0_1	KAZN		Y
-0.781440959047163	0.0374889322143548	SMESG000052032.1	Wnt.72	Ctrl.72	MS3_01348		dd_Smed_v6_1331_0_1	HMGB2
-0.780960069815224	0.0385594322428683	SMESG000012051.1	Wnt.72	Ctrl.72	MS3_08276		dd_Smed_v6_1054_0_1	HSPG2
-0.780947157836087	0.0343040289753354	SMESG000017022.1	Wnt.72	Ctrl.72	NA		dd_Smed_v6_9450_0_1	NA
-0.780681882179534	0.0423666677310216	SMESG000067729.1	Wnt.72	Ctrl.72	MOROR_8094		NA	TUBA1C
-0.779748464317773	0.0290999591609818	SMESG000029407.1	Wnt.72	Ctrl.72	NA		dd_Smed_v6_4370_0_1	NA
-0.778884158780165	0.0315601154800375	SMESG000059552.1	Wnt.72	Ctrl.72	NA		dd_Smed_v6_1566_1_1	NA
-0.778779370358361	0.0211034984190942	SMESG000070162.1	Wnt.72	Ctrl.72	TRAF3		NA	NA
-0.778548136876113	0.0150303923157394	SMESG000022862.1	Wnt.72	Ctrl.72	MS3_03243		dd_Smed_v6_10267_0_1	KLKB1
-0.778215949524358	0.0409076963145688	SMESG000020049.1	Wnt.72	Ctrl.72	IH		dd_Smed_v6_25713_0_1	HCN4
-0.77789876497889	0.0357821440145319	SMESG000005194.1	Wnt.72	Ctrl.72	ACYP1		dd_Smed_v6_4021_0_1,dd_Smed_v6_4021_0_2	ACYP1
-0.777430672359061	0.0139191072283672	SMESG000015894.1	Wnt.72	Ctrl.72	NA		NA	TRAF4
-0.775992195252049	0.0348547618635373	SMESG000030062.1	Wnt.72	Ctrl.72	NA		dd_Smed_v6_6172_0_1	NA
-0.773951566653877	0.0497800612086076	SMESG000026956.1	Wnt.72	Ctrl.72	TRAF5		NA	TRAF2		Y
-0.771819005334491	0.0193928296074527	SMESG000029738.1	Wnt.72	Ctrl.72	TRAF1		NA	TRAF4
-0.76890160809266	0.0460905214286262	SMESG000076528.1	Wnt.72	Ctrl.72	ENKUR		dd_Smed_v6_2868_0_1	ENKUR		Y
-0.767793455599507	0.0411805469838073	SMESG000009931.1	Wnt.72	Ctrl.72	MS3_09462		dd_Smed_v6_3081_0_1	CSTF2
-0.766598104927239	0.0421752906942756	SMESG000064735.1	Wnt.72	Ctrl.72	PIN4		dd_Smed_v6_3231_0_1	PIN4
-0.766372574402422	0.0296659871168837	SMESG000033048.1	Wnt.72	Ctrl.72	NA	Smed-Post-2b	dd_Smed_v6_9061_0_1	HOXD9
-0.765537929723656	0.0371254528762836	SMESG000058039.1	Wnt.72	Ctrl.72	CRE-CEY-1		NA	YBX1
-0.764128151515457	0.0226443257511932	SMESG000064673.1	Wnt.72	Ctrl.72	NA	Smed-RoboB	dd_Smed_v6_11123_0_1	NA
-0.763969252014888	0.0338330831318718	SMESG000005130.1	Wnt.72	Ctrl.72	NA		dd_Smed_v6_3257_0_1	NA		Y
-0.763636485449971	0.0379488691313946	SMESG000002048.1	Wnt.72	Ctrl.72	RNASEH1		dd_Smed_v6_3892_0_1,dd_Smed_v6_3892_0_2,dd_Smed_v6_3892_0_3,dd_Smed_v6_3892_0_4	RNASEH1
-0.763599463707579	0.037837070187381	SMESG000008202.1	Wnt.72	Ctrl.72	MS3_05892		dd_Smed_v6_2612_0_1,dd_Smed_v6_2612_0_2	RBMS1		Y
-0.76250572367186	0.037837070187381	SMESG000034095.1	Wnt.72	Ctrl.72	CAM	calmodulin	dd_Smed_v6_414_0_1	CALM2
-0.761316626608158	0.040139641502867	SMESG000007739.1	Wnt.72	Ctrl.72	MS3_07702		dd_Smed_v6_375_0_1	TNNT3		Y
-0.75929328176826	0.036018230722528	SMESG000044586.1	Wnt.72	Ctrl.72	NA		dd_Smed_v6_6921_0_1,dd_Smed_v6_6921_0_2	NA
-0.758529099036655	0.0469328179882492	SMESG000019783.1	Wnt.72	Ctrl.72	NA		dd_Smed_v6_4438_0_1,dd_Smed_v6_4438_0_10,dd_Smed_v6_4438_0_2,dd_Smed_v6_4438_0_3,dd_Smed_v6_4438_0_4,dd_Smed_v6_4438_0_5,dd_Smed_v6_4438_0_6,dd_Smed_v6_4438_0_7,dd_Smed_v6_4438_0_8,dd_Smed_v6_4438_0_9	NA		Y
-0.757551524624355	0.0209301276641559	SMESG000005024.1	Wnt.72	Ctrl.72	CHMP2A		dd_Smed_v6_1335_0_1	CHMP2A
-0.754446674704162	0.0272914973125901	SMESG000014105.1	Wnt.72	Ctrl.72	MRE11A		dd_Smed_v6_4961_0_1	MRE11A
-0.753857370932479	0.0320513988701301	SMESG000061791.1	Wnt.72	Ctrl.72	CACTIN		dd_Smed_v6_8085_0_1	CACTIN
-0.752965740264232	0.0289837556927519	SMESG000077970.1	Wnt.72	Ctrl.72	SOX2	Smed-SoxB2-2	dd_Smed_v6_25321_0_1	SOX14		Y
-0.752829000561623	0.0299289839366122	SMESG000018967.1	Wnt.72	Ctrl.72	KIF23		dd_Smed_v6_9585_0_1	KIF23		Y
-0.752403838848595	0.0260945108891506	SMESG000053083.1	Wnt.72	Ctrl.72	CED-10		dd_Smed_v6_11357_0_1	RAC1
-0.750727730063248	0.0473554401955918	SMESG000030957.1	Wnt.72	Ctrl.72	MS3_01927	BCL3	dd_Smed_v6_7496_0_1	FANK1
-0.74988127616136	0.0322648492165883	SMESG000053473.1	Wnt.72	Ctrl.72	GIT2		dd_Smed_v6_7569_0_1	GIT1
-0.748409575557104	0.0460905214286262	SMESG000012072.1	Wnt.72	Ctrl.72	NA		dd_Smed_v6_70204_0_1	CCDC63
-0.747297292290653	0.035750552159301	SMESG000065404.1	Wnt.72	Ctrl.72	SCLT1	Sodium channel and clathrin linker	dd_Smed_v6_9538_0_1,dd_Smed_v6_9538_0_2	SCLT1
-0.746696741403267	0.0478366630973917	SMESG000065363.1	Wnt.72	Ctrl.72	T265_05326		dd_Smed_v6_1294_0_1,dd_Smed_v6_1294_0_2	NA
-0.7464990300896	0.033905869109115	SMESG000000625.1	Wnt.72	Ctrl.72	NA		dd_Smed_v6_1629_0_1	NA
-0.745847074339432	0.0422842998063177	SMESG000048127.1	Wnt.72	Ctrl.72	CG8129		dd_Smed_v6_6737_0_1	SRR
-0.744824847629046	0.0272390478451389	SMESG000075065.1	Wnt.72	Ctrl.72	KIF3A	Kif3b	dd_Smed_v6_4343_0_1	KIF3A
-0.743806711352637	0.0493898870781697	SMESG000010413.1	Wnt.72	Ctrl.72	NA		dd_Smed_v6_1431_0_1,dd_Smed_v6_1431_0_2	RNPS1
-0.743626200594139	0.0430659745267459	SMESG000052600.1	Wnt.72	Ctrl.72	APMAP		dd_Smed_v6_1480_0_1	APMAP	Y	Y
-0.743488362620842	0.0236354148528746	SMESG000044534.1	Wnt.72	Ctrl.72	NA		dd_Smed_v6_9407_0_1	NA
-0.742973349817923	0.0337349020903029	SMESG000037098.1	Wnt.72	Ctrl.72	PLPPR5		dd_Smed_v6_2507_0_1,dd_Smed_v6_2507_0_2,dd_Smed_v6_2507_0_3,dd_Smed_v6_2507_0_4	PPAP2B
-0.741691427817001	0.0180544536429669	SMESG000038232.1	Wnt.72	Ctrl.72	TM1		dd_Smed_v6_759_0_1	TPM1		Y
-0.740049376103783	0.0386887642907277	SMESG000060577.1	Wnt.72	Ctrl.72	SF1		dd_Smed_v6_19504_0_1	SF1
-0.739749558188663	0.0336147635538175	SMESG000048308.1	Wnt.72	Ctrl.72	TBB-4		dd_Smed_v6_23095_0_1	TUBB
-0.739441491915255	0.0486579779899929	SMESG000074506.1	Wnt.72	Ctrl.72	CG1637		dd_Smed_v6_1053_0_1	ADPRM
-0.738834146464683	0.0365112353875743	SMESG000037133.1	Wnt.72	Ctrl.72	TSP_07354		dd_Smed_v6_4489_0_1,dd_Smed_v6_4489_0_2	STX1B
-0.738348030918934	0.046212647277464	SMESG000072404.1	Wnt.72	Ctrl.72	MS3_03375		dd_Smed_v6_5413_0_1	DDX27
-0.738204661045177	0.0406590308460425	SMESG000024741.1	Wnt.72	Ctrl.72	MS3_04981		dd_Smed_v6_626_0_1	HMBS	Y	Y
-0.737242711762814	0.0326728153483451	SMESG000048301.1	Wnt.72	Ctrl.72	ATAT1		dd_Smed_v6_4913_0_1	ATAT1		Y
-0.736536211032512	0.033546548677642	SMESG000019132.1	Wnt.72	Ctrl.72	RCC1		dd_Smed_v6_4136_0_1,dd_Smed_v6_4136_0_2	RCC1
-0.73589206546208	0.0347310056990717	SMESG000080284.1	Wnt.72	Ctrl.72	NA		dd_Smed_v6_4699_0_1	PDZD4		Y
-0.735672883952167	0.0441427437933402	SMESG000038359.1	Wnt.72	Ctrl.72	ISCW_ISCW018690		dd_Smed_v6_4530_0_1,dd_Smed_v6_7194_0_1	RBM17
-0.734707032352924	0.0464434334426767	SMESG000023169.1	Wnt.72	Ctrl.72	MS3_05768		dd_Smed_v6_5417_0_1	PRPF3
-0.734220586258524	0.0371713982314165	SMESG000003547.1	Wnt.72	Ctrl.72	NA		dd_Smed_v6_13368_0_1,dd_Smed_v6_13368_0_2	NA
-0.733881450959798	0.0166995592740142	SMESG000010567.1	Wnt.72	Ctrl.72	MS3_06913		dd_Smed_v6_9508_0_1,dd_Smed_v6_9508_0_2	NFIB		Y
-0.731689771819484	0.0426032160448334	SMESG000069934.1	Wnt.72	Ctrl.72	NA		dd_Smed_v6_21356_0_1	NA		Y	Y
-0.730661487266436	0.0320592264107012	SMESG000059819.1	Wnt.72	Ctrl.72	NA		dd_Smed_v6_10195_0_1	NA
-0.730087448424125	0.0347025873693307	SMESG000011244.1	Wnt.72	Ctrl.72	TSP_06143	Smed-SoxB	dd_Smed_v6_13215_0_1	SOX2		Y
-0.728993419803547	0.0272390478451389	SMESG000029727.1	Wnt.72	Ctrl.72	MS3_00127		dd_Smed_v6_12812_0_1	TRIM2
-0.728838669713261	0.047117590476687	SMESG000055374.1	Wnt.72	Ctrl.72	NA		dd_Smed_v6_10064_0_1	GTF2H1
-0.728789440840649	0.0219908436776188	SMESG000048258.1	Wnt.72	Ctrl.72	UBI-P63E		dd_Smed_v6_3286_0_5,dd_Smed_v6_3286_0_6	UBC
-0.72679017940294	0.0332930669748728	SMESG000022814.1	Wnt.72	Ctrl.72	NA		dd_Smed_v6_1598_0_3,dd_Smed_v6_1598_0_4	NA		Y
-0.726333051562648	0.0402984924398529	SMESG000061908.1	Wnt.72	Ctrl.72	MS3_05309		dd_Smed_v6_2392_0_1,dd_Smed_v6_2392_0_2,dd_Smed_v6_2392_0_3,dd_Smed_v6_2392_0_4	RBM10
-0.72301729980394	0.0268477140339574	SMESG000003587.1	Wnt.72	Ctrl.72	PCHAS_130970		dd_Smed_v6_10908_0_1,dd_Smed_v6_9072_0_1,dd_Smed_v6_9072_0_2	NA
-0.721429559968968	0.0360230843266009	SMESG000042249.1	Wnt.72	Ctrl.72	RBM19		dd_Smed_v6_7697_0_1	RBM19		Y
-0.721196309905396	0.047955215665083	SMESG000062657.1	Wnt.72	Ctrl.72	MS3_02157		dd_Smed_v6_3410_0_1	MAX		Y
-0.720110933885349	0.0476202347073673	SMESG000033568.1	Wnt.72	Ctrl.72	AGAP_AGAP006885		dd_Smed_v6_2504_0_1	PRPF8
-0.718706393840572	0.0259632567657343	SMESG000077643.1	Wnt.72	Ctrl.72	ISCW_ISCW008220		dd_Smed_v6_334_0_1	EIF1AX		Y
-0.718588921814933	0.0333338878054962	SMESG000041478.1	Wnt.72	Ctrl.72	MS3_07693		dd_Smed_v6_2928_0_1	TTN	Y	Y
-0.718554751288899	0.0460905214286262	SMESG000030619.1	Wnt.72	Ctrl.72	RAB8A		dd_Smed_v6_1573_0_1	RAB8A
-0.716885972643972	0.0320513988701301	SMESG000049445.1	Wnt.72	Ctrl.72	MMP19	Smed-mt-mmpB	dd_Smed_v6_2972_0_1,dd_Smed_v6_3902_0_1	MMP19
-0.716845370675563	0.0492644440001467	SMESG000032554.1	Wnt.72	Ctrl.72	NA		dd_Smed_v6_16226_0_1	NA
-0.71538966371512	0.0427538436454633	SMESG000068250.1	Wnt.72	Ctrl.72	HCFC1		dd_Smed_v6_6196_0_1	HCFC1
-0.7148436867054	0.0166995592740142	SMESG000070635.1	Wnt.72	Ctrl.72	SU(VAR)2-10		dd_Smed_v6_5422_0_1,dd_Smed_v6_5422_0_2	PIAS2
-0.71397761902316	0.0363763899083048	SMESG000014632.1	Wnt.72	Ctrl.72	LSM14A		dd_Smed_v6_1125_0_1	LSM14A
-0.713550771450095	0.0437196760834891	SMESG000011981.1	Wnt.72	Ctrl.72	BAK1		dd_Smed_v6_2588_0_1	BAK1
-0.713179836087369	0.0476127866447867	SMESG000052511.1	Wnt.72	Ctrl.72	SOX21		dd_Smed_v6_36521_0_1	SOX21
-0.712990271582838	0.0427720044642564	SMESG000072162.1	Wnt.72	Ctrl.72	MS3_03387		dd_Smed_v6_537_0_1	NA
-0.712174219358391	0.0420858180819361	SMESG000004792.1	Wnt.72	Ctrl.72	DERE\GG18488		dd_Smed_v6_7822_0_1,dd_Smed_v6_7822_0_2,dd_Smed_v6_7822_0_3	AQR
-0.711526707853782	0.0270053022805213	SMESG000079662.1	Wnt.72	Ctrl.72	SH3KBP1		dd_Smed_v6_1522_0_1	SH3KBP1		Y
-0.710889699339999	0.015272652017627	SMESG000070271.1	Wnt.72	Ctrl.72	TRAF3		dd_Smed_v6_12190_0_1,dd_Smed_v6_8894_0_1	TRAF4		Y
-0.710671762179869	0.0261579552385594	SMESG000080104.1	Wnt.72	Ctrl.72	MS3_00058		dd_Smed_v6_2926_0_1,dd_Smed_v6_2926_0_2,dd_Smed_v6_2926_0_3,dd_Smed_v6_2926_0_4	LENG8
-0.708929650893952	0.0166995592740142	SMESG000060099.1	Wnt.72	Ctrl.72	ISCW_ISCW000242	Smed-SoxB1-2	dd_Smed_v6_8104_0_1	SOX2
-0.708578194742659	0.0495613211315766	SMESG000042492.1	Wnt.72	Ctrl.72	CG4098		dd_Smed_v6_1143_0_1	NUDT9		Y
-0.708346295361195	0.0436407747638116	SMESG000017234.1	Wnt.72	Ctrl.72	MS3_01735		dd_Smed_v6_4803_0_1	PLEKHG1
-0.708165117229158	0.0337023663312908	SMESG000026635.1	Wnt.72	Ctrl.72	NA		dd_Smed_v6_8959_0_1	NA
-0.707915703705859	0.0437076523840686	SMESG000051276.1	Wnt.72	Ctrl.72	WARS		dd_Smed_v6_2435_0_1	WARS
-0.707662290974453	0.0437076523840686	SMESG000070173.1	Wnt.72	Ctrl.72	NA		dd_Smed_v6_1007_0_1	NA
-0.705706495312101	0.0322648492165883	SMESG000025888.1	Wnt.72	Ctrl.72	NA		dd_Smed_v6_1422_0_1	NA	Y	Y
-0.705072410312348	0.0363294714225778	SMESG000059689.1	Wnt.72	Ctrl.72	MS3_00698		dd_Smed_v6_1822_0_1	SFSWAP		Y
-0.705063069137575	0.0347688627058144	SMESG000054710.1	Wnt.72	Ctrl.72	ZFP236		dd_Smed_v6_8871_0_1	ZNF236
-0.704802875817957	0.03542118906011	SMESG000065612.1	Wnt.72	Ctrl.72	ETS1		dd_Smed_v6_2092_0_1	ETS2
-0.702082042903326	0.0480042734890343	SMESG000032180.1	Wnt.72	Ctrl.72	YPS		dd_Smed_v6_209_0_1	YBX3
-0.701422533710833	0.0460905214286262	SMESG000010283.1	Wnt.72	Ctrl.72	SNRNP-U1-70K		dd_Smed_v6_633_0_1	SNRNP70
-0.701304144633494	0.0484742639303465	SMESG000045386.1	Wnt.72	Ctrl.72	UBQLN4		dd_Smed_v6_1364_0_1	UBQLN1
-0.700910181924665	0.0460905214286262	SMESG000003320.1	Wnt.72	Ctrl.72	NA		dd_Smed_v6_8014_0_1	NA	Y	Y
-0.700749494015907	0.0473310864817987	SMESG000001723.1	Wnt.72	Ctrl.72	MS3_08925		NA	ALDH2
-0.70066998223743	0.0326728153483451	SMESG000064674.1	Wnt.72	Ctrl.72	HNRNPK		dd_Smed_v6_1998_0_1	HNRNPK
-0.699051394429512	0.0429005808051693	SMESG000053052.1	Wnt.72	Ctrl.72	ASS1		dd_Smed_v6_3086_0_1	ASS1
-0.699011527431933	0.04873239302895	SMESG000049876.1	Wnt.72	Ctrl.72	DVL2	Smed-dvl1	dd_Smed_v6_4639_0_1,dd_Smed_v6_4639_0_2,dd_Smed_v6_4639_0_3,dd_Smed_v6_4639_0_4	DVL3		Y
-0.69735543463306	0.0429005808051693	SMESG000049806.1	Wnt.72	Ctrl.72	NA		NA	TRAF4
-0.696711279455409	0.0466629455075836	SMESG000065727.1	Wnt.72	Ctrl.72	ATOX1		dd_Smed_v6_784_0_1	NA
-0.696562311593079	0.0449486451755653	SMESG000052755.1	Wnt.72	Ctrl.72	NA		dd_Smed_v6_9264_0_10,dd_Smed_v6_9264_0_11,dd_Smed_v6_9264_0_12,dd_Smed_v6_9264_0_13,dd_Smed_v6_9264_0_14,dd_Smed_v6_9264_0_16,dd_Smed_v6_9264_0_17,dd_Smed_v6_9264_0_18,dd_Smed_v6_9264_0_6,dd_Smed_v6_9264_0_8,dd_Smed_v6_9264_0_9	ZNF106
-0.695812939514135	0.0248638400188196	SMESG000026494.1	Wnt.72	Ctrl.72	CRE-MAGI-1		dd_Smed_v6_5498_0_1	MAGI3
-0.694905415872711	0.019239675007489	SMESG000017096.1	Wnt.72	Ctrl.72	ZRANB2		dd_Smed_v6_1397_0_1,dd_Smed_v6_1397_0_2,dd_Smed_v6_1397_0_3,dd_Smed_v6_1397_0_4	ZRANB2
-0.694584180063433	0.0430269946733828	SMESG000075225.1	Wnt.72	Ctrl.72	KRAS		dd_Smed_v6_2885_0_1	HRAS
-0.69409730647697	0.0338547147391802	SMESG000016488.1	Wnt.72	Ctrl.72	VPS16		dd_Smed_v6_4534_0_1	VPS16
-0.691639967803512	0.0486579779899929	SMESG000038692.1	Wnt.72	Ctrl.72	DWIL\GK13516		dd_Smed_v6_11098_0_1	CTTN		Y
-0.690693691136707	0.0175590443296167	SMESG000071657.1	Wnt.72	Ctrl.72	MS3_00396		dd_Smed_v6_12118_0_1	KIRREL
-0.690665014302306	0.035750552159301	SMESG000074764.1	Wnt.72	Ctrl.72	PKA-R1		dd_Smed_v6_2180_0_1,dd_Smed_v6_2858_0_1	PRKAR1B
-0.689669652757278	0.0456089363900554	SMESG000016933.1	Wnt.72	Ctrl.72	NA		dd_Smed_v6_2807_0_1	GADD45GIP1
-0.689663266251023	0.0436704036484836	SMESG000024267.1	Wnt.72	Ctrl.72	PHUM_PHUM073310		dd_Smed_v6_1813_0_1,dd_Smed_v6_2069_0_1	TFG
-0.688999953682126	0.0476465187258688	SMESG000072290.1	Wnt.72	Ctrl.72	NA		dd_Smed_v6_4018_0_1	NA
-0.68898712710198	0.0363763899083048	SMESG000005564.1	Wnt.72	Ctrl.72	SF3B4		dd_Smed_v6_3556_0_1	SF3B4
-0.688950979949881	0.0490096955775409	SMESG000014647.1	Wnt.72	Ctrl.72	TIGAR		dd_Smed_v6_4071_0_1	BPGM,C12orf5
-0.688586969107286	0.0365792722341253	SMESG000037104.1	Wnt.72	Ctrl.72	NA		dd_Smed_v6_3744_0_1	NA
-0.687749959448042	0.0438049366959819	SMESG000024669.1	Wnt.72	Ctrl.72	NA		dd_Smed_v6_3583_0_1	NA
-0.686707253082199	0.0389674125948387	SMESG000079807.1	Wnt.72	Ctrl.72	MS3_00445	Smed-lox5b	dd_Smed_v6_22524_0_1	HOXB7		Y
-0.686320415693491	0.0493254152162705	SMESG000009341.1	Wnt.72	Ctrl.72	NA		dd_Smed_v6_337_0_1	NA
-0.684437061028628	0.0272390478451389	SMESG000003158.1	Wnt.72	Ctrl.72	KHC		dd_Smed_v6_3004_0_1	KIF5B		Y
-0.683058895257165	0.0242324755884513	SMESG000016267.1	Wnt.72	Ctrl.72	NPHS1		dd_Smed_v6_3391_0_1,dd_Smed_v6_3391_0_2,dd_Smed_v6_3391_0_3	KIRREL
-0.68260072907505	0.0466291974291745	SMESG000037231.1	Wnt.72	Ctrl.72	MS3_01749		dd_Smed_v6_1475_0_1	NPEPL1
-0.682268168358718	0.0261325060691356	SMESG000074970.1	Wnt.72	Ctrl.72	MS3_04043		dd_Smed_v6_4160_0_1	TAOK1
-0.681956740103633	0.0318959223507691	SMESG000025459.1	Wnt.72	Ctrl.72	CAGL0H02035G		dd_Smed_v6_5662_0_1	ING2		Y
-0.681672383885209	0.0395087202088224	SMESG000027009.1	Wnt.72	Ctrl.72	NA		dd_Smed_v6_8964_0_1,dd_Smed_v6_8964_0_2	NA
-0.68157863465716	0.0421845380182837	SMESG000058206.1	Wnt.72	Ctrl.72	T265_05928		dd_Smed_v6_5062_0_1,dd_Smed_v6_9197_0_1	NA
-0.680656275989166	0.0416575164118767	SMESG000011697.1	Wnt.72	Ctrl.72	PPP4R2R		dd_Smed_v6_4200_0_1,dd_Smed_v6_4200_0_2	PPP4R2
-0.680541948654407	0.0270053022805213	SMESG000037259.1	Wnt.72	Ctrl.72	NA		dd_Smed_v6_4831_0_1	NA
-0.678817927226624	0.0470546758350444	SMESG000037136.1	Wnt.72	Ctrl.72	RABL6	Basic leucine zipper bZIP transcription factor	dd_Smed_v6_4425_0_3,dd_Smed_v6_6925_0_1,dd_Smed_v6_6925_0_3	RABL6
-0.67720540996616	0.0240532600023808	SMESG000008614.1	Wnt.72	Ctrl.72	TRMT2A		dd_Smed_v6_11602_0_1	TRMT2A
-0.676970696941939	0.0150303923157394	SMESG000020038.1	Wnt.72	Ctrl.72	NA		dd_Smed_v6_16955_0_1	ALX4
-0.676701202722263	0.0318580235450091	SMESG000042000.1	Wnt.72	Ctrl.72	NA		dd_Smed_v6_3000_0_1	NA		Y
-0.676103029339815	0.0492644440001467	SMESG000023106.1	Wnt.72	Ctrl.72	NA		dd_Smed_v6_3293_0_1,dd_Smed_v6_3293_0_2	ARGLU1
-0.675530883321937	0.0242324755884513	SMESG000037799.1	Wnt.72	Ctrl.72	MPHOSPH9		dd_Smed_v6_4196_0_1,dd_Smed_v6_4196_0_2,dd_Smed_v6_4196_0_3,dd_Smed_v6_4196_0_4	NA
-0.6754986317303	0.0389114840279563	SMESG000002774.1	Wnt.72	Ctrl.72	NKX6-1	Smed-nkx6	dd_Smed_v6_11198_0_1	NKX6-1		Y
-0.674803776792669	0.0101770352790491	SMESG000038660.1	Wnt.72	Ctrl.72	MTSS1L		dd_Smed_v6_3500_0_1,dd_Smed_v6_3500_0_2	MTSS1L
-0.674486616627207	0.0343363221027295	SMESG000016263.1	Wnt.72	Ctrl.72	NA		dd_Smed_v6_2243_0_1	NA		Y
-0.67378550278115	0.0139191072283672	SMESG000061052.1	Wnt.72	Ctrl.72	PCS		dd_Smed_v6_1552_0_1	SH3BP5L
-0.673246154422477	0.0409681459200677	SMESG000021521.1	Wnt.72	Ctrl.72	CG12259		dd_Smed_v6_3676_0_1	FAM50A
-0.672636474209018	0.0248638400188196	SMESG000020771.1	Wnt.72	Ctrl.72	MS3_01527		dd_Smed_v6_1646_0_1	HMGB1
-0.671884736086831	0.0424052822906809	SMESG000066078.1	Wnt.72	Ctrl.72	NA	myosin	dd_Smed_v6_445_0_1	MYL9		Y
-0.671446664554925	0.0466291974291745	SMESG000037009.1	Wnt.72	Ctrl.72	CPIPJ_CPIJ002095		dd_Smed_v6_13011_0_1	ALPL
-0.670975144075953	0.0332499272207776	SMESG000070056.1	Wnt.72	Ctrl.72	SYAP1		dd_Smed_v6_1295_0_1,dd_Smed_v6_13731_0_1	SYAP1
-0.67091635682225	0.0180561788052068	SMESG000064362.1	Wnt.72	Ctrl.72	NA		dd_Smed_v6_3795_0_1,dd_Smed_v6_3795_0_2	NA	Y	Y
-0.670116114620432	0.0271028206510965	SMESG000061184.1	Wnt.72	Ctrl.72	NA		dd_Smed_v6_11500_0_1	IRX2		Y
-0.669490105727476	0.0295788676673188	SMESG000022822.1	Wnt.72	Ctrl.72	NA		dd_Smed_v6_3700_0_1,dd_Smed_v6_3700_0_2	NA
-0.669180284040978	0.0337023663312908	SMESG000017253.1	Wnt.72	Ctrl.72	T265_08043		dd_Smed_v6_1612_0_1,dd_Smed_v6_1612_0_2	NA		Y
-0.668213149169215	0.0456277134990615	SMESG000065606.1	Wnt.72	Ctrl.72	TRAF3		NA	TRAF6
-0.666650632537341	0.0484742639303465	SMESG000069710.1	Wnt.72	Ctrl.72	CPIPJ_CPIJ000069		dd_Smed_v6_4519_0_1	SAP30BP
-0.66661580977863	0.0218510487656992	SMESG000030899.1	Wnt.72	Ctrl.72	NA		dd_Smed_v6_8420_0_1	SASS6		Y
-0.666336568172747	0.0347025873693307	SMESG000040152.1	Wnt.72	Ctrl.72	ANK		dd_Smed_v6_3523_0_1	ANK2,ANK3
-0.666311545469777	0.0261325060691356	SMESG000023378.1	Wnt.72	Ctrl.72	TBX2	Smed-tbx2/3b	dd_Smed_v6_17143_0_1	TBX2
-0.665203051107689	0.0349785830485113	SMESG000067021.1	Wnt.72	Ctrl.72	MS3_01752		dd_Smed_v6_4053_0_1,dd_Smed_v6_7437_0_1	TDG
-0.665193148209374	0.0339958248229313	SMESG000068346.1	Wnt.72	Ctrl.72	TOX4		dd_Smed_v6_5897_0_1	NA
-0.664405016198701	0.0367211685699581	SMESG000014700.1	Wnt.72	Ctrl.72	TRAF2		dd_Smed_v6_4420_0_1,dd_Smed_v6_4420_0_4	TRAF3			Y
-0.663964169349099	0.0429005808051693	SMESG000001306.1	Wnt.72	Ctrl.72	MS3_01977		dd_Smed_v6_4752_0_1	JPH3		Y
-0.663665507642321	0.0378471723452003	SMESG000008825.1	Wnt.72	Ctrl.72	MS3_03052		dd_Smed_v6_9213_0_1	TARBP2
-0.663041893786535	0.014740630670176	SMESG000070286.1	Wnt.72	Ctrl.72	TRAF3		NA	TRAF2
-0.662342342429613	0.03542118906011	SMESG000072181.1	Wnt.72	Ctrl.72	NA		dd_Smed_v6_5831_0_1	NA		Y
-0.661936041784105	0.0340642666661696	SMESG000066647.1	Wnt.72	Ctrl.72	NA		dd_Smed_v6_14925_0_1,dd_Smed_v6_14925_0_2	NA
-0.661770516756437	0.0490290297496927	SMESG000037862.1	Wnt.72	Ctrl.72	CG3104		dd_Smed_v6_9936_0_1	ANKRD29
-0.659430887832885	0.0493898870781697	SMESG000049805.1	Wnt.72	Ctrl.72	TRAF3		dd_Smed_v6_490_0_13,dd_Smed_v6_490_0_2,dd_Smed_v6_490_0_3,dd_Smed_v6_490_0_4,dd_Smed_v6_490_0_6	TRAF2,TRAF4
-0.658170259511569	0.0245333325864642	SMESG000039508.1	Wnt.72	Ctrl.72	RERE		dd_Smed_v6_6341_0_1	RERE		Y
-0.658005203537098	0.0460905214286262	SMESG000000514.1	Wnt.72	Ctrl.72	TRAF3		NA	TRAF6
-0.657412687028172	0.0369382338822024	SMESG000051575.1	Wnt.72	Ctrl.72	NA		dd_Smed_v6_7876_0_1	NA
-0.655992429023124	0.0202152338481313	SMESG000076089.1	Wnt.72	Ctrl.72	MELTRIN		dd_Smed_v6_5143_0_1	ADAM9
-0.655165851038825	0.0234923256863063	SMESG000002059.1	Wnt.72	Ctrl.72	TMEM57		dd_Smed_v6_2700_0_1	TMEM57
-0.654841593299743	0.0139191072283672	SMESG000050895.1	Wnt.72	Ctrl.72	NTN1	netrin-2	dd_Smed_v6_14852_0_1	NTN1
-0.654715992753497	0.033546548677642	SMESG000011919.1	Wnt.72	Ctrl.72	ISCW_ISCW016536		dd_Smed_v6_1147_0_1,dd_Smed_v6_1147_0_2	TCERG1		Y
-0.65420777545683	0.037837070187381	SMESG000074623.1	Wnt.72	Ctrl.72	MS3_00363		dd_Smed_v6_4816_0_1,dd_Smed_v6_4816_0_2	NCK2		Y
-0.654108553241543	0.0207281867177175	SMESG000063594.1	Wnt.72	Ctrl.72	UBC		dd_Smed_v6_15619_0_1,dd_Smed_v6_3286_0_24	UBC
-0.653150456415358	0.0309634100435584	SMESG000020438.1	Wnt.72	Ctrl.72	NA		dd_Smed_v6_6381_0_1	NA
-0.651648525346532	0.0162500504740689	SMESG000014724.1	Wnt.72	Ctrl.72	NA		dd_Smed_v6_4420_0_4	NA
-0.651606268125203	0.0328185180084301	SMESG000013525.1	Wnt.72	Ctrl.72	BPTF		dd_Smed_v6_10311_0_1,dd_Smed_v6_10311_0_2,dd_Smed_v6_8604_0_1	BPTF		Y
-0.650850479128829	0.0166995592740142	SMESG000049567.1	Wnt.72	Ctrl.72	TRAF3		NA	TRAF4
-0.649612453156543	0.0428661644454782	SMESG000067290.1	Wnt.72	Ctrl.72	SKI		dd_Smed_v6_10921_0_1	SKI		Y
-0.649340124650586	0.0452219947601064	SMESG000048249.1	Wnt.72	Ctrl.72	NA		dd_Smed_v6_11253_0_1,dd_Smed_v6_9086_0_1	NA		Y
-0.647431375319679	0.0326728153483451	SMESG000071444.1	Wnt.72	Ctrl.72	NA		dd_Smed_v6_631_0_1,dd_Smed_v6_631_0_2	NA
-0.647302488398446	0.0404600432206984	SMESG000075674.1	Wnt.72	Ctrl.72	DDX46		dd_Smed_v6_6143_0_1	DDX46
-0.647012441959076	0.0389681325193221	SMESG000041471.1	Wnt.72	Ctrl.72	MS3_01098		dd_Smed_v6_5634_0_1	RIOK2
-0.646643032932284	0.0240532600023808	SMESG000070143.1	Wnt.72	Ctrl.72	TRAF3	TNF receptor	dd_Smed_v6_7726_0_1,dd_Smed_v6_7726_0_3	TRAF6
-0.645821210999284	0.0332339554697229	SMESG000023365.1	Wnt.72	Ctrl.72	MS3_01348		dd_Smed_v6_4873_0_1	HMGB1		Y
-0.645737831062307	0.0430673029973739	SMESG000010003.1	Wnt.72	Ctrl.72	MS3_02200		dd_Smed_v6_20858_0_1	KCNC2		Y
-0.645590461656743	0.0416511563457071	SMESG000050993.1	Wnt.72	Ctrl.72	MS3_11250		dd_Smed_v6_1194_0_1,dd_Smed_v6_1194_0_2,dd_Smed_v6_1194_0_3	HNRNPA2B1
-0.645061170023693	0.0380714444949175	SMESG000051484.1	Wnt.72	Ctrl.72	NA		dd_Smed_v6_10443_0_1	NKRF
-0.64487030386861	0.0372685916972922	SMESG000039796.1	Wnt.72	Ctrl.72	BDH1		dd_Smed_v6_22302_0_1	SDR9C7		Y
-0.644532686971344	0.0272914973125901	SMESG000049662.1	Wnt.72	Ctrl.72	NA		dd_Smed_v6_9170_0_3,dd_Smed_v6_9170_0_4	CTSL
-0.644291552090454	0.0139191072283672	SMESG000080213.1	Wnt.72	Ctrl.72	NA		dd_Smed_v6_15095_0_1,dd_Smed_v6_33994_0_1	ARAP1
-0.643992380910814	0.0259275660249337	SMESG000078501.1	Wnt.72	Ctrl.72	NA		dd_Smed_v6_9585_0_1	KIF23
-0.642598627338085	0.0268477140339574	SMESG000037458.1	Wnt.72	Ctrl.72	MS3_09919		dd_Smed_v6_8992_0_1	ELAC2,NAPEPLD
-0.642118141698371	0.00792385013699364	SMESG000048885.1	Wnt.72	Ctrl.72	NA		dd_Smed_v6_6815_0_1	NA
-0.641923494318958	0.0451630008543137	SMESG000077622.1	Wnt.72	Ctrl.72	MS3_01128		dd_Smed_v6_3115_0_1	GATAD2A
-0.641830316102684	0.0428258500663169	SMESG000032189.1	Wnt.72	Ctrl.72	NA		dd_Smed_v6_114_0_1	YBX3
-0.641262574299035	0.0326728153483451	SMESG000012002.1	Wnt.72	Ctrl.72	NA		dd_Smed_v6_9918_0_1	CPLX1		Y
-0.640305493977105	0.0434584022683467	SMESG000071450.1	Wnt.72	Ctrl.72	NA		dd_Smed_v6_3079_0_1	NA
-0.639669751887505	0.0365392756859571	SMESG000042005.1	Wnt.72	Ctrl.72	NA		dd_Smed_v6_3333_0_1	NA
-0.639508142605878	0.0261598346276593	SMESG000013881.1	Wnt.72	Ctrl.72	PSMC2		dd_Smed_v6_2686_0_1	PSMC2
-0.639140902945745	0.0365792722341253	SMESG000002770.1	Wnt.72	Ctrl.72	T265_12633	Voltatge gated hydrogen channel	dd_Smed_v6_16233_0_1	HVCN1
-0.638762664440676	0.0427635269044789	SMESG000069847.1	Wnt.72	Ctrl.72	NA		dd_Smed_v6_6325_0_1	NA
-0.637798785354958	0.0423942924336894	SMESG000074053.1	Wnt.72	Ctrl.72	TPM		dd_Smed_v6_405_0_1	TPM1
-0.63768119111119	0.0234784077974296	SMESG000005930.1	Wnt.72	Ctrl.72	NA	Wnt11-1	dd_Smed_v6_14391_0_1	WNT4			Y
-0.637498735325166	0.0233803992437203	SMESG000002740.1	Wnt.72	Ctrl.72	NA		dd_Smed_v6_7983_0_1	PHAX
-0.637238257707113	0.00766781546634729	SMESG000049852.1	Wnt.72	Ctrl.72	NA		dd_Smed_v6_6114_0_2,dd_Smed_v6_6114_0_4,dd_Smed_v6_7324_0_1	NA
-0.636698224428311	0.0200968064630147	SMESG000010555.1	Wnt.72	Ctrl.72	PCDH9		dd_Smed_v6_12697_0_1	PCDH9		Y	Y
-0.636485270495047	0.0163538081680844	SMESG000071698.1	Wnt.72	Ctrl.72	SMG7		dd_Smed_v6_5674_0_1,dd_Smed_v6_9542_0_1	SMG7
-0.635863247907533	0.0459688071414303	SMESG000049128.1	Wnt.72	Ctrl.72	MS3_02933	tbox	dd_Smed_v6_10748_0_1	NA			Y
-0.635667101948441	0.0400832162809168	SMESG000044274.1	Wnt.72	Ctrl.72	MS3_02177	lgr5	dd_Smed_v6_1909_1_1	PRPF40A
-0.634904199412949	0.0169091393691611	SMESG000008954.1	Wnt.72	Ctrl.72	NA		dd_Smed_v6_12253_0_1	NA
-0.634131988977767	0.0242324755884513	SMESG000028682.1	Wnt.72	Ctrl.72	MTSS1L		dd_Smed_v6_6612_0_1,dd_Smed_v6_6612_0_2,dd_Smed_v6_6612_0_3,dd_Smed_v6_6612_0_4	MTSS1L
-0.633775539028455	0.0422217361534984	SMESG000033532.1	Wnt.72	Ctrl.72	VAMP2		dd_Smed_v6_10790_0_1	VAMP2
-0.631209555671107	0.0272914973125901	SMESG000061685.1	Wnt.72	Ctrl.72	ATF7IP		dd_Smed_v6_9372_0_1	NA
-0.630960555598962	0.0400832162809168	SMESG000001317.1	Wnt.72	Ctrl.72	ATVP75		dd_Smed_v6_520_0_1,dd_Smed_v6_520_0_2,dd_Smed_v6_520_0_3,dd_Smed_v6_520_0_4,dd_Smed_v6_520_0_5	NA
-0.630112566049002	0.0285931936280304	SMESG000022723.1	Wnt.72	Ctrl.72	NA		dd_Smed_v6_3762_0_1	ZFR
-0.629409936206282	0.0372685916972922	SMESG000071322.1	Wnt.72	Ctrl.72	NA		dd_Smed_v6_5453_0_1	NA
-0.628749138092664	0.0398121608187664	SMESG000072186.1	Wnt.72	Ctrl.72	NA		dd_Smed_v6_6844_0_1	NA
-0.628319148353465	0.018891097866944	SMESG000029667.1	Wnt.72	Ctrl.72	NA		dd_Smed_v6_4708_0_1	HIVEP3		Y
-0.627986914244079	0.0330808741499359	SMESG000076666.1	Wnt.72	Ctrl.72	SMARCA4		dd_Smed_v6_4141_0_1	SMARCA4
-0.627770534769365	0.0363294714225778	SMESG000048975.1	Wnt.72	Ctrl.72	NA		dd_Smed_v6_12681_0_1	NA
-0.627764618603003	0.0299289839366122	SMESG000061846.1	Wnt.72	Ctrl.72	MS3_10173		dd_Smed_v6_12132_0_1	NME6
-0.627586041531872	0.0288846518891582	SMESG000027221.1	Wnt.72	Ctrl.72	RBPJ	recombining binding protein suppressor of hairless-like	dd_Smed_v6_6047_0_1	RBPJ
-0.625779916247821	0.017541303591826	SMESG000009966.1	Wnt.72	Ctrl.72	NA		dd_Smed_v6_14191_0_1	PDE1C
-0.625779497862089	0.0380714444949175	SMESG000002261.1	Wnt.72	Ctrl.72	MS3_03581		dd_Smed_v6_650_0_1	TPPP3
-0.625285563955102	0.0326998564013391	SMESG000040257.1	Wnt.72	Ctrl.72	TRAF3		dd_Smed_v6_490_0_10,dd_Smed_v6_490_0_11,dd_Smed_v6_490_0_15,dd_Smed_v6_490_0_18,dd_Smed_v6_490_0_2,dd_Smed_v6_490_0_3,dd_Smed_v6_490_0_4,dd_Smed_v6_490_0_6,dd_Smed_v6_490_0_7,dd_Smed_v6_490_0_8	TRAF4
-0.624563569581395	0.0347025873693307	SMESG000015070.1	Wnt.72	Ctrl.72	MS3_00876		dd_Smed_v6_3283_0_1	NCALD
-0.622988263546864	0.0314271052561209	SMESG000065116.1	Wnt.72	Ctrl.72	MS3_02124		dd_Smed_v6_10360_0_1	NA
-0.622916285071594	0.0219908436776188	SMESG000054739.1	Wnt.72	Ctrl.72	PAFAH1B1		dd_Smed_v6_3359_0_1	PAFAH1B1	Y	Y
-0.622488931352221	0.0349785830485113	SMESG000069906.1	Wnt.72	Ctrl.72	YPEL2		dd_Smed_v6_6864_0_1	YPEL2
-0.622237115024515	0.0443698485907751	SMESG000048247.1	Wnt.72	Ctrl.72	MS3_03726		dd_Smed_v6_2542_0_1	SMAP2
-0.622010981752279	0.0243461099180395	SMESG000002146.1	Wnt.72	Ctrl.72	MS3_00106		dd_Smed_v6_3216_0_1	RAPH1
-0.621872825531604	0.0457336140727539	SMESG000005080.1	Wnt.72	Ctrl.72	T265_01970		dd_Smed_v6_9816_0_1,dd_Smed_v6_9816_0_2	NA
-0.621312500617216	0.0318959223507691	SMESG000075717.1	Wnt.72	Ctrl.72	MS3_02502		dd_Smed_v6_4301_0_1,dd_Smed_v6_4301_0_2,dd_Smed_v6_4301_0_3	AGAP1
-0.620840438103139	0.0209563341210802	SMESG000078660.1	Wnt.72	Ctrl.72	MS3_04871		dd_Smed_v6_8456_0_1	NA
-0.620763959621933	0.0422842998063177	SMESG000000393.1	Wnt.72	Ctrl.72	TRAF3		NA	TRAF6		Y
-0.619404537206351	0.0139191072283672	SMESG000016354.1	Wnt.72	Ctrl.72	NA		dd_Smed_v6_6679_0_1	NA		Y
-0.618953941700821	0.0224139902664523	SMESG000014741.1	Wnt.72	Ctrl.72	NACHRBETA2		dd_Smed_v6_14630_0_1	CHRNA2
-0.618927495343202	0.0360230843266009	SMESG000000563.1	Wnt.72	Ctrl.72	NA		NA	TRAF4
-0.618583880964642	0.039821644944845	SMESG000019753.1	Wnt.72	Ctrl.72	AAEL_AAEL017480		dd_Smed_v6_1097_0_1,dd_Smed_v6_1097_0_2,dd_Smed_v6_4342_0_1	ANK1
-0.617464815653076	0.0325871461965641	SMESG000038576.1	Wnt.72	Ctrl.72	MTSS1		dd_Smed_v6_7491_0_1	MTSS1
-0.617022538525657	0.0468391208328095	SMESG000030798.1	Wnt.72	Ctrl.72	AGAP_AGAP005322		dd_Smed_v6_4255_0_1	SRPK2
-0.616092743388661	0.0328988494158199	SMESG000026341.1	Wnt.72	Ctrl.72	U2SURP		dd_Smed_v6_3029_0_1,dd_Smed_v6_3029_0_2	U2SURP
-0.614781184743958	0.0139191072283672	SMESG000017729.1	Wnt.72	Ctrl.72	SIX6		dd_Smed_v6_11975_0_1	SIX3		Y
-0.614506905751376	0.0336341641532453	SMESG000049614.1	Wnt.72	Ctrl.72	TRAF6		NA	NA
-0.614408073519921	0.0462226119114307	SMESG000014973.1	Wnt.72	Ctrl.72	IKZF1		dd_Smed_v6_11893_0_1	NA
-0.61374779717697	0.0341389847138209	SMESG000049749.1	Wnt.72	Ctrl.72	CRACR2A		dd_Smed_v6_2966_0_1	RASEF
-0.612712189860734	0.0150303923157394	SMESG000031801.1	Wnt.72	Ctrl.72	NA		dd_Smed_v6_9560_0_1,dd_Smed_v6_9560_0_2	TAF4
-0.612270587373966	0.047014180324283	SMESG000029096.1	Wnt.72	Ctrl.72	ISCW_ISCW016118		dd_Smed_v6_480_0_1	NA
-0.611299092469388	0.0245333325864642	SMESG000007883.1	Wnt.72	Ctrl.72	NA		dd_Smed_v6_2726_0_1	NA
-0.610281054574467	0.0330808741499359	SMESG000023329.1	Wnt.72	Ctrl.72	ESRP1		dd_Smed_v6_5053_0_1	ESRP1
-0.608981302578058	0.0374889322143548	SMESG000078264.1	Wnt.72	Ctrl.72	IMPDH2		dd_Smed_v6_4321_0_1,dd_Smed_v6_4321_0_2	IMPDH2	Y	Y
-0.608822083945673	0.047117590476687	SMESG000034433.1	Wnt.72	Ctrl.72	MS3_00097		dd_Smed_v6_3997_0_1	CCAR1		Y
-0.608747078307223	0.0440547039684451	SMESG000004147.1	Wnt.72	Ctrl.72	MS3_10546		dd_Smed_v6_4263_0_1	LIN54
-0.607538670232996	0.0329467063752866	SMESG000015774.1	Wnt.72	Ctrl.72	NA		dd_Smed_v6_10755_0_1,dd_Smed_v6_11267_0_1,dd_Smed_v6_11267_0_2	NA
-0.605404363069893	0.0240532600023808	SMESG000033799.1	Wnt.72	Ctrl.72	PCDH11X		dd_Smed_v6_16629_0_1	PCDH11X		Y
-0.603803229449096	0.0445085278035695	SMESG000019035.1	Wnt.72	Ctrl.72	RPN13		dd_Smed_v6_2496_0_1	ADRM1
-0.603104390957772	0.0307768012213146	SMESG000059911.1	Wnt.72	Ctrl.72	WDR70		dd_Smed_v6_5151_0_1	WDR70
-0.603034241718072	0.0389681325193221	SMESG000009946.1	Wnt.72	Ctrl.72	SPON1	Spon1	dd_Smed_v6_2400_0_1	SPON1
-0.601522034687987	0.0289837556927519	SMESG000049916.1	Wnt.72	Ctrl.72	ELAVL4		dd_Smed_v6_10153_0_1,dd_Smed_v6_8376_0_1	ELAVL2		Y
-0.600335447498554	0.0268477140339574	SMESG000012034.1	Wnt.72	Ctrl.72	T265_15672		dd_Smed_v6_6834_0_1,dd_Smed_v6_6834_0_2,dd_Smed_v6_6834_0_3,dd_Smed_v6_6834_0_4	MYRIP
-0.599711716943593	0.0479321403927235	SMESG000059797.1	Wnt.72	Ctrl.72	SYT1		dd_Smed_v6_13680_0_1,dd_Smed_v6_13680_0_2	SYT1
-0.598637507686512	0.0337023663312908	SMESG000049166.1	Wnt.72	Ctrl.72	NA		dd_Smed_v6_3900_1_1,dd_Smed_v6_3900_1_2,dd_Smed_v6_3900_1_3,dd_Smed_v6_3900_1_4	NA		Y
-0.598163980287763	0.0478366630973917	SMESG000055722.1	Wnt.72	Ctrl.72	MARK2		dd_Smed_v6_3685_0_1,dd_Smed_v6_3685_0_2	MARK2
-0.596933843605927	0.0293949015415407	SMESG000005854.1	Wnt.72	Ctrl.72	MS3_03760		dd_Smed_v6_4383_0_1	TDRD3		Y
-0.596106776128799	0.0348547618635373	SMESG000078684.1	Wnt.72	Ctrl.72	MEIS2		dd_Smed_v6_6114_0_1,dd_Smed_v6_6114_0_2,dd_Smed_v6_8553_0_1	MEIS2			Y
-0.595250212432233	0.0292949725953378	SMESG000065238.1	Wnt.72	Ctrl.72	NA		dd_Smed_v6_4847_0_1	NA
-0.59493664688895	0.0218510487656992	SMESG000035735.1	Wnt.72	Ctrl.72	MS3_08955		dd_Smed_v6_6124_0_1	CRAMP1L
-0.594752370162585	0.0446432473143018	SMESG000026847.1	Wnt.72	Ctrl.72	GNL2		dd_Smed_v6_1134_0_1,dd_Smed_v6_6150_0_1	GNL2
-0.594327075531576	0.0202152338481313	SMESG000048806.1	Wnt.72	Ctrl.72	NA		dd_Smed_v6_10786_0_1	NA
-0.592688679009215	0.0320513988701301	SMESG000007051.1	Wnt.72	Ctrl.72	METAP2		dd_Smed_v6_2809_0_1	METAP2
-0.592294852577344	0.0389681325193221	SMESG000031886.1	Wnt.72	Ctrl.72	MS3_04191		dd_Smed_v6_2890_0_1	ZNF333
-0.591999340284911	0.0242324755884513	SMESG000025574.1	Wnt.72	Ctrl.72	T265_10567		dd_Smed_v6_17476_0_1,dd_Smed_v6_17476_0_2	NA
-0.590784088291201	0.0330701013492138	SMESG000078435.1	Wnt.72	Ctrl.72	ND-B17.2		dd_Smed_v6_988_0_1	NDUFA12		Y
-0.590282511537596	0.0289837556927519	SMESG000023321.1	Wnt.72	Ctrl.72	MS3_09444		dd_Smed_v6_13094_0_1	NA
-0.590158147510267	0.0480089243075754	SMESG000039725.1	Wnt.72	Ctrl.72	NA		dd_Smed_v6_4900_0_1	AXIN2		Y
-0.589458878193758	0.047815784214109	SMESG000001280.1	Wnt.72	Ctrl.72	DPSE\GA16054		dd_Smed_v6_14432_0_1	FBXO8,PSD4
-0.589421413376807	0.0338393782772129	SMESG000009578.1	Wnt.72	Ctrl.72	MS3_08732		dd_Smed_v6_3566_0_1	LEO1
-0.587677927767113	0.0411602065308904	SMESG000011723.1	Wnt.72	Ctrl.72	MS3_03700		dd_Smed_v6_6384_0_1	RGS3		Y
-0.585725002928894	0.0352343719642292	SMESG000049447.1	Wnt.72	Ctrl.72	TMEM184C		dd_Smed_v6_1196_0_1	TMEM184C		Y	Y
-0.585560879181156	0.0248638400188196	SMESG000045025.1	Wnt.72	Ctrl.72	DLX1	Smed-Dll-1	dd_Smed_v6_19040_0_1	DLX1
-0.584967608116954	0.0231347593073552	SMESG000058834.1	Wnt.72	Ctrl.72	POU6F2		dd_Smed_v6_13010_0_1	POU6F2
-0.584747575254763	0.0382912978043192	SMESG000051203.1	Wnt.72	Ctrl.72	KIF26A		dd_Smed_v6_8860_0_1,dd_Smed_v6_8860_0_2	KIF26A		Y
-0.583576794537326	0.0268477140339574	SMESG000024521.1	Wnt.72	Ctrl.72	NA		dd_Smed_v6_3323_0_2	NA
-0.583009110473581	0.023649824958831	SMESG000022690.1	Wnt.72	Ctrl.72	TRAF6		dd_Smed_v6_490_0_17,dd_Smed_v6_490_0_18,dd_Smed_v6_490_0_19,dd_Smed_v6_490_0_2,dd_Smed_v6_490_0_4,dd_Smed_v6_490_0_6,dd_Smed_v6_490_0_7,dd_Smed_v6_490_0_8	NA
-0.58159822684984	0.0318580235450091	SMESG000011137.1	Wnt.72	Ctrl.72	NA		dd_Smed_v6_8223_0_1	NA
-0.581556663885266	0.0365792722341253	SMESG000033768.1	Wnt.72	Ctrl.72	HNRNPUL1		dd_Smed_v6_1485_0_1	HNRNPUL1		Y
-0.580164696570844	0.0330808741499359	SMESG000002192.1	Wnt.72	Ctrl.72	CPIPJ_CPIJ000389		dd_Smed_v6_2173_0_1	NA
-0.579288869407045	0.0328141872194586	SMESG000012217.1	Wnt.72	Ctrl.72	NA		dd_Smed_v6_7942_0_1	NA		Y
-0.57909863360441	0.0365792722341253	SMESG000051815.1	Wnt.72	Ctrl.72	HSPA8		dd_Smed_v6_1332_0_1	HSPA8		Y
-0.578186136608416	0.0166995592740142	SMESG000026461.1	Wnt.72	Ctrl.72	NA		dd_Smed_v6_13462_0_1	POU2F2
-0.577020174453462	0.0462127180940006	SMESG000014831.1	Wnt.72	Ctrl.72	DHX58		dd_Smed_v6_4361_0_1	DDX58,DHX58
-0.576268479652573	0.0332930669748728	SMESG000029197.1	Wnt.72	Ctrl.72	MS3_06564		dd_Smed_v6_866_0_1	TTN
-0.576123518689253	0.0150303923157394	SMESG000026144.1	Wnt.72	Ctrl.72	NA		dd_Smed_v6_9738_0_1	NA
-0.575599627770911	0.0472610963422787	SMESG000017711.1	Wnt.72	Ctrl.72	SEL1L		dd_Smed_v6_3464_0_1,dd_Smed_v6_3464_0_2	SEL1L
-0.575027150409436	0.0427538436454633	SMESG000067158.1	Wnt.72	Ctrl.72	TRAF2		dd_Smed_v6_5673_0_1,dd_Smed_v6_5673_0_2,dd_Smed_v6_5673_0_3	TRAF4
-0.57465208670863	0.0268477140339574	SMESG000003212.1	Wnt.72	Ctrl.72	NA		dd_Smed_v6_104_0_1	NA
-0.573546127245514	0.0407610905661046	SMESG000008704.1	Wnt.72	Ctrl.72	YPS		dd_Smed_v6_347_0_1	YBX1,YBX2		Y
-0.573221929266186	0.0295788676673188	SMESG000038702.1	Wnt.72	Ctrl.72	CORTACTIN		dd_Smed_v6_637_0_1,dd_Smed_v6_637_0_2	HCLS1
-0.573072751816644	0.047117590476687	SMESG000068192.1	Wnt.72	Ctrl.72	CHD5		dd_Smed_v6_2331_0_1	CHD4,CHD5
-0.572685679956171	0.0187930599108323	SMESG000066383.1	Wnt.72	Ctrl.72	HGS		dd_Smed_v6_1850_0_1,dd_Smed_v6_3184_0_1,dd_Smed_v6_3184_0_2,dd_Smed_v6_3184_0_3,dd_Smed_v6_3184_0_4,dd_Smed_v6_3184_0_5,dd_Smed_v6_3184_0_6	HGS
-0.572254127461078	0.0430316783258558	SMESG000045754.1	Wnt.72	Ctrl.72	SEMA5B		dd_Smed_v6_5479_0_1	SEMA5B
-0.570376919403497	0.0477520098599653	SMESG000016436.1	Wnt.72	Ctrl.72	HDLBP		dd_Smed_v6_553_0_1	HDLBP
-0.570356847018729	0.0492644440001467	SMESG000017078.1	Wnt.72	Ctrl.72	SNRPA		dd_Smed_v6_2444_0_1	SNRPB2		Y
-0.56754838946127	0.0438049366959819	SMESG000071674.1	Wnt.72	Ctrl.72	MEX3A		dd_Smed_v6_6053_0_1,dd_Smed_v6_9642_0_1	NA		Y
-0.566360312581599	0.0203954848634735	SMESG000025408.1	Wnt.72	Ctrl.72	MS3_01853		dd_Smed_v6_4714_0_1	CXXC1	Y	Y
-0.565272819655537	0.0260140141135672	SMESG000017419.1	Wnt.72	Ctrl.72	TRAF3		NA	TRAF6
-0.56504475486564	0.035559093248018	SMESG000066979.1	Wnt.72	Ctrl.72	NA		dd_Smed_v6_4593_0_1	NA
-0.564540105694741	0.0369382338822024	SMESG000052140.1	Wnt.72	Ctrl.72	NA		dd_Smed_v6_10628_0_1,dd_Smed_v6_10628_0_2	C11orf30
-0.564524400422753	0.0272914973125901	SMESG000021468.1	Wnt.72	Ctrl.72	TEAD3	Smed-sd2	dd_Smed_v6_7458_0_1	TEAD3
-0.564020873292227	0.0309634100435584	SMESG000040301.1	Wnt.72	Ctrl.72	NA		dd_Smed_v6_490_0_15,dd_Smed_v6_490_0_18,dd_Smed_v6_490_0_2,dd_Smed_v6_490_0_3,dd_Smed_v6_490_0_4,dd_Smed_v6_490_0_6,dd_Smed_v6_490_0_7,dd_Smed_v6_490_0_8	NA
-0.563991855679992	0.0202152338481313	SMESG000020191.1	Wnt.72	Ctrl.72	MS3_05201		dd_Smed_v6_5085_0_1	SMARCE1
-0.563348922571316	0.0337533352501055	SMESG000027589.1	Wnt.72	Ctrl.72	RGS3		dd_Smed_v6_8787_0_1	RGS3
-0.563091320825601	0.0440547039684451	SMESG000067066.1	Wnt.72	Ctrl.72	NA		dd_Smed_v6_6767_0_1	NA
-0.562873227607396	0.0422948513397374	SMESG000062702.1	Wnt.72	Ctrl.72	MS3_07087		dd_Smed_v6_7864_0_1	NA		Y
-0.562678326167381	0.0476567970442685	SMESG000037282.1	Wnt.72	Ctrl.72	SCRO	nk2-1	dd_Smed_v6_6729_0_1	NKX2-4
-0.562002573544606	0.0333350969321707	SMESG000008465.1	Wnt.72	Ctrl.72	CHERP		dd_Smed_v6_4684_0_1,dd_Smed_v6_4684_0_2	CHERP
-0.56168930147668	0.0237795547075291	SMESG000031639.1	Wnt.72	Ctrl.72	TRA2B		dd_Smed_v6_1618_0_1,dd_Smed_v6_1618_0_2	TRA2B		Y
-0.561172271412998	0.0166995592740142	SMESG000010136.1	Wnt.72	Ctrl.72	NECAME_09605		dd_Smed_v6_8585_0_1	NFYA
-0.560697469216024	0.0175431747716173	SMESG000075721.1	Wnt.72	Ctrl.72	NA		dd_Smed_v6_11799_0_1	NA		Y	Y
-0.559604654519851	0.0403306733382506	SMESG000025558.1	Wnt.72	Ctrl.72	TRAF3		NA	TRAF3
-0.559091437349882	0.0328185180084301	SMESG000017137.1	Wnt.72	Ctrl.72	PIM3	Smed-pim	dd_Smed_v6_4012_0_1	PIM1
-0.558831272206756	0.0404229966861617	SMESG000008791.1	Wnt.72	Ctrl.72	NA		dd_Smed_v6_697_0_1	SERBP1
-0.558375097540389	0.0256798765385381	SMESG000002680.1	Wnt.72	Ctrl.72	MS3_04570		dd_Smed_v6_5269_0_1,dd_Smed_v6_5269_0_2,dd_Smed_v6_7393_0_1	PAXIP1
-0.557170772216285	0.0272914973125901	SMESG000005424.1	Wnt.72	Ctrl.72	CELF3		dd_Smed_v6_11349_0_1,dd_Smed_v6_11349_0_2,dd_Smed_v6_11349_0_3	CELF2,CELF5		Y
-0.556591680437468	0.0166995592740142	SMESG000067656.1	Wnt.72	Ctrl.72	MS3_06907		dd_Smed_v6_12201_0_1,dd_Smed_v6_12201_0_2	KAL1
-0.555962452517553	0.047117590476687	SMESG000006276.1	Wnt.72	Ctrl.72	NA		dd_Smed_v6_5560_0_1	PAF1
-0.555788024269406	0.0396537029949535	SMESG000030239.1	Wnt.72	Ctrl.72	MS3_08368		dd_Smed_v6_6410_0_1	DGCR8
-0.553579173378284	0.0317960306486844	SMESG000054802.1	Wnt.72	Ctrl.72	ISCW_ISCW006705		dd_Smed_v6_13250_0_1,dd_Smed_v6_13250_0_2	KCNC1
-0.553521935223777	0.0321185420186714	SMESG000027576.1	Wnt.72	Ctrl.72	C21H11ORF54		dd_Smed_v6_1733_0_1,dd_Smed_v6_1733_0_2	C11orf54
-0.553145300913512	0.0437196760834891	SMESG000007248.1	Wnt.72	Ctrl.72	GPT		dd_Smed_v6_2988_0_1	GPT2		Y
-0.551848719182617	0.0332930669748728	SMESG000010769.1	Wnt.72	Ctrl.72	CMD-1		dd_Smed_v6_255_0_1	CALM2
-0.551242874059564	0.0139191072283672	SMESG000061076.1	Wnt.72	Ctrl.72	MS3_01141		dd_Smed_v6_8620_0_1	NA
-0.550824255294188	0.047117590476687	SMESG000038716.1	Wnt.72	Ctrl.72	SCAF4		dd_Smed_v6_6238_0_1	SCAF4
-0.550624085355365	0.044838530889245	SMESG000023007.1	Wnt.72	Ctrl.72	MS3_04613		dd_Smed_v6_10734_0_1,dd_Smed_v6_15661_0_1	RIMS1,RIMS2		Y
-0.548424567165421	0.0440547039684451	SMESG000014843.1	Wnt.72	Ctrl.72	DHX58		dd_Smed_v6_4361_0_1	DHX58,IFIH1			Y
-0.548132122188665	0.0212378915672848	SMESG000075764.1	Wnt.72	Ctrl.72	TTLL6		dd_Smed_v6_8131_0_1	TTLL13P
-0.547116523569322	0.0411602065308904	SMESG000020306.1	Wnt.72	Ctrl.72	PSMC1B		dd_Smed_v6_1222_0_1	PSMC1		Y
-0.546193236079129	0.0328988494158199	SMESG000037131.1	Wnt.72	Ctrl.72	MS3_06721		dd_Smed_v6_6109_0_1	VAV2
-0.545342786970237	0.0332930669748728	SMESG000003425.1	Wnt.72	Ctrl.72	T265_09745		dd_Smed_v6_6594_0_1	SHF
-0.545322198448784	0.0370610958104399	SMESG000049683.1	Wnt.72	Ctrl.72	TRAF3		NA	TRAF4		Y
-0.542604758162579	0.0374889322143548	SMESG000064481.1	Wnt.72	Ctrl.72	MS3_00532		dd_Smed_v6_16277_0_1	EGR3
-0.5406748599369	0.0249154138711771	SMESG000065993.1	Wnt.72	Ctrl.72	MS3_03009		dd_Smed_v6_6259_0_1	JPH3
-0.538932737654426	0.028907153986687	SMESG000059208.1	Wnt.72	Ctrl.72	NA		dd_Smed_v6_5791_0_1	NA		Y
-0.537260522874101	0.0477520098599653	SMESG000022055.1	Wnt.72	Ctrl.72	MPI		dd_Smed_v6_4797_0_1	MPI
-0.535588967347558	0.0364000865081253	SMESG000079488.1	Wnt.72	Ctrl.72	NA		dd_Smed_v6_14660_0_1	NA		Y
-0.535573687975667	0.0248638400188196	SMESG000034607.1	Wnt.72	Ctrl.72	NA		dd_Smed_v6_6645_0_1	NA
-0.534044133038228	0.0150303923157394	SMESG000042475.1	Wnt.72	Ctrl.72	MS3_06585	Smed-netR	dd_Smed_v6_11409_0_1	IGDCC3,NEO1
-0.533879476282436	0.0219908436776188	SMESG000014599.1	Wnt.72	Ctrl.72	NA		dd_Smed_v6_8697_1_1,dd_Smed_v6_8697_1_2	NA
-0.533327118250043	0.0414921951361014	SMESG000009541.1	Wnt.72	Ctrl.72	KIAA0556		dd_Smed_v6_10945_0_1	KIAA0556
-0.532985420027683	0.0293257160744644	SMESG000014766.1	Wnt.72	Ctrl.72	NA		dd_Smed_v6_10073_0_1,dd_Smed_v6_10073_0_2	NA
-0.532235231077974	0.0148194934788049	SMESG000080200.1	Wnt.72	Ctrl.72	LRIT3		dd_Smed_v6_9875_0_1	IGFALS,LINGO2	Y	Y
-0.531846421202847	0.0289837556927519	SMESG000000175.1	Wnt.72	Ctrl.72	MS3_05091		dd_Smed_v6_383_0_1	MYL12B		Y
-0.531707337780442	0.0489858965793512	SMESG000045245.1	Wnt.72	Ctrl.72	MPHOSPH8		dd_Smed_v6_6993_0_1	MPHOSPH8
-0.531121717691619	0.0377647941567776	SMESG000067941.1	Wnt.72	Ctrl.72	DDX4	Smed-vasa1	dd_Smed_v6_1985_0_1,dd_Smed_v6_1985_0_2	DDX4
-0.530816475396355	0.0240532600023808	SMESG000000368.1	Wnt.72	Ctrl.72	NA		NA	NA		Y
-0.529947298472508	0.0213541890241779	SMESG000039185.1	Wnt.72	Ctrl.72	NA		dd_Smed_v6_8556_0_1	NA
-0.528970174158382	0.0399522659705441	SMESG000029424.1	Wnt.72	Ctrl.72	MS3_08272		dd_Smed_v6_4360_0_1	RTF1
-0.528729559725921	0.0343363221027295	SMESG000062960.1	Wnt.72	Ctrl.72	TEX14		dd_Smed_v6_9702_0_1	TEX14		Y
-0.528556808610547	0.0362949287380935	SMESG000078527.1	Wnt.72	Ctrl.72	MS3_03646		dd_Smed_v6_2739_0_1	NA		Y
-0.52747687979715	0.0278973065072411	SMESG000016877.1	Wnt.72	Ctrl.72	NA		dd_Smed_v6_10004_0_1	NA
-0.527359124245715	0.0365172198803354	SMESG000041210.1	Wnt.72	Ctrl.72	ISCW_ISCW013289		dd_Smed_v6_1177_0_1,dd_Smed_v6_1177_0_2	SRSF4
-0.52729676439999	0.0240532600023808	SMESG000021821.1	Wnt.72	Ctrl.72	MS3_01818		dd_Smed_v6_7591_0_1	EXOSC10
-0.527167242170711	0.0363763899083048	SMESG000074815.1	Wnt.72	Ctrl.72	MS3_10409		dd_Smed_v6_7685_0_1	RBM25		Y
-0.526161578860399	0.0372685916972922	SMESG000077995.1	Wnt.72	Ctrl.72	BUGZ		dd_Smed_v6_4303_0_1	ZNF207		Y
-0.525372716686876	0.0478366630973917	SMESG000070150.1	Wnt.72	Ctrl.72	CDC6		dd_Smed_v6_18778_0_1	CDC6
-0.523988448325404	0.0466291974291745	SMESG000030742.1	Wnt.72	Ctrl.72	NA		dd_Smed_v6_1138_0_1	NA
-0.523775900661875	0.0312235329188051	SMESG000033291.1	Wnt.72	Ctrl.72	PIAS-LIKE		dd_Smed_v6_10016_0_1	ZMIZ2		Y
-0.523281541203153	0.0240532600023808	SMESG000057438.1	Wnt.72	Ctrl.72	MLLT10		dd_Smed_v6_7497_0_1	MLLT10
-0.523066488035647	0.0318580235450091	SMESG000035031.1	Wnt.72	Ctrl.72	MS3_00308		dd_Smed_v6_758_0_1	BICD1
-0.521340183690711	0.0256992799284217	SMESG000008589.1	Wnt.72	Ctrl.72	MS3_01367		dd_Smed_v6_10171_0_1,dd_Smed_v6_10171_0_2	NA
-0.520970464303846	0.0234784077974296	SMESG000047308.1	Wnt.72	Ctrl.72	XRN2		dd_Smed_v6_3463_0_1	XRN2		Y
-0.519780692132367	0.0483597740243039	SMESG000018920.1	Wnt.72	Ctrl.72	EPHB1		dd_Smed_v6_27668_0_1,dd_Smed_v6_39545_0_1	EPHB1		Y
-0.519756196739754	0.0237069130742964	SMESG000000528.1	Wnt.72	Ctrl.72	NA		dd_Smed_v6_9226_0_1	MLXIP		Y
-0.519081747109223	0.035750552159301	SMESG000051615.1	Wnt.72	Ctrl.72	CG12567		dd_Smed_v6_10247_0_1	NA
-0.518518342490129	0.0487072718695074	SMESG000055799.1	Wnt.72	Ctrl.72	KIAA0513		dd_Smed_v6_7278_0_1	KIAA0513
-0.518417144556885	0.0424052822906809	SMESG000002011.1	Wnt.72	Ctrl.72	MX2		NA	MX2
-0.518050092348324	0.0352343719642292	SMESG000079433.1	Wnt.72	Ctrl.72	MS3_05314	slit-2	dd_Smed_v6_9602_0_1	NYX		Y
-0.517823698068627	0.0240532600023808	SMESG000037904.1	Wnt.72	Ctrl.72	NA		dd_Smed_v6_6832_0_1	NA
-0.517264281862978	0.0365172198803354	SMESG000021969.1	Wnt.72	Ctrl.72	CG42540		dd_Smed_v6_14462_0_1	STOM		Y
-0.515927215886603	0.0428258500663169	SMESG000054253.1	Wnt.72	Ctrl.72	HYOU1		dd_Smed_v6_2324_0_1	HYOU1		Y
-0.515579379713766	0.0429005808051693	SMESG000012934.1	Wnt.72	Ctrl.72	NA		dd_Smed_v6_6525_0_1,dd_Smed_v6_6525_0_2,dd_Smed_v6_6525_0_3,dd_Smed_v6_6525_0_4,dd_Smed_v6_6525_0_5	BRD4		Y
-0.515003622815129	0.0480727682369509	SMESG000023965.1	Wnt.72	Ctrl.72	NA		dd_Smed_v6_4169_0_1	MBNL1
-0.514935602232195	0.0473310864817987	SMESG000079671.1	Wnt.72	Ctrl.72	PMM2		dd_Smed_v6_1964_0_1	PMM2
-0.51468130341737	0.0387907984927074	SMESG000044440.1	Wnt.72	Ctrl.72	NA		dd_Smed_v6_10815_0_1	ZC3H8
-0.514462743117766	0.0308296649948645	SMESG000053925.1	Wnt.72	Ctrl.72	NA		dd_Smed_v6_11514_0_1,dd_Smed_v6_11514_0_2,dd_Smed_v6_11514_0_3,dd_Smed_v6_11514_0_4	NA
-0.513357078903311	0.0492644440001467	SMESG000054426.1	Wnt.72	Ctrl.72	MCAT		dd_Smed_v6_11450_0_1,dd_Smed_v6_11450_0_2	MCAT
-0.512139465871864	0.0150303923157394	SMESG000073709.1	Wnt.72	Ctrl.72	NA		dd_Smed_v6_10924_0_1	TIA1
-0.511907342130699	0.0469551129657253	SMESG000070594.1	Wnt.72	Ctrl.72	MS3_09007		dd_Smed_v6_15465_0_1,dd_Smed_v6_15465_0_2	DTL
-0.510497783217173	0.0166995592740142	SMESG000077767.1	Wnt.72	Ctrl.72	NA		dd_Smed_v6_9361_0_1	NA
-0.510282908658199	0.0480074240182253	SMESG000018614.1	Wnt.72	Ctrl.72	MS3_02502		dd_Smed_v6_7240_0_1,dd_Smed_v6_7240_0_2,dd_Smed_v6_7240_0_3	AGAP3
-0.510130388710293	0.0348547618635373	SMESG000030479.1	Wnt.72	Ctrl.72	NA		dd_Smed_v6_3869_0_1	NA		Y
-0.509576361533481	0.0430316783258558	SMESG000017347.1	Wnt.72	Ctrl.72	ST13		dd_Smed_v6_668_0_1	ST13
-0.509021140623238	0.0365172198803354	SMESG000051002.1	Wnt.72	Ctrl.72	AGAP_AGAP000484	Smed-nxk1-1	dd_Smed_v6_19327_0_1	NKX1-1
-0.508742922159072	0.0328988494158199	SMESG000049097.1	Wnt.72	Ctrl.72	PTPRH		dd_Smed_v6_768_0_1,dd_Smed_v6_768_0_2	PTPN13
-0.508452958754253	0.0429005808051693	SMESG000072019.1	Wnt.72	Ctrl.72	NA		dd_Smed_v6_3316_0_1,dd_Smed_v6_3316_0_2	NA
-0.508035096651599	0.036005192499085	SMESG000072893.1	Wnt.72	Ctrl.72	TRAF2		dd_Smed_v6_14308_0_1	TRAF6
-0.507066936502381	0.0429005808051693	SMESG000049530.1	Wnt.72	Ctrl.72	T265_13573		dd_Smed_v6_5878_0_1	NA
-0.506332524819607	0.0460905214286262	SMESG000049774.1	Wnt.72	Ctrl.72	HIS2A:CG33853		dd_Smed_v6_15019_0_1,dd_Smed_v6_2966_0_1	HIST1H2AA
-0.506240842630806	0.0333338878054962	SMESG000028598.1	Wnt.72	Ctrl.72	MS3_06913		dd_Smed_v6_12312_0_1	NFIA
-0.505798342219617	0.0476202347073673	SMESG000025391.1	Wnt.72	Ctrl.72	NA		dd_Smed_v6_3140_0_1,dd_Smed_v6_3140_0_2	MLX
-0.505267327994433	0.0460905214286262	SMESG000047168.1	Wnt.72	Ctrl.72	NA		dd_Smed_v6_4030_0_1,dd_Smed_v6_4030_0_2,dd_Smed_v6_4030_0_3,dd_Smed_v6_4030_0_4	ARID4B
-0.505103361285132	0.0312235329188051	SMESG000004485.1	Wnt.72	Ctrl.72	NA		dd_Smed_v6_1440_0_1	NA		Y
-0.503343935631429	0.0367548404624092	SMESG000059830.1	Wnt.72	Ctrl.72	T265_06732		dd_Smed_v6_3280_0_1	PCF11
-0.5032277610498	0.0378217034099046	SMESG000035587.1	Wnt.72	Ctrl.72	MICPUN_102212		dd_Smed_v6_4452_0_1	NA
-0.501434955500066	0.0369382338822024	SMESG000043328.1	Wnt.72	Ctrl.72	NELFB		dd_Smed_v6_9755_0_1	NELFB
