# Supplementary material for: Wnt/β-catenin signalling is required for pole-specific chromatin remodeling during planarian regeneration
Source: Nat Commun. 2023 Jan 18;14:298. doi: 10.1038/s41467-023-35937-y (PMC9849279; doi:10.1038/s41467-023-35937-y)
Supplement: Supplementary file 7 — Supplementary Data 4 [file 41467_2023_35937_MOESM7_ESM.xlsx]

## Sheet: Enhancers
Motif Name	Label	Class	Consensus	P-value	Log P-value	q-value (Benjamini)	# of Target Sequences with Motif(of 1945)	% of Target Sequences with Motif	# of Background Sequences with Motif(of 44320)	% of Background Sequences with Motif
Nkx6.1(Homeobox)/Islet-Nkx6.1-ChIP-Seq(GSE40975)/Homer	Nkx6.1	Homeobox	GKTAATGR	1.00E-01	-4.38E+00	0.0361	1306	67.15%	28669.3	64.71%
Nanog(Homeobox)/mES-Nanog-ChIP-Seq(GSE11724)/Homer	Nanog	Homeobox	RGCCATTAAC	1.00E-03	-7.12E+00	0.0046	1286	66.12%	27761.6	62.66%
Pitx1(Homeobox)/Chicken-Pitx1-ChIP-Seq(GSE38910)/Homer	Pitx1	Homeobox	TAATCCCN	1.00E-06	-1.58E+01	0	1154	59.33%	23709.7	53.51%
Lhx3(Homeobox)/Neuron-Lhx3-ChIP-Seq(GSE31456)/Homer	Lhx3	Homeobox	ADBTAATTAR	1.00E-03	-7.77E+00	0.003	1081	55.58%	22941.4	51.78%
Tgif2(Homeobox)/mES-Tgif2-ChIP-Seq(GSE55404)/Homer	Tgif2	Homeobox	TGTCANYT	1.00E-02	-5.28E+00	0.0179	896	46.07%	19118.9	43.15%
Tgif1(Homeobox)/mES-Tgif1-ChIP-Seq(GSE55404)/Homer	Tgif1	Homeobox	YTGWCADY	1.00E-02	-5.70E+00	0.0129	886	45.55%	18822.7	42.48%
Lhx1(Homeobox)/EmbryoCarcinoma-Lhx1-ChIP-Seq(GSE70957)/Homer	Lhx1	Homeobox	NNYTAATTAR	1.00E-02	-5.63E+00	0.0135	796	40.93%	16805.5	37.93%
Lhx2(Homeobox)/HFSC-Lhx2-ChIP-Seq(GSE48068)/Homer	Lhx2	Homeobox	TAATTAGN	1.00E-04	-1.07E+01	0.0003	747	38.41%	15044	33.95%
Isl1(Homeobox)/Neuron-Isl1-ChIP-Seq(GSE31456)/Homer	Isl1	Homeobox	CTAATKGV	1.00E-01	-3.37E+00	0.0757	739	37.99%	15943.4	35.98%
CRX(Homeobox)/Retina-Crx-ChIP-Seq(GSE20012)/Homer	CRX	Homeobox	GCTAATCC	1.00E-05	-1.20E+01	0.0001	717	36.86%	14247.9	32.16%
HOXD13(Homeobox)/Chicken-Hoxd13-ChIP-Seq(GSE38910)/Homer	HOXD13	Homeobox	NCYAATAAAA	1.00E-05	-1.26E+01	0.0001	706	36.30%	13951.9	31.49%
MYB(HTH)/ERMYB-Myb-ChIPSeq(GSE22095)/Homer	MYB	HTH	GGCVGTTR	1.00E-04	-1.10E+01	0.0003	696	35.78%	13886.9	31.34%
HNF6(Homeobox)/Liver-Hnf6-ChIP-Seq(ERP000394)/Homer	HNF6	Homeobox	NTATYGATCH	1.00E-06	-1.54E+01	0	686	35.27%	13255.6	29.92%
Pit1(Homeobox)/GCrat-Pit1-ChIP-Seq(GSE58009)/Homer	Pit1	Homeobox	ATGMATATDC	1.00E-03	-7.21E+00	0.0045	678	34.86%	13938.5	31.46%
Pdx1(Homeobox)/Islet-Pdx1-ChIP-Seq(SRA008281)/Homer	Pdx1	Homeobox	YCATYAATCA	1.00E-03	-7.48E+00	0.0035	673	34.60%	13792.5	31.13%
FOXA1(Forkhead)/LNCAP-FOXA1-ChIP-Seq(GSE27824)/Homer	LNCAP-FOXA1	Forkhead	WAAGTAAACA	1.00E-04	-1.12E+01	0.0002	658	33.83%	13035.3	29.42%
Cux2(Homeobox)/Liver-Cux2-ChIP-Seq(GSE35985)/Homer	Cux2	Homeobox	HNRAATCAAT	1.00E-06	-1.51E+01	0	640	32.90%	12282.5	27.72%
SLP1(Forkhead)/MA0458.1/Jaspar	SLP1	Forkhead	KTGTTTACRTW	1.00E-02	-6.04E+00	0.0103	612	31.47%	12639.2	28.53%
NFY(CCAAT)/Promoter/Homer	NFY	CCAAT	RGCCAATSRG	1.00E-05	-1.30E+01	0.0001	604	31.05%	11680.8	26.36%
SCL(bHLH)/HPC7-Scl-ChIP-Seq(GSE13511)/Homer	SCL	bHLH	AVCAGCTG	1.00E-03	-7.58E+00	0.0034	603	31.00%	12234.2	27.61%
FoxL2(Forkhead)/Ovary-FoxL2-ChIP-Seq(GSE60858)/Homer	FoxL2	Forkhead	WWTRTAAACAVG	1.00E-04	-1.09E+01	0.0003	580	29.82%	11362.3	25.64%
Sox6(HMG)/Myotubes-Sox6-ChIP-Seq(GSE32627)/Homer	Sox6	HMG	CCATTGTTNY	1.00E-01	-3.12E+00	0.0906	580	29.82%	12429.1	28.05%
BMYB(HTH)/Hela-BMYB-ChIP-Seq(GSE27030)/Homer	BMYB	HTH	NHAACBGYYV	1.00E-03	-8.52E+00	0.0016	577	29.67%	11551.7	26.07%
FOXA1(Forkhead)/MCF7-FOXA1-ChIP-Seq(GSE26831)/Homer	MCF7-FOXA1	Forkhead	WAAGTAAACA	1.00E-04	-1.09E+01	0.0003	573	29.46%	11214.7	25.31%
CDX4(Homeobox)/ZebrafishEmbryos-Cdx4.Myc-ChIP-Seq(GSE48254)/Homer	CDX4	Homeobox	NGYCATAAAWCH	1.00E-04	-1.03E+01	0.0004	568	29.20%	11160.5	25.19%
GATA3(Zf)/iTreg-Gata3-ChIP-Seq(GSE20898)/Homer	GATA3/iTreg	Zf	AGATAASR	1.00E-01	-3.17E+00	0.0881	568	29.20%	12150.7	27.42%
Eomes(T-box)/H9-Eomes-ChIP-Seq(GSE26097)/Homer	Eomes	T-box	ATTAACACCT	1.00E+00	-1.75E+00	0.2572	563	28.95%	12392.5	27.97%
HOXB13(Homeobox)/ProstateTumor-HOXB13-ChIP-Seq(GSE56288)/Homer	HOXB13	Homeobox	TTTTATKRGG	1.00E-04	-9.33E+00	0.0009	548	28.17%	10829.7	24.44%
FOXM1(Forkhead)/MCF7-FOXM1-ChIP-Seq(GSE72977)/Homer	FOXM1	Forkhead	TRTTTACTTW	1.00E-06	-1.42E+01	0	540	27.76%	10206.2	23.04%
Phox2a(Homeobox)/Neuron-Phox2a-ChIP-Seq(GSE31456)/Homer	Phox2a	Homeobox	YTAATYNRATTA	1.00E-03	-9.02E+00	0.0011	530	27.25%	10472.3	23.64%
Cdx2(Homeobox)/mES-Cdx2-ChIP-Seq(GSE14586)/Homer	Cdx2	Homeobox	GYMATAAAAH	1.00E-02	-6.55E+00	0.0072	530	27.25%	10762.5	24.29%
Foxo1(Forkhead)/RAW-Foxo1-ChIP-Seq(Fan_et_al.)/Homer	Foxo1	Forkhead	CTGTTTAC	1.00E-05	-1.38E+01	0	529	27.20%	10005.5	22.58%
AMYB(HTH)/Testes-AMYB-ChIP-Seq(GSE44588)/Homer	AMYB	HTH	TGGCAGTTGG	1.00E-02	-6.69E+00	0.0066	510	26.22%	10307.9	23.26%
GSC(Homeobox)/FrogEmbryos-GSC-ChIP-Seq(DRA000576)/Homer	GSC	Homeobox	RGGATTAR	1.00E-07	-1.63E+01	0	479	24.63%	8752-06-01	19.75%
Tbx5(T-box)/HL1-Tbx5.biotin-ChIP-Seq(GSE21529)/Homer	Tbx5	T-box	AGGTGTCA	1.00E-04	-9.85E+00	0.0006	477	24.52%	9242-01-01	20.86%
THRb(NR)/Liver-NR1A2-ChIP-Seq(GSE52613)/Homer	THRb/Liver	NR	TRAGGTCA	1.00E-01	-2.82E+00	0.1162	464	23.86%	9904-04-01	22.35%
Bapx1(Homeobox)/VertebralCol-Bapx1-ChIP-Seq(GSE36672)/Homer	Bapx1	Homeobox	TTRAGTGSYK	1.00E+00	-1.53E+00	0.3023	459	23.60%	10115.7	22.83%
Smad3(MAD)/NPC-Smad3-ChIP-Seq(GSE36673)/Homer	Smad3	MAD	TWGTCTGV	1.00E-03	-8.86E+00	0.0012	458	23.55%	8932-06-01	20.16%
Nkx2.1(Homeobox)/LungAC-Nkx2.1-ChIP-Seq(GSE43252)/Homer	Nkx2.1	Homeobox	RSCACTYRAG	1.00E-01	-3.70E+00	0.0584	456	23.44%	9560	21.58%
AR-halfsite(NR)/LNCaP-AR-ChIP-Seq(GSE27824)/Homer	AR-halfsite	NR	CCAGGAACAG	1.00E-03	-9.19E+00	0.001	455	23.39%	8835-04-01	19.94%
HOXA9(Homeobox)/HSC-Hoxa9-ChIP-Seq(GSE33509)/Homer	HOXA9	Homeobox	GGCCATAAATCA	1.00E-03	-8.02E+00	0.0024	451	23.19%	8870-08-01	20.02%
Sox3(HMG)/NPC-Sox3-ChIP-Seq(GSE33059)/Homer	Sox3	HMG	CCWTTGTY	1.00E-01	-3.47E+00	0.0688	451	23.19%	9488-08-01	21.42%
Foxo3(Forkhead)/U2OS-Foxo3-ChIP-Seq(E-MTAB-2701)/Homer	Foxo3	Forkhead	DGTAAACA	1.00E-05	-1.16E+01	0.0002	436	22.42%	8210-07-01	18.53%
Hoxc9(Homeobox)/Ainv15-Hoxc9-ChIP-Seq(GSE21812)/Homer	Hoxc9	Homeobox	GGCCATAAATCA	1.00E-03	-9.08E+00	0.0011	426	21.90%	8225	18.56%
CEBP(bZIP)/ThioMac-CEBPb-ChIP-Seq(GSE21512)/Homer	CEBP	bZIP	ATTGCGCAAC	1.00E-02	-5.17E+00	0.0195	408	20.98%	8279-04-01	18.69%
Nkx3.1(Homeobox)/LNCaP-Nkx3.1-ChIP-Seq(GSE28264)/Homer	Nkx3.1	Homeobox	AAGCACTTAA	1.00E+00	-1.66E+00	0.2697	395	20.31%	8637-01-01	19.49%
Pit1+1bp(Homeobox)/GCrat-Pit1-ChIP-Seq(GSE58009)/Homer	Pit1+1bp	Homeobox	ATGCATAATTCA	1.00E-02	-6.50E+00	0.0074	388	19.95%	7680-04-01	17.33%
Sox10(HMG)/SciaticNerve-Sox3-ChIP-Seq(GSE35132)/Homer	Sox10	HMG	CCWTTGTYYB	1.00E+00	-2.07E+00	0.2026	376	19.33%	8108-03-01	18.30%
BMAL1(bHLH)/Liver-Bmal1-ChIP-Seq(GSE39860)/Homer	BMAL1	bHLH	GNCACGTG	1.00E-06	-1.46E+01	0	375	19.28%	6703-06-01	15.13%
Foxa2(Forkhead)/Liver-Foxa2-ChIP-Seq(GSE25694)/Homer	Foxa2	Forkhead	CYTGTTTACWYW	1.00E-03	-8.50E+00	0.0016	375	19.28%	7193-01-01	16.23%
Gata4(Zf)/Heart-Gata4-ChIP-Seq(GSE35151)/Homer	Gata4	Zf	NBWGATAAGR	1.00E-01	-2.93E+00	0.1052	373	19.18%	7862-04-01	17.75%
Unknown(Homeobox)/Limb-p300-ChIP-Seq/Homer	Unknown	Homeobox	SSCMATWAAA	1.00E-01	-3.69E+00	0.0586	368	18.92%	7622-06-01	17.20%
Nkx2.5(Homeobox)/HL1-Nkx2.5.biotin-ChIP-Seq(GSE21529)/Homer	Nkx2.5	Homeobox	RRSCACTYAA	1.00E+00	-1.58E+00	0.289	366	18.82%	8009-02-01	18.08%
NPAS(bHLH)/Liver-NPAS-ChIP-Seq(GSE39860)/Homer	NPAS	bHLH	NVCACGTG	1.00E-05	-1.19E+01	0.0001	356	18.30%	6503	14.68%
CEBP:AP1(bZIP)/ThioMac-CEBPb-ChIP-Seq(GSE21512)/Homer	CEBP:AP1	bZIP	DRTGTTGCAA	1.00E-05	-1.34E+01	0.0001	353	18.15%	6336-08-01	14.30%
Six2(Homeobox)/NephronProgenitor-Six2-ChIP-Seq(GSE39837)/Homer	Six2	Homeobox	GWAAYHTGAKMC	1.00E-01	-3.85E+00	0.0527	353	18.15%	7268-04-01	16.40%
HIF-1b(HLH)/T47D-HIF1b-ChIP-Seq(GSE59937)/Homer	HIF-1b	HLH	RTACGTGC	1.00E-04	-1.04E+01	0.0004	340	17.48%	6287-01-01	14.19%
PR(NR)/T47D-PR-ChIP-Seq(GSE31130)/Homer	PR	NR	VAGRACAKNCTGTBC	1.00E-03	-9.18E+00	0.001	339	17.43%	6370-05-01	14.38%
Mef2b(MADS)/HEK293-Mef2b.V5-ChIP-Seq(GSE67450)/Homer	Mef2b	MADS	GCTATTTTTGGM	1.00E+00	-2.14E+00	0.1934	335	17.22%	7179-02-01	16.20%
Gata6(Zf)/HUG1N-GATA6-ChIP-Seq(GSE51936)/Homer	Gata6	Zf	YCTTATCTBN	1.00E+00	-1.82E+00	0.2409	330	16.97%	7141-05-01	16.12%
Foxh1(Forkhead)/hESC-FOXH1-ChIP-Seq(GSE29422)/Homer	Foxh1	Forkhead	NNTGTGGATTSS	1.00E-03	-7.13E+00	0.0046	329	16.92%	6350	14.33%
Barx1(Homeobox)/Stomach-Barx1.3xFlag-ChIP-Seq(GSE69483)/Homer	Barx1	Homeobox	AAACMATTAN	1.00E-02	-6.66E+00	0.0067	328	16.86%	6376-03-01	14.39%
Sox15(HMG)/CPA-Sox15-ChIP-Seq(GSE62909)/Homer	Sox15	HMG	RAACAATGGN	1.00E-02	-5.12E+00	0.0203	320	16.45%	6378-06-01	14.40%
Olig2(bHLH)/Neuron-Olig2-ChIP-Seq(GSE30882)/Homer	Olig2	bHLH	RCCATMTGTT	1.00E+00	-2.07E+00	0.2027	320	16.45%	6862-06-01	15.49%
Ptf1a(bHLH)/Panc1-Ptf1a-ChIP-Seq(GSE47459)/Homer	Ptf1a	bHLH	ACAGCTGTTN	1.00E-02	-5.94E+00	0.011	319	16.40%	6261-02-01	14.13%
NFAT(RHD)/Jurkat-NFATC1-ChIP-Seq(Jolma_et_al.)/Homer	NFAT	RHD	ATTTTCCATT	1.00E-04	-1.07E+01	0.0003	313	16.09%	5701-09-01	12.87%
Meis1(Homeobox)/MastCells-Meis1-ChIP-Seq(GSE48085)/Homer	Meis1	Homeobox	VGCTGWCAVB	1.00E+00	-1.18E+00	0.4002	302	15.53%	6689	15.10%
Nkx2.2(Homeobox)/NPC-Nkx2.2-ChIP-Seq(GSE61673)/Homer	Nkx2.2	Homeobox	BTBRAGTGSN	1.00E+00	-2.13E+00	0.1957	298	15.32%	6361-08-01	14.36%
CHR(?)/Hela-CellCycle-Expression/Homer	CHR	?	SRGTTTCAAA	1.00E+00	-1.64E+00	0.2739	294	15.12%	6381-03-01	14.40%
Fox:Ebox(Forkhead,bHLH)/Panc1-Foxa2-ChIP-Seq(GSE47459)/Homer	Fox:Ebox	Forkhead,bHLH	NNNVCTGWGYAAACASN	1.00E-02	-6.26E+00	0.0091	289	14.86%	5587-06-01	12.61%
Arnt:Ahr(bHLH)/MCF7-Arnt-ChIP-Seq(Lo_et_al.)/Homer	Arnt:Ahr	bHLH	TBGCACGCAA	1.00E-07	-1.66E+01	0	283	14.55%	4720-01-01	10.65%
FOXK2(Forkhead)/U2OS-FOXK2-ChIP-Seq(E-MTAB-2204)/Homer	FOXK2	Forkhead	SCHTGTTTACAT	1.00E-04	-9.82E+00	0.0006	274	14.09%	4964-09-01	11.21%
NF1-halfsite(CTF)/LNCaP-NF1-ChIP-Seq(Unpublished)/Homer	NF1-halfsite	CTF	YTGCCAAG	1.00E-02	-4.86E+00	0.025	270	13.88%	5334-09-01	12.04%
Tbet(T-box)/CD8-Tbet-ChIP-Seq(GSE33802)/Homer	Tbet	T-box	AGGTGTGAAM	1.00E-01	-4.00E+00	0.0472	266	13.68%	5354-06-01	12.09%
Oct4(POU,Homeobox)/mES-Oct4-ChIP-Seq(GSE11431)/Homer	Oct-04	POU,Homeobox	ATTTGCATAW	1.00E-03	-7.64E+00	0.0033	264	13.57%	4931-03-01	11.13%
Otx2(Homeobox)/EpiLC-Otx2-ChIP-Seq(GSE56098)/Homer	Otx2	Homeobox	NYTAATCCYB	1.00E-04	-9.26E+00	0.001	263	13.52%	4780-03-01	10.79%
FOXP1(Forkhead)/H9-FOXP1-ChIP-Seq(GSE31006)/Homer	FOXP1	Forkhead	NYYTGTTTACHN	1.00E-05	-1.19E+01	0.0001	260	13.37%	4532	10.23%
TATA-Box(TBP)/Promoter/Homer	TATA-Box	TBP	CCTTTTAWAGSC	1.00E-01	-3.57E+00	0.0645	260	13.37%	5283-01-01	11.92%
Oct6(POU,Homeobox)/NPC-Pou3f1-ChIP-Seq(GSE35496)/Homer	Oct-06	POU,Homeobox	WATGCAAATGAG	1.00E-04	-9.49E+00	0.0008	257	13.21%	4639-06-01	10.47%
Mef2c(MADS)/GM12878-Mef2c-ChIP-Seq(GSE32465)/Homer	Mef2c	MADS	DCYAAAAATAGM	1.00E+00	-1.88E+00	0.2326	239	12.29%	5104-09-01	11.52%
Sox2(HMG)/mES-Sox2-ChIP-Seq(GSE11431)/Homer	Sox2	HMG	BCCATTGTTC	1.00E-01	-3.67E+00	0.0591	238	12.24%	4793-04-01	10.82%
Atf1(bZIP)/K562-ATF1-ChIP-Seq(GSE31477)/Homer	Atf1	bZIP	GATGACGTCA	1.00E-01	-2.60E+00	0.1375	238	12.24%	4950-03-01	11.17%
Fli1(ETS)/CD8-FLI-ChIP-Seq(GSE20898)/Homer	Fli1	ETS	NRYTTCCGGH	1.00E-02	-5.33E+00	0.0173	234	12.03%	4516-01-01	10.19%
AP-1(bZIP)/ThioMac-PU.1-ChIP-Seq(GSE21512)/Homer	AP-1	bZIP	VTGACTCATC	1.00E-02	-6.13E+00	0.0099	225	11.57%	4249-07-01	9.59%
Erra(NR)/HepG2-Erra-ChIP-Seq(GSE31477)/Homer	Erra	NR	CAAAGGTCAG	1.00E+00	-2.00E+00	0.2134	225	11.57%	4771-09-01	10.77%
PU.1-IRF(ETS:IRF)/Bcell-PU.1-ChIP-Seq(GSE21512)/Homer	PU.1-IRF	ETS:IRF	MGGAAGTGAAAC	1.00E-05	-1.34E+01	0.0001	224	11.52%	3728	8.41%
Smad4(MAD)/ESC-SMAD4-ChIP-Seq(GSE29422)/Homer	Smad4	MAD	VBSYGTCTGG	1.00E-03	-8.34E+00	0.0018	223	11.47%	4026-01-01	9.09%
Fra1(bZIP)/BT549-Fra1-ChIP-Seq(GSE46166)/Homer	Fra1	bZIP	NNATGASTCATH	1.00E-02	-6.57E+00	0.0071	218	11.21%	4064-01-01	9.17%
Rbpj1(?)/Panc1-Rbpj1-ChIP-Seq(GSE47459)/Homer	Rbpj1	?	HTTTCCCASG	1.00E-03	-8.59E+00	0.0015	212	10.90%	3783-01-01	8.54%
Atf3(bZIP)/GBM-ATF3-ChIP-Seq(GSE33912)/Homer	Atf3	bZIP	DATGASTCATHN	1.00E-01	-4.59E+00	0.0309	212	10.90%	4127	9.31%
Smad2(MAD)/ES-SMAD2-ChIP-Seq(GSE29422)/Homer	Smad2	MAD	CTGTCTGG	1.00E-03	-7.12E+00	0.0046	209	10.75%	3832-02-01	8.65%
BATF(bZIP)/Th17-BATF-ChIP-Seq(GSE39756)/Homer	BATF	bZIP	DATGASTCAT	1.00E-02	-5.07E+00	0.0211	209	10.75%	4014-06-01	9.06%
STAT4(Stat)/CD4-Stat4-ChIP-Seq(GSE22104)/Homer	STAT4	Stat	NYTTCCWGGAAR	1.00E-01	-3.92E+00	0.0499	206	10.59%	4074-08-01	9.20%
TEAD(TEA)/Fibroblast-PU.1-ChIP-Seq(Unpublished)/Homer	TEAD	TEA	YCWGGAATGY	1.00E-02	-4.72E+00	0.0281	205	10.54%	3965-09-01	8.95%
ETV1(ETS)/GIST48-ETV1-ChIP-Seq(GSE22441)/Homer	ETV1	ETS	AACCGGAAGT	1.00E-02	-5.97E+00	0.0109	202	10.39%	3783-09-01	8.54%
HEB(bHLH)/mES-Heb-ChIP-Seq(GSE53233)/Homer	HEB	bHLH	VCAGCTGBNN	1.00E-02	-5.50E+00	0.0151	201	10.33%	3805-01-01	8.59%
Bcl6(Zf)/Liver-Bcl6-ChIP-Seq(GSE31578)/Homer	Bcl6	Zf	NNNCTTTCCAGGAAA	1.00E-03	-7.54E+00	0.0034	199	10.23%	3594-08-01	8.11%
Gata2(Zf)/K562-GATA2-ChIP-Seq(GSE18829)/Homer	Gata2	Zf	BBCTTATCTS	1.00E+00	-1.23E+00	0.3854	199	10.23%	4360-07-01	9.84%
EHF(ETS)/LoVo-EHF-ChIP-Seq(GSE49402)/Homer	EHF	ETS	AVCAGGAAGT	1.00E-01	-3.09E+00	0.0927	192	9.87%	3877-01-01	8.75%
Pax7(Paired,Homeobox)/Myoblast-Pax7-ChIP-Seq(GSE25064)/Homer	Pax7/Myoblast	Paired,Homeobox	TAATCAATTA	1.00E-01	-3.90E+00	0.0506	191	9.82%	3757-07-01	8.48%
bZIP:IRF(bZIP,IRF)/Th17-BatF-ChIP-Seq(GSE39756)/Homer	bZIP:IRF	bZIP,IRF	NAGTTTCABTHTGACTNW	1.00E-05	-1.32E+01	0.0001	190	9.77%	3073-06-01	6.94%
Elk4(ETS)/Hela-Elk4-ChIP-Seq(GSE31477)/Homer	Elk4	ETS	NRYTTCCGGY	1.00E-02	-5.28E+00	0.0179	190	9.77%	3595-08-01	8.12%
HNF1b(Homeobox)/PDAC-HNF1B-ChIP-Seq(GSE64557)/Homer	HNF1b	Homeobox	GTTAATNATTAA	1.00E+00	-1.53E+00	0.3023	189	9.72%	4068-09-01	9.18%
NPAS2(bHLH)/Liver-NPAS2-ChIP-Seq(GSE39860)/Homer	NPAS2	bHLH	KCCACGTGAC	1.00E-02	-6.11E+00	0.01	186	9.56%	3439-07-01	7.76%
Brn1(POU,Homeobox)/NPC-Brn1-ChIP-Seq(GSE35496)/Homer	Brn1	POU,Homeobox	TATGCWAATBAV	1.00E-02	-5.69E+00	0.0129	184	9.46%	3433-02-01	7.75%
MITF(bHLH)/MastCells-MITF-ChIP-Seq(GSE48085)/Homer	MITF	bHLH	RTCATGTGAC	1.00E-02	-6.21E+00	0.0094	182	9.36%	3348-02-01	7.56%
Oct2(POU,Homeobox)/Bcell-Oct2-ChIP-Seq(GSE21512)/Homer	Oct-02	POU,Homeobox	ATATGCAAAT	1.00E-02	-4.89E+00	0.0247	182	9.36%	3464-05-01	7.82%
Atf4(bZIP)/MEF-Atf4-ChIP-Seq(GSE35681)/Homer	Atf4	bZIP	MTGATGCAAT	1.00E-03	-8.71E+00	0.0014	181	9.31%	3148-03-01	7.11%
TEAD4(TEA)/Tropoblast-Tead4-ChIP-Seq(GSE37350)/Homer	TEAD4	TEA	CCWGGAATGY	1.00E-02	-5.47E+00	0.0152	180	9.25%	3369-03-01	7.60%
COUP-TFII(NR)/Artia-Nr2f2-ChIP-Seq(GSE46497)/Homer	COUP-TFII/Artia	NR	AGRGGTCA	1.00E+00	-1.25E+00	0.3793	178	9.15%	3885-04-01	8.77%
ZEB1(Zf)/PDAC-ZEB1-ChIP-Seq(GSE64557)/Homer	ZEB1	Zf	VCAGGTRDRY	1.00E-01	-2.78E+00	0.1183	177	9.10%	3595-06-01	8.12%
Gata1(Zf)/K562-GATA1-ChIP-Seq(GSE18829)/Homer	Gata1	Zf	SAGATAAGRV	1.00E+00	-2.12E+00	0.1958	177	9.10%	3694-07-01	8.34%
ERG(ETS)/VCaP-ERG-ChIP-Seq(GSE14097)/Homer	ERG	ETS	ACAGGAAGTG	1.00E-01	-2.70E+00	0.1263	175	9.00%	3563-04-01	8.04%
Foxa3(Forkhead)/Liver-Foxa3-ChIP-Seq(GSE77670)/Homer	Foxa3	Forkhead	BSNTGTTTACWYWGN	1.00E-02	-6.09E+00	0.01	171	8.79%	3131-06-01	7.07%
Gfi1b(Zf)/HPC7-Gfi1b-ChIP-Seq(GSE22178)/Homer	Gfi1b	Zf	MAATCACTGC	1.00E-01	-3.52E+00	0.0663	171	8.79%	3373-03-01	7.61%
SPDEF(ETS)/VCaP-SPDEF-ChIP-Seq(SRA014231)/Homer	SPDEF	ETS	ASWTCCTGBT	1.00E-02	-5.48E+00	0.0152	167	8.59%	3098-05-01	6.99%
Sox4(HMG)/proB-Sox4-ChIP-Seq(GSE50066)/Homer	Sox4	HMG	YCTTTGTTCC	1.00E+00	-8.99E-01	0.4923	165	8.48%	3685-02-01	8.32%
RUNX1(Runt)/Jurkat-RUNX1-ChIP-Seq(GSE29180)/Homer	RUNX1	Runt	AAACCACARM	1.00E-01	-4.18E+00	0.0406	164	8.43%	3154-04-01	7.12%
Mef2a(MADS)/HL1-Mef2a.biotin-ChIP-Seq(GSE21529)/Homer	Mef2a	MADS	CYAAAAATAG	1.00E+00	-1.69E+00	0.2647	161	8.28%	3416-05-01	7.71%
Elk1(ETS)/Hela-Elk1-ChIP-Seq(GSE31477)/Homer	Elk1	ETS	HACTTCCGGY	1.00E-03	-8.21E+00	0.002	158	8.12%	2720	6.14%
IRF4(IRF)/GM12878-IRF4-ChIP-Seq(GSE32465)/Homer	IRF4	IRF	ACTGAAACCA	1.00E-02	-6.87E+00	0.0057	154	7.92%	2726-02-01	6.15%
RUNX2(Runt)/PCa-RUNX2-ChIP-Seq(GSE33889)/Homer	RUNX2	Runt	NWAACCACADNN	1.00E-04	-1.15E+01	0.0002	153	7.87%	2444-01-01	5.52%
Sox9(HMG)/Limb-SOX9-ChIP-Seq(GSE73225)/Homer	Sox9	HMG	AGGVNCCTTTGT	1.00E-01	-4.18E+00	0.0406	150	7.71%	2861	6.46%
STAT6(Stat)/CD4-Stat6-ChIP-Seq(GSE22104)/Homer	STAT6/CD4	Stat	ABTTCYYRRGAA	1.00E-01	-3.59E+00	0.0638	147	7.56%	2856-07-01	6.45%
MafF(bZIP)/HepG2-MafF-ChIP-Seq(GSE31477)/Homer	MafF	bZIP	HWWGTCAGCAWWTTT	1.00E-01	-2.56E+00	0.1411	147	7.56%	2976-07-01	6.72%
OCT4-SOX2-TCF-NANOG(POU,Homeobox,HMG)/mES-Oct4-ChIP-Seq(GSE11431)/Homer	OCT4-SOX2-TCF-NANOG	POU,Homeobox,HMG	ATTTGCATAACAATG	1.00E-02	-6.17E+00	0.0096	145	7.46%	2593-02-01	5.85%
Fra2(bZIP)/Striatum-Fra2-ChIP-Seq(GSE43429)/Homer	Fra2	bZIP	GGATGACTCATC	1.00E-01	-2.89E+00	0.1085	144	7.40%	2870-07-01	6.48%
Ap4(bHLH)/AML-Tfap4-ChIP-Seq(GSE45738)/Homer	Ap4	bHLH	NAHCAGCTGD	1.00E+00	-1.63E+00	0.2767	144	7.40%	3052-05-01	6.89%
Ascl1(bHLH)/NeuralTubes-Ascl1-ChIP-Seq(GSE55840)/Homer	Ascl1	bHLH	NNVVCAGCTGBN	1.00E-01	-2.36E+00	0.1648	143	7.35%	2917	6.58%
PRDM1(Zf)/Hela-PRDM1-ChIP-Seq(GSE31477)/Homer	PRDM1	Zf	ACTTTCACTTTC	1.00E-03	-9.08E+00	0.0011	142	7.30%	2352-03-01	5.31%
Hoxb4(Homeobox)/ES-Hoxb4-ChIP-Seq(GSE34014)/Homer	Hoxb4	Homeobox	TGATTRATGGCY	1.00E-02	-4.78E+00	0.027	141	7.25%	2619-05-01	5.91%
STAT6(Stat)/Macrophage-Stat6-ChIP-Seq(GSE38377)/Homer	STAT6/Macrophage	Stat	TTCCKNAGAA	1.00E-02	-4.72E+00	0.0281	141	7.25%	2624-01-01	5.92%
MafA(bZIP)/Islet-MafA-ChIP-Seq(GSE30298)/Homer	MafA	bZIP	TGCTGACTCA	1.00E-02	-5.01E+00	0.0222	140	7.20%	2579-04-01	5.82%
GABPA(ETS)/Jurkat-GABPa-ChIP-Seq(GSE17954)/Homer	GABPA	ETS	RACCGGAAGT	1.00E-03	-7.17E+00	0.0045	139	7.15%	2405-03-01	5.43%
Atf7(bZIP)/3T3L1-Atf7-ChIP-Seq(GSE56872)/Homer	Atf7	bZIP	NGRTGACGTCAY	1.00E-01	-3.73E+00	0.0571	137	7.04%	2631-04-01	5.94%
Chop(bZIP)/MEF-Chop-ChIP-Seq(GSE35681)/Homer	Chop	bZIP	ATTGCATCAT	1.00E-03	-7.59E+00	0.0034	136	6.99%	2319-05-01	5.24%
E2A(bHLH)/proBcell-E2A-ChIP-Seq(GSE21978)/Homer	E2A/proBcell	bHLH	DNRCAGCTGY	1.00E-01	-4.36E+00	0.0363	133	6.84%	2489-02-01	5.62%
ETS1(ETS)/Jurkat-ETS1-ChIP-Seq(GSE17954)/Homer	ETS1	ETS	ACAGGAAGTG	1.00E-01	-3.27E+00	0.0818	131	6.74%	2551	5.76%
EWS:ERG-fusion(ETS)/CADO_ES1-EWS:ERG-ChIP-Seq(SRA014231)/Homer	EWS:ERG-fusion	ETS	ATTTCCTGTN	1.00E+00	-1.28E+00	0.3773	130	6.68%	2809-07-01	6.34%
PAX3:FKHR-fusion(Paired,Homeobox)/Rh4-PAX3:FKHR-ChIP-Seq(GSE19063)/Homer	PAX3:FKHR-fusion	Paired,Homeobox	ACCRTGACTAATTNN	1.00E-02	-6.09E+00	0.01	126	6.48%	2214	5.00%
E2A(bHLH),near_PU.1/Bcell-PU.1-ChIP-Seq(GSE21512)/Homer	E2A/Bcell	bHLH	NVCACCTGBN	1.00E+00	-1.83E+00	0.2404	126	6.48%	2623-04-01	5.92%
Hnf1(Homeobox)/Liver-Foxa2-Chip-Seq(GSE25694)/Homer	Hnf1	Homeobox	GGTTAAWCATTAA	1.00E+00	-1.07E+00	0.4334	124	6.38%	2718-05-01	6.14%
RUNX(Runt)/HPC7-Runx1-ChIP-Seq(GSE22178)/Homer	RUNX	Runt	SAAACCACAG	1.00E-02	-5.01E+00	0.0222	123	6.32%	2230-05-01	5.03%
Znf263(Zf)/K562-Znf263-ChIP-Seq(GSE31477)/Homer	Znf263	Zf	CVGTSCTCCC	1.00E-02	-5.83E+00	0.0118	120	6.17%	2111-08-01	4.77%
Atoh1(bHLH)/Cerebellum-Atoh1-ChIP-Seq(GSE22111)/Homer	Atoh1	bHLH	VNRVCAGCTGGY	1.00E+00	-8.93E-01	0.4937	117	6.02%	2603-03-01	5.88%
MyoG(bHLH)/C2C12-MyoG-ChIP-Seq(GSE36024)/Homer	MyoG	bHLH	AACAGCTG	1.00E-01	-3.04E+00	0.0961	116	5.96%	2257-06-01	5.10%
CLOCK(bHLH)/Liver-Clock-ChIP-Seq(GSE39860)/Homer	CLOCK	bHLH	GHCACGTG	1.00E-03	-7.20E+00	0.0045	113	5.81%	1888.4	4.26%
ELF5(ETS)/T47D-ELF5-ChIP-Seq(GSE30407)/Homer	ELF5	ETS	ACVAGGAAGT	1.00E-01	-4.26E+00	0.0388	112	5.76%	2063-06-01	4.66%
Mef2d(MADS)/Retina-Mef2d-ChIP-Seq(GSE61391)/Homer	Mef2d	MADS	GCTATTTTTAGC	1.00E-01	-2.34E+00	0.1667	112	5.76%	2251-06-01	5.08%
Stat3+il21(Stat)/CD4-Stat3-ChIP-Seq(GSE19198)/Homer	Stat3+il21	Stat	SVYTTCCNGGAARB	1.00E-01	-4.31E+00	0.0376	110	5.66%	2018-06-01	4.56%
Etv2(ETS)/ES-ER71-ChIP-Seq(GSE59402)/Homer(0.967)	Etv2	ETS	NNAYTTCCTGHN	1.00E-01	-2.52E+00	0.1438	110	5.66%	2186-01-01	4.93%
ZNF189(Zf)/HEK293-ZNF189.GFP-ChIP-Seq(GSE58341)/Homer	ZNF189	Zf	TGGAACAGMA	1.00E-03	-8.72E+00	0.0014	107	5.50%	1694.9	3.83%
Tcf4(HMG)/Hct116-Tcf4-ChIP-Seq(SRA012054)/Homer	Tcf4	HMG	ASATCAAAGGVA	1.00E-01	-2.48E+00	0.1475	107	5.50%	2127-05-01	4.80%
Tcf21(bHLH)/ArterySmoothMuscle-Tcf21-ChIP-Seq(GSE61369)/Homer	Tcf21	bHLH	NAACAGCTGG	1.00E+00	-2.05E+00	0.204	107	5.50%	2179-01-01	4.92%
ZNF264(Zf)/HEK293-ZNF264.GFP-ChIP-Seq(GSE58341)/Homer	ZNF264	Zf	RGGGCACTAACY	1.00E+00	-1.77E+00	0.2534	107	5.50%	2218-06-01	5.01%
RUNX-AML(Runt)/CD4+-PolII-ChIP-Seq(Barski_et_al.)/Homer	RUNX-AML	Runt	GCTGTGGTTW	1.00E-02	-5.90E+00	0.0112	105	5.40%	1806.6	4.08%
Brn2(POU,Homeobox)/NPC-Brn2-ChIP-Seq(GSE35496)/Homer	Brn2	POU,Homeobox	ATGAATATTC	1.00E-02	-5.71E+00	0.0129	104	5.35%	1799	4.06%
HIF2a(bHLH)/785_O-HIF2a-ChIP-Seq(GSE34871)/Homer	HIF2a	bHLH	GCACGTACCC	1.00E-01	-4.51E+00	0.0332	104	5.35%	1880.6	4.24%
Max(bHLH)/K562-Max-ChIP-Seq(GSE31477)/Homer	Max	bHLH	RCCACGTGGYYN	1.00E-01	-4.40E+00	0.036	104	5.35%	1888.5	4.26%
ZNF711(Zf)/SHSY5Y-ZNF711-ChIP-Seq(GSE20673)/Homer	ZNF711	Zf	AGGCCTAG	1.00E+00	-1.18E+00	0.4002	101	5.19%	2182-03-01	4.93%
MyoD(bHLH)/Myotube-MyoD-ChIP-Seq(GSE21614)/Homer	MyoD	bHLH	RRCAGCTGYTSY	1.00E-02	-6.83E+00	0.0058	98	5.04%	1615.7	3.65%
n-Myc(bHLH)/mES-nMyc-ChIP-Seq(GSE11431)/Homer	n-Myc	bHLH	VRCCACGTGG	1.00E-01	-4.44E+00	0.0353	98	5.04%	1763.3	3.98%
Esrrb(NR)/mES-Esrrb-ChIP-Seq(GSE11431)/Homer	Esrrb	NR	KTGACCTTGA	1.00E+00	-8.15E-01	0.5264	98	5.04%	2193-06-01	4.95%
E2F4(E2F)/K562-E2F4-ChIP-Seq(GSE31477)/Homer	E2F4	E2F	GGCGGGAAAH	1.00E-01	-2.59E+00	0.1388	96	4.94%	1881.5	4.25%
EWS:FLI1-fusion(ETS)/SK_N_MC-EWS:FLI1-ChIP-Seq(SRA014231)/Homer	EWS:FLI1-fusion	ETS	VACAGGAAAT	1.00E-01	-4.38E+00	0.0361	95	4.88%	1706.8	3.85%
Tcf12(bHLH)/GM12878-Tcf12-ChIP-Seq(GSE32465)/Homer	Tcf12	bHLH	VCAGCTGYTG	1.00E-01	-3.29E+00	0.0808	95	4.88%	1792.6	4.05%
ELF3(ETS)/PDAC-ELF3-ChIP-Seq(GSE64557)/Homer	ELF3	ETS	ANCAGGAAGT	1.00E+00	-1.67E+00	0.2684	95	4.88%	1970-01-01	4.45%
c-Myc(bHLH)/LNCAP-cMyc-ChIP-Seq(Unpublished)/Homer	c-Myc/LNCAP	bHLH	VCCACGTG	1.00E-03	-7.54E+00	0.0034	94	4.83%	1502.9	3.39%
TEAD2(TEA)/Py2T-Tead2-ChIP-Seq(GSE55709)/Homer	TEAD2	TEA	CCWGGAATGY	1.00E-01	-2.37E+00	0.1641	94	4.83%	1862.2	4.20%
KLF10(Zf)/HEK293-KLF10.GFP-ChIP-Seq(GSE58341)/Homer	KLF10	Zf	GGGGGTGTGTCC	1.00E-04	-1.12E+01	0.0002	92	4.73%	1315.5	2.97%
ZNF416(Zf)/HEK293-ZNF416.GFP-ChIP-Seq(GSE58341)/Homer	ZNF416	Zf	WDNCTGGGCA	1.00E-02	-5.26E+00	0.0179	91	4.68%	1567.1	3.54%
DMRT1(DM)/Testis-DMRT1-ChIP-Seq(GSE64892)/Homer	DMRT1	DM	TWGHWACAWTGTWDC	1.00E-01	-2.71E+00	0.1258	91	4.68%	1763.7	3.98%
USF1(bHLH)/GM12878-Usf1-ChIP-Seq(GSE32465)/Homer	USF1	bHLH	SGTCACGTGR	1.00E-02	-6.50E+00	0.0074	90	4.63%	1477.2	3.33%
ELF1(ETS)/Jurkat-ELF1-ChIP-Seq(SRA014231)/Homer	ELF1	ETS	AVCCGGAAGT	1.00E-01	-3.50E+00	0.0672	89	4.58%	1650.3	3.72%
Atf2(bZIP)/3T3L1-Atf2-ChIP-Seq(GSE56872)/Homer	Atf2	bZIP	NRRTGACGTCAT	1.00E-01	-2.93E+00	0.1055	88	4.52%	1679.2	3.79%
Myf5(bHLH)/GM-Myf5-ChIP-Seq(GSE24852)/Homer	Myf5	bHLH	BAACAGCTGT	1.00E-01	-3.06E+00	0.0949	87	4.47%	1646.2	3.72%
STAT1(Stat)/HelaS3-STAT1-ChIP-Seq(GSE12782)/Homer	STAT1	Stat	NATTTCCNGGAAAT	1.00E-02	-5.75E+00	0.0126	85	4.37%	1420.8	3.21%
HOXA2(Homeobox)/mES-Hoxa2-ChIP-Seq(Donaldson_et_al.)/Homer	HOXA2	Homeobox	GYCATCMATCAT	1.00E-01	-3.80E+00	0.0546	83	4.27%	1504.7	3.40%
Nr5a2(NR)/Pancreas-LRH1-ChIP-Seq(GSE34295)/Homer	Nr5a2/Pancreas	NR	BTCAAGGTCA	1.00E+00	-1.26E+00	0.3787	82	4.22%	1747.1	3.94%
GATA(Zf),IR3/iTreg-Gata3-ChIP-Seq(GSE20898)/Homer	GATA/IR3:iTreg	Zf	NNNNNBAGATAWYATCTVHN	1.00E-01	-4.04E+00	0.0458	81	4.16%	1446.4	3.26%
Oct4:Sox17(POU,Homeobox,HMG)/F9-Sox17-ChIP-Seq(GSE44553)/Homer	Oct4:Sox17	POU,Homeobox,HMG	CCATTGTATGCAAAT	1.00E-01	-3.26E+00	0.0818	78	4.01%	1443.6	3.26%
Fosl2(bZIP)/3T3L1-Fosl2-ChIP-Seq(GSE56872)/Homer	Fosl2	bZIP	NATGASTCABNN	1.00E+00	-2.08E+00	0.2022	78	4.01%	1552.9	3.50%
NeuroD1(bHLH)/Islet-NeuroD1-ChIP-Seq(GSE30298)/Homer	NeuroD1	bHLH	GCCATCTGTT	1.00E+00	-4.13E-01	0.7288	78	4.01%	1852.1	4.18%
Rfx5(HTH)/GM12878-Rfx5-ChIP-Seq(GSE31477)/Homer	Rfx5	HTH	SCCTAGCAACAG	1.00E-01	-3.15E+00	0.0886	76	3.91%	1410.9	3.18%
Pitx1:Ebox(Homeobox,bHLH)/Hindlimb-Pitx1-ChIP-Seq(GSE41591)/Homer	Pitx1:Ebox	Homeobox,bHLH	YTAATTRAWWCCAGATGT	1.00E+00	-4.22E-01	0.7247	75	3.86%	1779.7	4.02%
HIF-1a(bHLH)/MCF7-HIF1a-ChIP-Seq(GSE28352)/Homer	HIF-1a	bHLH	TACGTGCV	1.00E-01	-2.80E+00	0.1172	74	3.80%	1398.6	3.16%
c-Jun-CRE(bZIP)/K562-cJun-ChIP-Seq(GSE31477)/Homer	c-Jun-CRE	bZIP	ATGACGTCATCY	1.00E+00	-1.94E+00	0.2223	74	3.80%	1482.4	3.35%
bHLHE40(bHLH)/HepG2-BHLHE40-ChIP-Seq(GSE31477)/Homer	bHLHE40	bHLH	KCACGTGMCN	1.00E-03	-7.60E+00	0.0034	73	3.75%	1103.5	2.49%
STAT5(Stat)/mCD4+-Stat5-ChIP-Seq(GSE12346)/Homer	STAT5	Stat	RTTTCTNAGAAA	1.00E-01	-3.98E+00	0.0478	73	3.75%	1289.9	2.91%
CEBP:CEBP(bZIP)/MEF-Chop-ChIP-Seq(GSE35681)/Homer	CEBP:CEBP	bZIP	NTNATGCAAYMNNHTGMAAY	1.00E-01	-3.81E+00	0.0543	73	3.75%	1300.3	2.93%
Stat3(Stat)/mES-Stat3-ChIP-Seq(GSE11431)/Homer	Stat3	Stat	CTTCCGGGAA	1.00E-01	-2.35E+00	0.1653	73	3.75%	1418.4	3.20%
Egr1(Zf)/K562-Egr1-ChIP-Seq(GSE32465)/Homer	Egr1	Zf	TGCGTGGGYG	1.00E-05	-1.31E+01	0.0001	72	3.70%	905.5	2.04%
Pknox1(Homeobox)/ES-Prep1-ChIP-Seq(GSE63282)/Homer	Pknox1	Homeobox	SCTGTCAVTCAV	1.00E-02	-5.72E+00	0.0129	72	3.70%	1169.8	2.64%
PRDM9(Zf)/Testis-DMC1-ChIP-Seq(GSE35498)/Homer	PRDM9	Zf	ADGGYAGYAGCATCT	1.00E-04	-1.10E+01	0.0003	70	3.60%	930.6	2.10%
MafB(bZIP)/BMM-Mafb-ChIP-Seq(GSE75722)/Homer	MafB	bZIP	WNTGCTGASTCAGCANWTTY	1.00E+00	-1.57E+00	0.2923	70	3.60%	1440.8	3.25%
NFkB-p65(RHD)/GM12787-p65-ChIP-Seq(GSE19485)/Homer	NFkB-p65	RHD	WGGGGATTTCCC	1.00E-01	-3.99E+00	0.0476	69	3.55%	1208.6	2.73%
Usf2(bHLH)/C2C12-Usf2-ChIP-Seq(GSE36030)/Homer	Usf2	bHLH	GTCACGTGGT	1.00E-01	-2.55E+00	0.1411	69	3.55%	1315.1	2.97%
ZFX(Zf)/mES-Zfx-ChIP-Seq(GSE11431)/Homer	ZFX	Zf	AGGCCTRG	1.00E-01	-2.79E+00	0.1172	67	3.44%	1253.2	2.83%
RXR(NR),DR1/3T3L1-RXR-ChIP-Seq(GSE13511)/Homer	RXR	NR	TAGGGCAAAGGTCA	1.00E+00	-3.37E-01	0.7698	67	3.44%	1624.4	3.67%
KLF14(Zf)/HEK293-KLF14.GFP-ChIP-Seq(GSE58341)/Homer	KLF14	Zf	RGKGGGCGKGGC	1.00E-01	-4.23E+00	0.0396	66	3.39%	1133.6	2.56%
Six1(Homeobox)/Myoblast-Six1-ChIP-Chip(GSE20150)/Homer	Six1	Homeobox	GKVTCADRTTWC	1.00E+00	-2.58E-01	0.8223	66	3.39%	1635.6	3.69%
Pbx3(Homeobox)/GM12878-PBX3-ChIP-Seq(GSE32465)/Homer	Pbx3	Homeobox	SCTGTCAMTCAN	1.00E-02	-4.73E+00	0.0281	65	3.34%	1085.4	2.45%
Brachyury(T-box)/Mesoendoderm-Brachyury-ChIP-exo(GSE54963)/Homer	Brachyury	T-box	ANTTMRCASBNNNGTGYKAAN	1.00E+00	-1.48E+00	0.3141	65	3.34%	1342.9	3.03%
Tcf3(HMG)/mES-Tcf3-ChIP-Seq(GSE11724)/Homer	Tcf3	HMG	ASWTCAAAGG	1.00E+00	-1.05E+00	0.4393	62	3.19%	1338.9	3.02%
PAX5(Paired,Homeobox)/GM12878-PAX5-ChIP-Seq(GSE32465)/Homer	PAX5/GM12878	Paired,Homeobox	GCAGCCAAGCRTGACH	1.00E+00	-2.29E+00	0.1739	61	3.14%	1171.5	2.64%
DUX4(Homeobox)/Myoblasts-DUX4.V5-ChIP-Seq(GSE75791)/Homer	DUX4	Homeobox	NWTAAYCYAATCAWN	1.00E+00	-1.71E+00	0.2626	61	3.14%	1228.5	2.77%
PPARE(NR),DR1/3T3L1-Pparg-ChIP-Seq(GSE13511)/Homer	PPARE	NR	TGACCTTTGCCCCA	1.00E+00	-6.55E-02	0.9616	61	3.14%	1665.1	3.76%
c-Myc(bHLH)/mES-cMyc-ChIP-Seq(GSE11431)/Homer	c-Myc/mES	bHLH	VVCCACGTGG	1.00E-01	-4.05E+00	0.0458	60	3.08%	1025.8	2.32%
GRHL2(CP2)/HBE-GRHL2-ChIP-Seq(GSE46194)/Homer	GRHL2	CP2	AAACYKGTTWDACMRGTTTB	1.00E+00	-1.73E+00	0.2605	60	3.08%	1205.5	2.72%
IRF:BATF(IRF:bZIP)/pDC-Irf8-ChIP-Seq(GSE66899)/Homer	IRF:BATF	IRF:bZIP	CTTTCANTATGACTV	1.00E-01	-4.35E+00	0.0363	59	3.03%	988.5	2.23%
Nur77(NR)/K562-NR4A1-ChIP-Seq(GSE31363)/Homer	Nur77	NR	TGACCTTTNCNT	1.00E+00	-5.57E-01	0.6444	59	3.03%	1368.2	3.09%
ETS(ETS)/Promoter/Homer	ETS	ETS	AACCGGAAGT	1.00E-01	-3.54E+00	0.0657	58	2.98%	1016.3	2.29%
DMRT6(DM)/Testis-DMRT6-ChIP-Seq(GSE60440)/Homer	DMRT6	DM	YDGHTACAWTGTADC	1.00E+00	-1.21E+00	0.393	58	2.98%	1226.6	2.77%
HNF4a(NR),DR1/HepG2-HNF4a-ChIP-Seq(GSE25021)/Homer	HNF4a	NR	CARRGKBCAAAGTYCA	1.00E+00	-1.54E-01	0.8949	57	2.93%	1479.8	3.34%
ZBTB18(Zf)/HEK293-ZBTB18.GFP-ChIP-Seq(GSE58341)/Homer	ZBTB18	Zf	AACATCTGGA	1.00E+00	-1.31E+00	0.3661	55	2.83%	1146.6	2.59%
Pax7(Paired,Homeobox),longest/Myoblast-Pax7-ChIP-Seq(GSE25064)/Homer	Pax7,longest/Myoblast	Paired,Homeobox	NTAATTDGCYAATTANNWWD	1.00E+00	-8.44E-01	0.5164	55	2.83%	1216.1	2.74%
Nr5a2(NR)/mES-Nr5a2-ChIP-Seq(GSE19019)/Homer	Nr5a2/mES	NR	BTCAAGGTCA	1.00E+00	-6.96E-01	0.577	53	2.72%	1199.2	2.71%
Zic(Zf)/Cerebellum-ZIC1.2-ChIP-Seq(GSE60731)/Homer	Zic	Zf	CCTGCTGAGH	1.00E+00	-4.60E-01	0.7001	53	2.72%	1255.6	2.83%
Tbx20(T-box)/Heart-Tbx20-ChIP-Seq(GSE29636)/Homer	Tbx20	T-box	GGTGYTGACAGS	1.00E-02	-5.95E+00	0.011	51	2.62%	762.3	1.72%
LRF(Zf)/Erythroblasts-ZBTB7A-ChIP-Seq(GSE74977)/Homer	LRF	Zf	AAGACCCYYN	1.00E+00	-1.07E+00	0.4346	51	2.62%	1091.3	2.46%
Rfx1(HTH)/NPC-H3K4me1-ChIP-Seq(GSE16256)/Homer	Rfx1	HTH	KGTTGCCATGGCAA	1.00E-01	-2.95E+00	0.1042	50	2.57%	894	2.02%
PGR(NR)/EndoStromal-PGR-ChIP-Seq(GSE69539)/Homer	PGR	NR	AAGAACATWHTGTTC	1.00E-01	-3.16E+00	0.0881	48	2.47%	839.1	1.89%
Maz(Zf)/HepG2-Maz-ChIP-Seq(GSE31477)/Homer	Maz	Zf	GGGGGGGG	1.00E-02	-6.64E+00	0.0068	47	2.42%	664.9	1.50%
PU.1(ETS)/ThioMac-PU.1-ChIP-Seq(GSE21512)/Homer	PU.1	ETS	AGAGGAAGTG	1.00E-01	-4.30E+00	0.0376	47	2.42%	758.2	1.71%
Pax7(Paired,Homeobox),long/Myoblast-Pax7-ChIP-Seq(GSE25064)/Homer	Pax7,long/Myoblast	Paired,Homeobox	TAATCHGATTAC	1.00E-01	-2.52E+00	0.1438	46	2.37%	841.1	1.90%
SF1(NR)/H295R-Nr5a1-ChIP-Seq(GSE44220)/Homer	SF1	NR	CAAGGHCANV	1.00E+00	-5.86E-01	0.6317	46	2.37%	1062.5	2.40%
CArG(MADS)/PUER-Srf-ChIP-Seq(Sullivan_et_al.)/Homer	CArG	MADS	CCATATATGGNM	1.00E+00	-3.15E-01	0.782	46	2.37%	1136.5	2.57%
Jun-AP1(bZIP)/K562-cJun-ChIP-Seq(GSE31477)/Homer	Jun-AP1	bZIP	GATGASTCATCN	1.00E+00	-8.05E-01	0.5282	44	2.26%	975.5	2.20%
CRE(bZIP)/Promoter/Homer	CRE	bZIP	CSGTGACGTCAC	1.00E+00	-1.92E+00	0.225	43	2.21%	825.4	1.86%
PU.1:IRF8(ETS:IRF)/pDC-Irf8-ChIP-Seq(GSE66899)/Homer	PU.1:IRF8	ETS:IRF	GGAAGTGAAAST	1.00E-02	-6.27E+00	0.0091	42	2.16%	587.4	1.33%
KLF5(Zf)/LoVo-KLF5-ChIP-Seq(GSE49402)/Homer	KLF5	Zf	DGGGYGKGGC	1.00E+00	-7.27E-01	0.5651	42	2.16%	943.3	2.13%
X-box(HTH)/NPC-H3K4me1-ChIP-Seq(GSE16256)/Homer	X-box	HTH	GGTTGCCATGGCAA	1.00E-01	-4.43E+00	0.0353	41	2.11%	638.2	1.44%
p63(p53)/Keratinocyte-p63-ChIP-Seq(GSE17611)/Homer	p63	p53	NNDRCATGYCYNRRCATGYH	1.00E-01	-3.57E+00	0.0645	41	2.11%	678.2	1.53%
GATA3(Zf),DR8/iTreg-Gata3-ChIP-Seq(GSE20898)/Homer	GATA3/DR8:iTreg	Zf	AGATSTNDNNDSAGATAASN	1.00E-01	-4.22E+00	0.0396	40	2.06%	628.3	1.42%
NFAT:AP1(RHD,bZIP)/Jurkat-NFATC1-ChIP-Seq(Jolma_et_al.)/Homer	NFAT:AP1	RHD,bZIP	SARTGGAAAAWRTGAGTCAB	1.00E+00	-7.58E-01	0.5513	38	1.95%	847	1.91%
GATA(Zf),IR4/iTreg-Gata3-ChIP-Seq(GSE20898)/Homer	GATA/IR4:iTreg	Zf	NAGATWNBNATCTNN	1.00E+00	-7.36E-01	0.5619	37	1.90%	828.8	1.87%
ZBTB12(Zf)/HEK293-ZBTB12.GFP-ChIP-Seq(GSE58341)/Homer	ZBTB12	Zf	NGNTCTAGAACCNGV	1.00E+00	-5.21E-01	0.665	37	1.90%	868.4	1.96%
ZNF136(Zf)/HEK293-ZNF136.GFP-ChIP-Seq(GSE58341)/Homer	ZNF136	Zf	YTKGATAHAGTATTCTWGGTNGGCA	1.00E-01	-2.53E+00	0.1434	36	1.85%	637.5	1.44%
HRE(HSF)/Striatum-HSF1-ChIP-Seq(GSE38000)/Homer	HRE/Striatum	HSF	TTCTAGAABNTTCTA	1.00E+00	-1.87E+00	0.235	36	1.85%	683.7	1.54%
FOXA1:AR(Forkhead,NR)/LNCAP-AR-ChIP-Seq(GSE27824)/Homer	FOXA1	Forkhead,NR	AGTAAACAAAAAAGAACAND	1.00E-01	-3.30E+00	0.0808	35	1.80%	575.4	1.30%
KLF6(Zf)/PDAC-KLF6-ChIP-Seq(GSE64557)/Homer	KLF6	Zf	MKGGGYGTGGCC	1.00E+00	-1.13E+00	0.4166	35	1.80%	730.8	1.65%
PAX6(Paired,Homeobox)/Forebrain-Pax6-ChIP-Seq(GSE66961)/Homer	PAX6	Paired,Homeobox	NGTGTTCAVTSAAGCGKAAA	1.00E+00	-1.06E+00	0.4349	35	1.80%	738.4	1.67%
Ets1-distal(ETS)/CD4+-PolII-ChIP-Seq(Barski_et_al.)/Homer	Ets1-distal	ETS	MACAGGAAGT	1.00E+00	-1.83E+00	0.2404	34	1.75%	644.9	1.46%
Bach2(bZIP)/OCILy7-Bach2-ChIP-Seq(GSE44420)/Homer	Bach2	bZIP	TGCTGAGTCA	1.00E+00	-1.72E+00	0.2626	33	1.70%	632.2	1.43%
ZNF415(Zf)/HEK293-ZNF415.GFP-ChIP-Seq(GSE58341)/Homer	ZNF415	Zf	GRTGMTRGAGCC	1.00E+00	-9.31E-01	0.4805	33	1.70%	711	1.60%
ERE(NR),IR3/MCF7-ERa-ChIP-Seq(Unpublished)/Homer	ERE	NR	VAGGTCACNSTGACC	1.00E-02	-4.70E+00	0.0282	32	1.65%	461.8	1.04%
E2F6(E2F)/Hela-E2F6-ChIP-Seq(GSE31477)/Homer	E2F6	E2F	GGCGGGAARN	1.00E-01	-2.72E+00	0.1242	32	1.65%	546.6	1.23%
FXR(NR),IR1/Liver-FXR-ChIP-Seq(Chong_et_al.)/Homer	FXR	NR	AGGTCANTGACCTB	1.00E+00	-1.00E+00	0.4525	32	1.65%	679.1	1.53%
GATA3(Zf),DR4/iTreg-Gata3-ChIP-Seq(GSE20898)/Homer	GATA3/DR4:iTreg	Zf	AGATGKDGAGATAAG	1.00E+00	-1.78E-01	0.8811	32	1.65%	853.3	1.93%
EBF1(EBF)/Near-E2A-ChIP-Seq(GSE21512)/Homer	EBF1	EBF	GTCCCCWGGGGA	1.00E-01	-3.25E+00	0.0818	31	1.59%	500.1	1.13%
GRE(NR),IR3/RAW264.7-GRE-ChIP-Seq(Unpublished)/Homer	GRE/RAW264.7	NR	VAGRACAKWCTGTYC	1.00E+00	-2.27E+00	0.1749	31	1.59%	552.1	1.25%
SpiB(ETS)/OCILY3-SPIB-ChIP-Seq(GSE56857)/Homer	SpiB	ETS	AAAGRGGAAGTG	1.00E+00	-2.19E+00	0.185	31	1.59%	557.5	1.26%
Unknown-ESC-element(?)/mES-Nanog-ChIP-Seq(GSE11724)/Homer	Unknown-ESC-element	?	CACAGCAGGGGG	1.00E-02	-5.56E+00	0.0144	29	1.49%	381.3	0.86%
Rfx2(HTH)/LoVo-RFX2-ChIP-Seq(GSE49402)/Homer	Rfx2	HTH	GTTGCCATGGCAACM	1.00E+00	-8.43E-01	0.5164	29	1.49%	632.6	1.43%
AP-2gamma(AP2)/MCF7-TFAP2C-ChIP-Seq(GSE21234)/Homer	AP-2gamma	AP2	SCCTSAGGSCAW	1.00E-01	-3.27E+00	0.0818	28	1.44%	442.9	1.00%
RFX(HTH)/K562-RFX3-ChIP-Seq(SRA012198)/Homer	RFX	HTH	CGGTTGCCATGGCAAC	1.00E+00	-1.71E+00	0.2626	28	1.44%	528.2	1.19%
IRF1(IRF)/PBMC-IRF1-ChIP-Seq(GSE43036)/Homer	IRF1	IRF	GAAAGTGAAAGT	1.00E+00	-1.18E+00	0.4002	28	1.44%	572.5	1.29%
Tbox:Smad(T-box,MAD)/ESCd5-Smad2_3-ChIP-Seq(GSE29422)/Homer	Tbox:Smad	T-box,MAD	AGGTGHCAGACA	1.00E-02	-5.89E+00	0.0113	27	1.39%	338.6	0.76%
TFE3(bHLH)/MEF-TFE3-ChIP-Seq(GSE75757)/Homer	TFE3	bHLH	GTCACGTGACYV	1.00E-01	-3.91E+00	0.0503	27	1.39%	398.7	0.90%
THRa(NR)/C17.2-THRa-ChIP-Seq(GSE38347)/Homer	THRa	NR	GGTCANYTGAGGWCA	1.00E+00	-2.04E+00	0.2049	27	1.39%	485.4	1.10%
RORgt(NR)/EL4-RORgt.Flag-ChIP-Seq(GSE56019)/Homer	RORgt	NR	AAYTAGGTCA	1.00E+00	-1.12E+00	0.4183	27	1.39%	556.2	1.26%
Pax8(Paired,Homeobox)/Thyroid-Pax8-ChIP-Seq(GSE26938)/Homer	Pax8	Paired,Homeobox	GTCATGCHTGRCTGS	1.00E+00	-9.10E-01	0.4886	27	1.39%	579.8	1.31%
GATA:SCL(Zf,bHLH)/Ter119-SCL-ChIP-Seq(GSE18720)/Homer	GATA:SCL	Zf,bHLH	CRGCTGBNGNSNNSAGATAA	1.00E-01	-2.81E+00	0.1162	26	1.34%	424.9	0.96%
IRF2(IRF)/Erythroblas-IRF2-ChIP-Seq(GSE36985)/Homer	IRF2	IRF	GAAASYGAAASY	1.00E+00	-1.03E+00	0.4442	25	1.29%	523	1.18%
ZNF467(Zf)/HEK293-ZNF467.GFP-ChIP-Seq(GSE58341)/Homer	ZNF467	Zf	TGGGGAAGGGCM	1.00E-01	-2.99E+00	0.1009	24	1.23%	378.5	0.85%
JunD(bZIP)/K562-JunD-ChIP-Seq/Homer	JunD	bZIP	ATGACGTCATCN	1.00E+00	-6.44E-01	0.6036	24	1.23%	546.5	1.23%
RBPJ:Ebox(?,bHLH)/Panc1-Rbpj1-ChIP-Seq(GSE47459)/Homer	RBPJ:Ebox	?,bHLH	GGGRAARRGRMCAGMTG	1.00E-01	-3.74E+00	0.057	23	1.18%	331.1	0.75%
NRF(NRF)/Promoter/Homer	NRF	NRF	STGCGCATGCGC	1.00E+00	-2.29E+00	0.1739	23	1.18%	391.8	0.88%
Sp5(Zf)/mES-Sp5.Flag-ChIP-Seq(GSE72989)/Homer	Sp5	Zf	RGKGGGCGGAGC	1.00E+00	-1.10E+00	0.4244	23	1.18%	471.9	1.07%
Tlx?(NR)/NPC-H3K4me1-ChIP-Seq(GSE16256)/Homer	Tlx?	NR	CTGGCAGSCTGCCA	1.00E+00	-8.14E-01	0.5264	23	1.18%	501.9	1.13%
MafK(bZIP)/C2C12-MafK-ChIP-Seq(GSE36030)/Homer	MafK	bZIP	GCTGASTCAGCA	1.00E+00	-1.33E+00	0.3597	22	1.13%	430.3	0.97%
AP-2alpha(AP2)/Hela-AP2alpha-ChIP-Seq(GSE31477)/Homer	AP-2alpha	AP2	ATGCCCTGAGGC	1.00E-01	-3.74E+00	0.057	21	1.08%	295.6	0.67%
TCFL2(HMG)/K562-TCF7L2-ChIP-Seq(GSE29196)/Homer	TCFL2	HMG	ACWTCAAAGG	1.00E+00	-2.22E+00	0.182	21	1.08%	355.1	0.80%
OCT:OCT(POU,Homeobox,IR1)/NPC-Brn2-ChIP-Seq(GSE35496)/Homer	OCT:OCT/NPC-Brn2	POU,Homeobox,IR1	ATGAATWATTCATGA	1.00E+00	-1.84E+00	0.239	21	1.08%	375.4	0.85%
NF1(CTF)/LNCAP-NF1-ChIP-Seq(Unpublished)/Homer	NF1	CTF	CYTGGCABNSTGCCAR	1.00E+00	-2.52E-01	0.8252	20	1.03%	529.7	1.20%
Zic3(Zf)/mES-Zic3-ChIP-Seq(GSE37889)/Homer	Zic3	Zf	GGCCYCCTGCTGDGH	1.00E-01	-2.50E+00	0.1444	19	0.98%	303.8	0.69%
E2F1(E2F)/Hela-E2F1-ChIP-Seq(GSE22478)/Homer	E2F1	E2F	CWGGCGGGAA	1.00E+00	-1.23E+00	0.3854	19	0.98%	374.7	0.85%
Srebp1a(bHLH)/HepG2-Srebp1a-ChIP-Seq(GSE31477)/Homer	Srebp1a	bHLH	RTCACSCCAY	1.00E+00	-4.95E-01	0.6783	19	0.98%	453.3	1.02%
PRDM14(Zf)/H1-PRDM14-ChIP-Seq(GSE22767)/Homer	PRDM14	Zf	RGGTCTCTAACY	1.00E+00	-1.23E-01	0.9186	18	0.93%	527.2	1.19%
PAX5(Paired,Homeobox),condensed/GM12878-PAX5-ChIP-Seq(GSE32465)/Homer	PAX5/GM12878	Paired,Homeobox	GTCACGCTCSCTGM	1.00E-01	-3.28E+00	0.0815	17	0.87%	238.4	0.54%
HRE(HSF)/HepG2-HSF1-ChIP-Seq(GSE31477)/Homer	HRE/HepG2	HSF	BSTTCTRGAABVTTCYAGAA	1.00E+00	-2.21E+00	0.1822	17	0.87%	277.2	0.63%
ZNF143|STAF(Zf)/CUTLL-ZNF143-ChIP-Seq(GSE29600)/Homer	ZNF143|STAF	Zf	ATTTCCCAGVAKSCY	1.00E+00	-9.80E-01	0.4605	17	0.87%	351.2	0.79%
VDR(NR),DR3/GM10855-VDR+vitD-ChIP-Seq(GSE22484)/Homer	VDR	NR	ARAGGTCANWGAGTTCANNN	1.00E+00	-5.93E-01	0.629	17	0.87%	392.1	0.89%
PBX1(Homeobox)/MCF7-PBX1-ChIP-Seq(GSE28007)/Homer	PBX1	Homeobox	GSCTGTCACTCA	1.00E-01	-4.19E+00	0.0405	16	0.82%	196.5	0.44%
p53(p53)/Saos-p53-ChIP-Seq(GSE15780)/Homer	p53/Saos	p53	RRCATGYCYRGRCATGYYYN	1.00E-01	-2.61E+00	0.1364	16	0.82%	242.9	0.55%
Bach1(bZIP)/K562-Bach1-ChIP-Seq(GSE31477)/Homer	Bach1	bZIP	AWWNTGCTGAGTCAT	1.00E+00	-1.98E+00	0.2157	16	0.82%	269	0.61%
Klf4(Zf)/mES-Klf4-ChIP-Seq(GSE11431)/Homer	Klf4	Zf	GCCACACCCA	1.00E+00	-1.99E+00	0.2148	15	0.77%	248.1	0.56%
NF1:FOXA1(CTF,Forkhead)/LNCAP-FOXA1-ChIP-Seq(GSE27824)/Homer	NF1:FOXA1	CTF,Forkhead	WNTGTTTRYTTTGGCA	1.00E+00	-7.03E-01	0.5752	15	0.77%	333.1	0.75%
E-box(bHLH)/Promoter/Homer	E-box/Promoter	bHLH	SSGGTCACGTGA	1.00E-01	-3.14E+00	0.0895	14	0.72%	189.6	0.43%
Tcfcp2l1(CP2)/mES-Tcfcp2l1-ChIP-Seq(GSE11431)/Homer	Tcfcp2l1	CP2	NRAACCRGTTYRAACCRGYT	1.00E+00	-1.36E+00	0.3541	14	0.72%	260.2	0.59%
Mouse_Recombination_Hotspot(Zf)/Testis-DMC1-ChIP-Seq(GSE24438)/Homer	MouseRecombHotspot	Zf	ACTYKNATTCGTGNTACTTC	1.00E+00	-1.11E+00	0.4235	14	0.72%	276.3	0.62%
ARE(NR)/LNCAP-AR-ChIP-Seq(GSE27824)/Homer	ARE	NR	RGRACASNSTGTYCYB	1.00E+00	-7.06E-01	0.5752	14	0.72%	310.5	0.70%
Klf9(Zf)/GBM-Klf9-ChIP-Seq(GSE62211)/Homer	Klf9	Zf	GCCACRCCCACY	1.00E-01	-4.40E+00	0.036	13	0.67%	143.9	0.32%
Egr2(Zf)/Thymocytes-Egr2-ChIP-Seq(GSE34254)/Homer	Egr2	Zf	NGCGTGGGCGGR	1.00E+00	-2.25E+00	0.177	13	0.67%	199.4	0.45%
ZNF317(Zf)/HEK293-ZNF317.GFP-ChIP-Seq(GSE58341)/Homer	ZNF317	Zf	GTCWGCTGTYYCTCT	1.00E+00	-1.28E+00	0.3773	12	0.62%	223.6	0.50%
RAR:RXR(NR),DR5/ES-RAR-ChIP-Seq(GSE56893)/Homer	RAR:RXR	NR	AGGTCAAGGTCA	1.00E+00	-5.59E-01	0.6444	12	0.62%	280.4	0.63%
ISRE(IRF)/ThioMac-LPS-Expression(GSE23622)/Homer	ISRE	IRF	AGTTTCASTTTC	1.00E+00	-3.48E-01	0.7638	12	0.62%	310.4	0.70%
ZNF322(Zf)/HEK293-ZNF322.GFP-ChIP-Seq(GSE58341)/Homer	ZNF322	Zf	GAGCCTGGTACTGWGCCTGR	1.00E-01	-4.60E+00	0.0309	11	0.57%	109.9	0.25%
Nrf2(bZIP)/Lymphoblast-Nrf2-ChIP-Seq(GSE37589)/Homer	Nrf2	bZIP	HTGCTGAGTCAT	1.00E+00	-2.12E+00	0.1957	11	0.57%	166.3	0.38%
E2F(E2F)/Hela-CellCycle-Expression/Homer	E2F	E2F	TTSGCGCGAAAA	1.00E+00	-6.21E-01	0.6157	11	0.57%	250.3	0.56%
ZNF675(Zf)/HEK293-ZNF675.GFP-ChIP-Seq(GSE58341)/Homer	ZNF675	Zf	ARGAGGMCAAAATGW	1.00E+00	-7.57E-02	0.9547	11	0.57%	367.4	0.83%
NFkB-p65-Rel(RHD)/ThioMac-LPS-Expression(GSE23622)/Homer	NFkB-p65-Rel	RHD	GGAAATTCCC	1.00E+00	-1.01E+00	0.4525	10	0.51%	197.4	0.45%
NF-E2(bZIP)/K562-NFE2-ChIP-Seq(GSE31477)/Homer	NF-E2	bZIP	GATGACTCAGCA	1.00E+00	-8.31E-01	0.5198	10	0.51%	209.4	0.47%
TR4(NR),DR1/Hela-TR4-ChIP-Seq(GSE24685)/Homer	TR4	NR	GAGGTCAAAGGTCA	1.00E+00	-1.67E-01	0.887	10	0.51%	300.5	0.68%
OCT:OCT(POU,Homeobox)/NPC-Brn1-ChIP-Seq(GSE35496)/Homer	OCT:OCT/NPC-Brn1	POU,Homeobox	ATGAATATTCATGAG	1.00E-01	-2.56E+00	0.1411	9	0.46%	117.8	0.27%
Reverb(NR),DR2/RAW-Reverba.biotin-ChIP-Seq(GSE45914)/Homer	Reverb	NR	GTRGGTCASTGGGTCA	1.00E-01	-2.52E+00	0.1438	9	0.46%	118.8	0.27%
GFY(?)/Promoter/Homer	GFY	?	ACTACAATTCCC	1.00E+00	-1.96E+00	0.2181	9	0.46%	134.1	0.30%
YY1(Zf)/Promoter/Homer	YY1	Zf	CAAGATGGCGGC	1.00E+00	-1.05E+00	0.4393	9	0.46%	173.1	0.39%
GRE(NR),IR3/A549-GR-ChIP-Seq(GSE32465)/Homer	GRE/A549	NR	NRGVACABNVTGTYCY	1.00E+00	-5.97E-01	0.6284	9	0.46%	206	0.46%
E2F7(E2F)/Hela-E2F7-ChIP-Seq(GSE32673)/Homer	E2F7	E2F	VDTTTCCCGCCA	1.00E+00	-3.74E-01	0.7488	9	0.46%	232.6	0.52%
ZNF669(Zf)/HEK293-ZNF669.GFP-ChIP-Seq(GSE58341)/Homer	ZNF669	Zf	GARTGGTCATCGCCC	1.00E+00	-3.60E-01	0.7567	9	0.46%	234.3	0.53%
EBF(EBF)/proBcell-EBF-ChIP-Seq(GSE21978)/Homer	EBF	EBF	DGTCCCYRGGGA	1.00E+00	-2.27E+00	0.1749	8	0.41%	107.5	0.24%
ZNF519(Zf)/HEK293-ZNF519.GFP-ChIP-Seq(GSE58341)/Homer	ZNF519	Zf	GAGSCCGAGC	1.00E+00	-1.70E+00	0.2643	8	0.41%	125	0.28%
KLF3(Zf)/MEF-Klf3-ChIP-Seq(GSE44748)/Homer	KLF3	Zf	NRGCCCCRCCCHBNN	1.00E+00	-5.21E-01	0.665	8	0.41%	191	0.43%
GLI3(Zf)/Limb-GLI3-ChIP-Chip(GSE11077)/Homer	GLI3	Zf	CGTGGGTGGTCC	1.00E+00	-1.90E+00	0.2289	7	0.36%	99.3	0.22%
EKLF(Zf)/Erythrocyte-Klf1-ChIP-Seq(GSE20478)/Homer	EKLF	Zf	NWGGGTGTGGCY	1.00E+00	-5.73E-01	0.6376	6	0.31%	138	0.31%
Sp1(Zf)/Promoter/Homer	Sp1	Zf	GGCCCCGCCCCC	1.00E-01	-3.79E+00	0.0546	5	0.26%	36.6	0.08%
CTCF(Zf)/CD4+-CTCF-ChIP-Seq(Barski_et_al.)/Homer	CTCF	Zf	AYAGTGCCMYCTRGTGGCCA	1.00E+00	-1.48E+00	0.3142	5	0.26%	74.8	0.17%
ZNF692(Zf)/HEK293-ZNF692.GFP-ChIP-Seq(GSE58341)/Homer	ZNF692	Zf	GTGGGCCCCA	1.00E+00	-1.35E+00	0.3559	5	0.26%	78.1	0.18%
p73(p53)/Trachea-p73-ChIP-Seq(PRJNA310161)/Homer	p73	p53	NRRRCAWGTCCDGRCATGYY	1.00E+00	-1.26E+00	0.3793	5	0.26%	81.7	0.18%
Srebp2(bHLH)/HepG2-Srebp2-ChIP-Seq(GSE31477)/Homer	Srebp2	bHLH	CGGTCACSCCAC	1.00E+00	-8.71E-02	0.9495	5	0.26%	189.9	0.43%
ZSCAN22(Zf)/HEK293-ZSCAN22.GFP-ChIP-Seq(GSE58341)/Homer	ZSCAN22	Zf	SMCAGTCWGAKGGAGGAGGC	1.00E+00	-1.77E+00	0.2534	4	0.21%	49.4	0.11%
NFkB-p50,p52(RHD)/Monocyte-p50-ChIP-Chip(Schreiber_et_al.)/Homer	NFkB-p50,p52	RHD	GGGGGAATCCCC	1.00E+00	-1.08E+00	0.432	4	0.21%	67.5	0.15%
LXRE(NR),DR4/RAW-LXRb.biotin-ChIP-Seq(GSE21512)/Homer	LXRE	NR	RGGTTACTANAGGTCA	1.00E+00	-2.40E-01	0.8328	4	0.21%	123.6	0.28%
ZNF41(Zf)/HEK293-ZNF41.GFP-ChIP-Seq(GSE58341)/Homer	ZNF41	Zf	CCTCATGGTGYCYTWYTCCCTTGTG	1.00E+00	-2.07E+00	0.2027	3	0.15%	2022-05-28	0.06%
GFY-Staf(?,Zf)/Promoter/Homer	GFY-Staf	?,Zf	RACTACAATTCCCAGAAKGC	1.00E+00	-1.27E+00	0.3773	3	0.15%	42.9	0.10%
ZNF382(Zf)/HEK293-ZNF382.GFP-ChIP-Seq(GSE58341)/Homer	ZNF382	Zf	GNCTGTASTRNTGBCTCHTT	1.00E+00	-6.70E-01	0.5903	3	0.15%	62.9	0.14%
Zfp809(Zf)/ES-Zfp809-ChIP-Seq(GSE70799)/Homer	Zfp809	Zf	GGGGCTYGKCTGGGA	1.00E+00	-3.83E-01	0.7439	3	0.15%	80.6	0.18%
ETS:E-box(ETS,bHLH)/HPC7-Scl-ChIP-Seq(GSE22178)/Homer	ETS:E-box	ETS,bHLH	AGGAARCAGCTG	1.00E+00	-8.45E-02	0.9495	3	0.15%	128.2	0.29%
GFX(?)/Promoter/Homer	GFX	?	ATTCTCGCGAGA	1.00E+00	-3.92E-01	0.7395	2	0.10%	53.8	0.12%
T1ISRE(IRF)/ThioMac-Ifnb-Expression/Homer	T1ISRE	IRF	ACTTTCGTTTCT	1.00E+00	-3.25E-01	0.7761	2	0.10%	59	0.13%
ETS:RUNX(ETS,Runt)/Jurkat-RUNX1-ChIP-Seq(GSE17954)/Homer	ETS:RUNX	ETS,Runt	RCAGGATGTGGT	1.00E+00	-1.80E-01	0.8811	2	0.10%	74.6	0.17%
BORIS(Zf)/K562-CTCFL-ChIP-Seq(GSE32465)/Homer	BORIS	Zf	CNNBRGCGCCCCCTGSTGGC	1.00E+00	-1.55E-01	0.8949	2	0.10%	78.9	0.18%
RARg(NR)/ES-RARg-ChIP-Seq(GSE30538)/Homer	RARg	NR	AGGTCAAGGTCA	1.00E+00	-5.52E-02	0.9673	2	0.10%	106.4	0.24%
ZBTB33(Zf)/GM12878-ZBTB33-ChIP-Seq(GSE32465)/Homer	ZBTB33	Zf	GGVTCTCGCGAGAAC	1.00E+00	-4.09E-02	0.9768	2	0.10%	114.9	0.26%
NRF1(NRF)/MCF7-NRF1-ChIP-Seq(Unpublished)/Homer	NRF1	NRF	CTGCGCATGCGC	1.00E+00	-2.42E-02	0.9904	2	0.10%	128.3	0.29%
p53(p53)/mES-cMyc-ChIP-Seq(GSE11431)/Homer	p53/mES	p53	ACATGCCCGGGCAT	1.00E+00	-1.04E+00	0.4423	1	0.05%	2022-07-10	0.02%
Ronin(THAP)/ES-Thap11-ChIP-Seq(GSE51522)/Homer	Ronin	THAP	RACTACAACTCCCAGVAKGC	1.00E+00	-9.60E-01	0.4683	1	0.05%	2022-01-11	0.03%
RAR:RXR(NR),DR5/ES-RAR-ChIP-Seq(GSE56893)/Homer	RAR:RXR	NR	RGGTCADNNAGAGGTCAV	1.00E+00	-4.06E-01	0.732	1	0.05%	2022-08-25	0.06%
CTCF-SatelliteElement(Zf?)/CD4+-CTCF-ChIP-Seq(Barski_et_al.)/Homer	CTCF-SatelliteElement	Zf?	TGCAGTTCCMVNWRTGGCCA	1.00E+00	-2.81E-01	0.8059	1	0.05%	32.3	0.07%
ZNF165(Zf)/WHIM12-ZNF165-ChIP-Seq(GSE65937)/Homer	ZNF165	Zf	AAGGKGRCGCAGGCA	1.00E+00	-5.66E-02	0.9673	1	0.05%	66.7	0.15%
EBNA1(EBV-virus)/Raji-EBNA1-ChIP-Seq(GSE30709)/Homer	EBNA1	EBV-virus	GGYAGCAYDTGCTDCCCNNN	1.00E+00	0.00E+00	1	0	0.00%	2022-02-05	0.01%
REST-NRSF(Zf)/Jurkat-NRSF-ChIP-Seq/Homer	REST-NRSF	Zf	GGMGCTGTCCATGGTGCTGA	1.00E+00	0.00E+00	1	0	0.00%	1	0.00%
ZFP3(Zf)/HEK293-ZFP3.GFP-ChIP-Seq(GSE58341)/Homer	ZFP3	Zf	GGGTTTTGAAGGATGARTAGGAGTT	1.00E+00	0.00E+00	1	0	0.00%	0	0.00%
ZNF16(Zf)/HEK293-ZNF16.GFP-ChIP-Seq(GSE58341)/Homer	ZNF16	Zf	MACCTTCYATGGCTCCCTAKTGCCY	1.00E+00	0.00E+00	1	0	0.00%	0	0.00%
ZNF528(Zf)/HEK293-ZNF528.GFP-ChIP-Seq(GSE58341)/Homer	ZNF528	Zf	AGAAATGACTTCCCT	1.00E+00	0.00E+00	1	0	0.00%	2022-05-08	0.02%

## Sheet: Promoters
Motif Name	Label	Class	Consensus	P-value	Log P-value	q-value (Benjamini)	# of Target Sequences with Motif(of 160)	% of Target Sequences with Motif	# of Background Sequences with Motif(of 3618)	% of Background Sequences with Motif
Foxo3(Forkhead)/U2OS-Foxo3-ChIP-Seq(E-MTAB-2701)/Homer	Foxo3	Forkhead	DGTAAACA	1.00E-04	-9.21E+00	0.0345	55	34.38%	772.7	21.36%
FOXP1(Forkhead)/H9-FOXP1-ChIP-Seq(GSE31006)/Homer	FOXP1	Forkhead	NYYTGTTTACHN	1.00E-03	-8.72E+00	0.0345	38	23.75%	472.4	13.06%
STAT5(Stat)/mCD4+-Stat5-ChIP-Seq(GSE12346)/Homer	STAT5	Stat	RTTTCTNAGAAA	1.00E-03	-7.59E+00	0.0582	13	8.12%	99.2	2.74%
Foxo1(Forkhead)/RAW-Foxo1-ChIP-Seq(Fan_et_al.)/Homer	Foxo1	Forkhead	CTGTTTAC	1.00E-03	-7.30E+00	0.0586	55	34.38%	830.1	22.95%
STAT4(Stat)/CD4-Stat4-ChIP-Seq(GSE22104)/Homer	STAT4	Stat	NYTTCCWGGAAR	1.00E-03	-7.01E+00	0.0627	23	14.37%	255.6	7.07%
Klf9(Zf)/GBM-Klf9-ChIP-Seq(GSE62211)/Homer	Klf9	Zf	GCCACRCCCACY	1.00E-03	-6.96E+00	0.0627	2	1.25%	2022-07-01	0.05%
STAT1(Stat)/HelaS3-STAT1-ChIP-Seq(GSE12782)/Homer	STAT1	Stat	NATTTCCNGGAAAT	1.00E-03	-6.95E+00	0.0627	12	7.50%	93.1	2.58%
IRF2(IRF)/Erythroblas-IRF2-ChIP-Seq(GSE36985)/Homer	IRF2	IRF	GAAASYGAAASY	1.00E-02	-6.23E+00	0.0854	6	3.75%	2022-09-29	0.83%
ZNF416(Zf)/HEK293-ZNF416.GFP-ChIP-Seq(GSE58341)/Homer	ZNF416	Zf	WDNCTGGGCA	1.00E-02	-6.16E+00	0.0854	9	5.62%	63.9	1.77%
STAT6(Stat)/Macrophage-Stat6-ChIP-Seq(GSE38377)/Homer	STAT6/Macrophage	Stat	TTCCKNAGAA	1.00E-02	-6.05E+00	0.0854	16	10.00%	162.7	4.50%
FOXK2(Forkhead)/U2OS-FOXK2-ChIP-Seq(E-MTAB-2204)/Homer	FOXK2	Forkhead	SCHTGTTTACAT	1.00E-02	-5.38E+00	0.1444	32	20.00%	452	12.50%
KLF14(Zf)/HEK293-KLF14.GFP-ChIP-Seq(GSE58341)/Homer	KLF14	Zf	RGKGGGCGKGGC	1.00E-02	-5.31E+00	0.1444	6	3.75%	35.6	0.99%
PAX3:FKHR-fusion(Paired,Homeobox)/Rh4-PAX3:FKHR-ChIP-Seq(GSE19063)/Homer	PAX3:FKHR-fusion	Paired,Homeobox	ACCRTGACTAATTNN	1.00E-02	-5.31E+00	0.1444	16	10.00%	176	4.87%
Foxa2(Forkhead)/Liver-Foxa2-ChIP-Seq(GSE25694)/Homer	Foxa2	Forkhead	CYTGTTTACWYW	1.00E-02	-5.28E+00	0.1444	41	25.62%	625.8	17.30%
KLF10(Zf)/HEK293-KLF10.GFP-ChIP-Seq(GSE58341)/Homer	KLF10	Zf	GGGGGTGTGTCC	1.00E-02	-5.16E+00	0.1444	12	7.50%	116.6	3.22%
Ptf1a(bHLH)/Panc1-Ptf1a-ChIP-Seq(GSE47459)/Homer	Ptf1a	bHLH	ACAGCTGTTN	1.00E-02	-5.13E+00	0.1444	27	16.88%	367	10.15%
FoxL2(Forkhead)/Ovary-FoxL2-ChIP-Seq(GSE60858)/Homer	FoxL2	Forkhead	WWTRTAAACAVG	1.00E-02	-4.95E+00	0.1449	65	40.62%	1127.4	31.17%
IRF1(IRF)/PBMC-IRF1-ChIP-Seq(GSE43036)/Homer	IRF1	IRF	GAAAGTGAAAGT	1.00E-02	-4.93E+00	0.1449	6	3.75%	38.2	1.06%
Bcl6(Zf)/Liver-Bcl6-ChIP-Seq(GSE31578)/Homer	Bcl6	Zf	NNNCTTTCCAGGAAA	1.00E-02	-4.85E+00	0.1449	18	11.25%	217.7	6.02%
CEBP:AP1(bZIP)/ThioMac-CEBPb-ChIP-Seq(GSE21512)/Homer	CEBP:AP1	bZIP	DRTGTTGCAA	1.00E-02	-4.82E+00	0.1449	31	19.38%	450.2	12.45%
Chop(bZIP)/MEF-Chop-ChIP-Seq(GSE35681)/Homer	Chop	bZIP	ATTGCATCAT	1.00E-02	-4.78E+00	0.1449	15	9.38%	169.4	4.68%
GATA3(Zf)/iTreg-Gata3-ChIP-Seq(GSE20898)/Homer	GATA3/iTreg	Zf	AGATAASR	1.00E-02	-4.75E+00	0.1449	55	34.38%	927.5	25.64%
Otx2(Homeobox)/EpiLC-Otx2-ChIP-Seq(GSE56098)/Homer	Otx2	Homeobox	NYTAATCCYB	1.00E-02	-4.72E+00	0.1449	22	13.75%	289.6	8.01%
CRX(Homeobox)/Retina-Crx-ChIP-Seq(GSE20012)/Homer	CRX	Homeobox	GCTAATCC	1.00E-02	-4.69E+00	0.1449	57	35.62%	971.5	26.86%
Tcf21(bHLH)/ArterySmoothMuscle-Tcf21-ChIP-Seq(GSE61369)/Homer	Tcf21	bHLH	NAACAGCTGG	1.00E-02	-4.65E+00	0.1449	11	6.88%	110	3.04%
Brn2(POU,Homeobox)/NPC-Brn2-ChIP-Seq(GSE35496)/Homer	Brn2	POU,Homeobox	ATGAATATTC	1.00E-01	-4.37E+00	0.1682	14	8.75%	161.8	4.47%
AR-halfsite(NR)/LNCaP-AR-ChIP-Seq(GSE27824)/Homer	AR-halfsite	NR	CCAGGAACAG	1.00E-01	-4.29E+00	0.1759	32	20.00%	487.5	13.48%
Egr1(Zf)/K562-Egr1-ChIP-Seq(GSE32465)/Homer	Egr1	Zf	TGCGTGGGYG	1.00E-01	-4.25E+00	0.1765	8	5.00%	72	1.99%
HEB(bHLH)/mES-Heb-ChIP-Seq(GSE53233)/Homer	HEB	bHLH	VCAGCTGBNN	1.00E-01	-4.25E+00	0.1765	17	10.62%	214.3	5.93%
Mef2c(MADS)/GM12878-Mef2c-ChIP-Seq(GSE32465)/Homer	Mef2c	MADS	DCYAAAAATAGM	1.00E-01	-4.07E+00	0.1968	32	20.00%	495.6	13.70%
SLP1(Forkhead)/MA0458.1/Jaspar	SLP1	Forkhead	KTGTTTACRTW	1.00E-01	-4.02E+00	0.2001	72	45.00%	1324.9	36.63%
Stat3(Stat)/mES-Stat3-ChIP-Seq(GSE11431)/Homer	Stat3	Stat	CTTCCGGGAA	1.00E-01	-3.94E+00	0.2112	7	4.38%	61.8	1.71%
Smad2(MAD)/ES-SMAD2-ChIP-Seq(GSE29422)/Homer	Smad2	MAD	CTGTCTGG	1.00E-01	-3.85E+00	0.2236	17	10.62%	224.7	6.21%
PR(NR)/T47D-PR-ChIP-Seq(GSE31130)/Homer	PR	NR	VAGRACAKNCTGTBC	1.00E-01	-3.70E+00	0.2525	28	17.50%	432.4	11.95%
GSC(Homeobox)/FrogEmbryos-GSC-ChIP-Seq(DRA000576)/Homer	GSC	Homeobox	RGGATTAR	1.00E-01	-3.66E+00	0.254	36	22.50%	590.4	16.32%
Ap4(bHLH)/AML-Tfap4-ChIP-Seq(GSE45738)/Homer	Ap4	bHLH	NAHCAGCTGD	1.00E-01	-3.65E+00	0.254	13	8.12%	160.9	4.45%
Elk1(ETS)/Hela-Elk1-ChIP-Seq(GSE31477)/Homer	Elk1	ETS	HACTTCCGGY	1.00E-01	-3.63E+00	0.254	11	6.88%	127.6	3.53%
SCL(bHLH)/HPC7-Scl-ChIP-Seq(GSE13511)/Homer	SCL	bHLH	AVCAGCTG	1.00E-01	-3.56E+00	0.2578	41	25.62%	695.5	19.23%
Atf4(bZIP)/MEF-Atf4-ChIP-Seq(GSE35681)/Homer	Atf4	bZIP	MTGATGCAAT	1.00E-01	-3.55E+00	0.2578	17	10.62%	232.7	6.43%
E2A(bHLH)/proBcell-E2A-ChIP-Seq(GSE21978)/Homer	E2A/proBcell	bHLH	DNRCAGCTGY	1.00E-01	-3.52E+00	0.2578	12	7.50%	146.5	4.05%
STAT6(Stat)/CD4-Stat6-ChIP-Seq(GSE22104)/Homer	STAT6/CD4	Stat	ABTTCYYRRGAA	1.00E-01	-3.50E+00	0.2578	15	9.38%	198.2	5.48%
Foxa3(Forkhead)/Liver-Foxa3-ChIP-Seq(GSE77670)/Homer	Foxa3	Forkhead	BSNTGTTTACWYWGN	1.00E-01	-3.33E+00	0.294	19	11.88%	275.2	7.61%
BORIS(Zf)/K562-CTCFL-ChIP-Seq(GSE32465)/Homer	BORIS	Zf	CNNBRGCGCCCCCTGSTGGC	1.00E-01	-3.14E+00	0.3404	1	0.62%	0	0.00%
CTCF(Zf)/CD4+-CTCF-ChIP-Seq(Barski_et_al.)/Homer	CTCF	Zf	AYAGTGCCMYCTRGTGGCCA	1.00E-01	-3.14E+00	0.3404	1	0.62%	0	0.00%
MafA(bZIP)/Islet-MafA-ChIP-Seq(GSE30298)/Homer	MafA	bZIP	TGCTGACTCA	1.00E-01	-3.13E+00	0.3404	10	6.25%	121.6	3.36%
Mef2b(MADS)/HEK293-Mef2b.V5-ChIP-Seq(GSE67450)/Homer	Mef2b	MADS	GCTATTTTTGGM	1.00E-01	-3.09E+00	0.3413	35	21.88%	596.1	16.48%
CLOCK(bHLH)/Liver-Clock-ChIP-Seq(GSE39860)/Homer	CLOCK	bHLH	GHCACGTG	1.00E-01	-3.09E+00	0.3413	10	6.25%	122.7	3.39%
HOXD13(Homeobox)/Chicken-Hoxd13-ChIP-Seq(GSE38910)/Homer	HOXD13	Homeobox	NCYAATAAAA	1.00E-01	-3.05E+00	0.3432	69	43.12%	1317.7	36.43%
TEAD4(TEA)/Tropoblast-Tead4-ChIP-Seq(GSE37350)/Homer	TEAD4	TEA	CCWGGAATGY	1.00E-01	-3.04E+00	0.3432	13	8.12%	175.4	4.85%
OCT:OCT(POU,Homeobox)/NPC-Brn1-ChIP-Seq(GSE35496)/Homer	OCT:OCT/NPC-Brn1	POU,Homeobox	ATGAATATTCATGAG	1.00E-01	-3.01E+00	0.3432	2	1.25%	2022-06-08	0.24%
E2A(bHLH),near_PU.1/Bcell-PU.1-ChIP-Seq(GSE21512)/Homer	E2A/Bcell	bHLH	NVCACCTGBN	1.00E-01	-3.00E+00	0.3432	11	6.88%	141.8	3.92%
FOXA1(Forkhead)/LNCAP-FOXA1-ChIP-Seq(GSE27824)/Homer	LNCAP-FOXA1	Forkhead	WAAGTAAACA	1.00E-01	-2.91E+00	0.363	69	43.12%	1326.5	36.68%
PU.1:IRF8(ETS:IRF)/pDC-Irf8-ChIP-Seq(GSE66899)/Homer	PU.1:IRF8	ETS:IRF	GGAAGTGAAAST	1.00E-01	-2.91E+00	0.363	4	2.50%	32.6	0.90%
ETS(ETS)/Promoter/Homer	ETS	ETS	AACCGGAAGT	1.00E-01	-2.83E+00	0.3774	5	3.12%	47.1	1.30%
Tcf3(HMG)/mES-Tcf3-ChIP-Seq(GSE11724)/Homer	Tcf3	HMG	ASWTCAAAGG	1.00E-01	-2.82E+00	0.3774	7	4.38%	78.3	2.16%
CHR(?)/Hela-CellCycle-Expression/Homer	CHR	?	SRGTTTCAAA	1.00E-01	-2.81E+00	0.3774	32	20.00%	549.8	15.20%
FOXA1(Forkhead)/MCF7-FOXA1-ChIP-Seq(GSE26831)/Homer	MCF7-FOXA1	Forkhead	WAAGTAAACA	1.00E-01	-2.80E+00	0.3774	62	38.75%	1182	32.68%
NF1-halfsite(CTF)/LNCaP-NF1-ChIP-Seq(Unpublished)/Homer	NF1-halfsite	CTF	YTGCCAAG	1.00E-01	-2.78E+00	0.3774	18	11.25%	275.4	7.62%
GRHL2(CP2)/HBE-GRHL2-ChIP-Seq(GSE46194)/Homer	GRHL2	CP2	AAACYKGTTWDACMRGTTTB	1.00E-01	-2.72E+00	0.3883	7	4.38%	80.3	2.22%
TCFL2(HMG)/K562-TCF7L2-ChIP-Seq(GSE29196)/Homer	TCFL2	HMG	ACWTCAAAGG	1.00E-01	-2.70E+00	0.3883	3	1.88%	2022-04-21	0.59%
Nkx2.1(Homeobox)/LungAC-Nkx2.1-ChIP-Seq(GSE43252)/Homer	Nkx2.1	Homeobox	RSCACTYRAG	1.00E-01	-2.67E+00	0.3914	36	22.50%	638.6	17.66%
TEAD2(TEA)/Py2T-Tead2-ChIP-Seq(GSE55709)/Homer	TEAD2	TEA	CCWGGAATGY	1.00E-01	-2.65E+00	0.3951	9	5.62%	115.7	3.20%
OCT:OCT(POU,Homeobox,IR1)/NPC-Brn2-ChIP-Seq(GSE35496)/Homer	OCT:OCT/NPC-Brn2	POU,Homeobox,IR1	ATGAATWATTCATGA	1.00E-01	-2.65E+00	0.3951	4	2.50%	36	0.99%
Sox2(HMG)/mES-Sox2-ChIP-Seq(GSE11431)/Homer	Sox2	HMG	BCCATTGTTC	1.00E-01	-2.63E+00	0.3951	22	13.75%	358.6	9.92%
Cdx2(Homeobox)/mES-Cdx2-ChIP-Seq(GSE14586)/Homer	Cdx2	Homeobox	GYMATAAAAH	1.00E-01	-2.56E+00	0.4118	51	31.87%	960.5	26.56%
ZNF136(Zf)/HEK293-ZNF136.GFP-ChIP-Seq(GSE58341)/Homer	ZNF136	Zf	YTKGATAHAGTATTCTWGGTNGGCA	1.00E-01	-2.54E+00	0.4118	6	3.75%	67.2	1.86%
FOXA1:AR(Forkhead,NR)/LNCAP-AR-ChIP-Seq(GSE27824)/Homer	FOXA1	Forkhead,NR	AGTAAACAAAAAAGAACAND	1.00E-01	-2.49E+00	0.4281	6	3.75%	68.7	1.90%
GATA:SCL(Zf,bHLH)/Ter119-SCL-ChIP-Seq(GSE18720)/Homer	GATA:SCL	Zf,bHLH	CRGCTGBNGNSNNSAGATAA	1.00E-01	-2.49E+00	0.4281	3	1.88%	2022-03-23	0.64%
ZNF322(Zf)/HEK293-ZNF322.GFP-ChIP-Seq(GSE58341)/Homer	ZNF322	Zf	GAGCCTGGTACTGWGCCTGR	1.00E-01	-2.47E+00	0.4281	1	0.62%	2022-04-02	0.07%
Pax7(Paired,Homeobox),long/Myoblast-Pax7-ChIP-Seq(GSE25064)/Homer	Pax7,long/Myoblast	Paired,Homeobox	TAATCHGATTAC	1.00E-01	-2.47E+00	0.4281	7	4.38%	85.9	2.38%
TEAD(TEA)/Fibroblast-PU.1-ChIP-Seq(Unpublished)/Homer	TEAD	TEA	YCWGGAATGY	1.00E-01	-2.45E+00	0.4281	16	10.00%	249.9	6.91%
PRDM1(Zf)/Hela-PRDM1-ChIP-Seq(GSE31477)/Homer	PRDM1	Zf	ACTTTCACTTTC	1.00E-01	-2.42E+00	0.4281	12	7.50%	175.7	4.86%
ELF1(ETS)/Jurkat-ELF1-ChIP-Seq(SRA014231)/Homer	ELF1	ETS	AVCCGGAAGT	1.00E-01	-2.39E+00	0.4363	6	3.75%	70.7	1.95%
PRDM9(Zf)/Testis-DMC1-ChIP-Seq(GSE35498)/Homer	PRDM9	Zf	ADGGYAGYAGCATCT	1.00E-01	-2.38E+00	0.4363	5	3.12%	54.4	1.50%
HOXB13(Homeobox)/ProstateTumor-HOXB13-ChIP-Seq(GSE56288)/Homer	HOXB13	Homeobox	TTTTATKRGG	1.00E-01	-2.36E+00	0.4378	46	28.75%	867.2	23.98%
HIF-1a(bHLH)/MCF7-HIF1a-ChIP-Seq(GSE28352)/Homer	HIF-1a	bHLH	TACGTGCV	1.00E-01	-2.33E+00	0.4431	7	4.38%	88.5	2.45%
Egr2(Zf)/Thymocytes-Egr2-ChIP-Seq(GSE34254)/Homer	Egr2	Zf	NGCGTGGGCGGR	1.00E-01	-2.31E+00	0.4471	2	1.25%	2022-01-12	0.33%
Esrrb(NR)/mES-Esrrb-ChIP-Seq(GSE11431)/Homer	Esrrb	NR	KTGACCTTGA	1.00E+00	-2.29E+00	0.4503	14	8.75%	218	6.03%
Stat3+il21(Stat)/CD4-Stat3-ChIP-Seq(GSE19198)/Homer	Stat3+il21	Stat	SVYTTCCNGGAARB	1.00E+00	-2.23E+00	0.4734	8	5.00%	108.7	3.01%
ELF3(ETS)/PDAC-ELF3-ChIP-Seq(GSE64557)/Homer	ELF3	ETS	ANCAGGAAGT	1.00E+00	-2.22E+00	0.4734	9	5.62%	126.1	3.49%
Olig2(bHLH)/Neuron-Olig2-ChIP-Seq(GSE30882)/Homer	Olig2	bHLH	RCCATMTGTT	1.00E+00	-2.22E+00	0.4734	26	16.25%	458.1	12.67%
ZEB1(Zf)/PDAC-ZEB1-ChIP-Seq(GSE64557)/Homer	ZEB1	Zf	VCAGGTRDRY	1.00E+00	-2.20E+00	0.4734	13	8.12%	201.4	5.57%
Sox4(HMG)/proB-Sox4-ChIP-Seq(GSE50066)/Homer	Sox4	HMG	YCTTTGTTCC	1.00E+00	-2.19E+00	0.4734	15	9.38%	240.1	6.64%
BMAL1(bHLH)/Liver-Bmal1-ChIP-Seq(GSE39860)/Homer	BMAL1	bHLH	GNCACGTG	1.00E+00	-2.16E+00	0.4752	26	16.25%	461.1	12.75%
Nr5a2(NR)/mES-Nr5a2-ChIP-Seq(GSE19019)/Homer	Nr5a2/mES	NR	BTCAAGGTCA	1.00E+00	-2.15E+00	0.4752	8	5.00%	110.1	3.04%
ZNF415(Zf)/HEK293-ZNF415.GFP-ChIP-Seq(GSE58341)/Homer	ZNF415	Zf	GRTGMTRGAGCC	1.00E+00	-2.13E+00	0.4776	3	1.88%	2022-08-27	0.77%
Smad4(MAD)/ESC-SMAD4-ChIP-Seq(GSE29422)/Homer	Smad4	MAD	VBSYGTCTGG	1.00E+00	-2.11E+00	0.4806	15	9.38%	243.1	6.72%
Hnf1(Homeobox)/Liver-Foxa2-Chip-Seq(GSE25694)/Homer	Hnf1	Homeobox	GGTTAAWCATTAA	1.00E+00	-2.09E+00	0.4865	19	11.88%	323.1	8.93%
Gata6(Zf)/HUG1N-GATA6-ChIP-Seq(GSE51936)/Homer	Gata6	Zf	YCTTATCTBN	1.00E+00	-2.09E+00	0.4865	29	18.12%	527.8	14.59%
Nkx2.5(Homeobox)/HL1-Nkx2.5.biotin-ChIP-Seq(GSE21529)/Homer	Nkx2.5	Homeobox	RRSCACTYAA	1.00E+00	-2.09E+00	0.4865	29	18.12%	528	14.60%
ERE(NR),IR3/MCF7-ERa-ChIP-Seq(Unpublished)/Homer	ERE	NR	VAGGTCACNSTGACC	1.00E+00	-2.05E+00	0.4882	3	1.88%	2022-01-28	0.78%
GATA(Zf),IR3/iTreg-Gata3-ChIP-Seq(GSE20898)/Homer	GATA/IR3:iTreg	Zf	NNNNNBAGATAWYATCTVHN	1.00E+00	-2.04E+00	0.4896	7	4.38%	95.8	2.65%
bZIP:IRF(bZIP,IRF)/Th17-BatF-ChIP-Seq(GSE39756)/Homer	bZIP:IRF	bZIP,IRF	NAGTTTCABTHTGACTNW	1.00E+00	-2.03E+00	0.4896	17	10.62%	286.4	7.92%
Mef2d(MADS)/Retina-Mef2d-ChIP-Seq(GSE61391)/Homer	Mef2d	MADS	GCTATTTTTAGC	1.00E+00	-2.03E+00	0.4896	14	8.75%	227.4	6.29%
Tbx20(T-box)/Heart-Tbx20-ChIP-Seq(GSE29636)/Homer	Tbx20	T-box	GGTGYTGACAGS	1.00E+00	-2.02E+00	0.4896	4	2.50%	44.4	1.23%
FOXM1(Forkhead)/MCF7-FOXM1-ChIP-Seq(GSE72977)/Homer	FOXM1	Forkhead	TRTTTACTTW	1.00E+00	-2.02E+00	0.4896	50	31.25%	977.5	27.03%
Smad3(MAD)/NPC-Smad3-ChIP-Seq(GSE36673)/Homer	Smad3	MAD	TWGTCTGV	1.00E+00	-1.97E+00	0.4994	34	21.25%	639.2	17.67%
Sox15(HMG)/CPA-Sox15-ChIP-Seq(GSE62909)/Homer	Sox15	HMG	RAACAATGGN	1.00E+00	-1.96E+00	0.4994	28	17.50%	514.1	14.21%
MyoG(bHLH)/C2C12-MyoG-ChIP-Seq(GSE36024)/Homer	MyoG	bHLH	AACAGCTG	1.00E+00	-1.94E+00	0.5041	8	5.00%	116.8	3.23%
MyoD(bHLH)/Myotube-MyoD-ChIP-Seq(GSE21614)/Homer	MyoD	bHLH	RRCAGCTGYTSY	1.00E+00	-1.93E+00	0.5041	6	3.75%	80.4	2.22%
MITF(bHLH)/MastCells-MITF-ChIP-Seq(GSE48085)/Homer	MITF	bHLH	RTCATGTGAC	1.00E+00	-1.89E+00	0.5164	13	8.12%	213.4	5.90%
NeuroD1(bHLH)/Islet-NeuroD1-ChIP-Seq(GSE30298)/Homer	NeuroD1	bHLH	GCCATCTGTT	1.00E+00	-1.89E+00	0.5164	7	4.38%	99.1	2.74%
RUNX(Runt)/HPC7-Runx1-ChIP-Seq(GSE22178)/Homer	RUNX	Runt	SAAACCACAG	1.00E+00	-1.87E+00	0.5177	8	5.00%	118.2	3.27%
CDX4(Homeobox)/ZebrafishEmbryos-Cdx4.Myc-ChIP-Seq(GSE48254)/Homer	CDX4	Homeobox	NGYCATAAAWCH	1.00E+00	-1.86E+00	0.5177	52	32.50%	1033.2	28.57%
Tcf4(HMG)/Hct116-Tcf4-ChIP-Seq(SRA012054)/Homer	Tcf4	HMG	ASATCAAAGGVA	1.00E+00	-1.84E+00	0.5245	8	5.00%	119.1	3.29%
GFY-Staf(?,Zf)/Promoter/Homer	GFY-Staf	?,Zf	RACTACAATTCCCAGAAKGC	1.00E+00	-1.82E+00	0.5248	1	0.62%	2022-01-04	0.11%
LXRE(NR),DR4/RAW-LXRb.biotin-ChIP-Seq(GSE21512)/Homer	LXRE	NR	RGGTTACTANAGGTCA	1.00E+00	-1.82E+00	0.5248	1	0.62%	2022-05-04	0.12%
p53(p53)/Saos-p53-ChIP-Seq(GSE15780)/Homer	p53/Saos	p53	RRCATGYCYRGRCATGYYYN	1.00E+00	-1.75E+00	0.5572	2	1.25%	18	0.50%
Ascl1(bHLH)/NeuralTubes-Ascl1-ChIP-Seq(GSE55840)/Homer	Ascl1	bHLH	NNVVCAGCTGBN	1.00E+00	-1.73E+00	0.5642	10	6.25%	161.9	4.48%
Foxh1(Forkhead)/hESC-FOXH1-ChIP-Seq(GSE29422)/Homer	Foxh1	Forkhead	NNTGTGGATTSS	1.00E+00	-1.71E+00	0.5707	26	16.25%	488.9	13.52%
ERG(ETS)/VCaP-ERG-ChIP-Seq(GSE14097)/Homer	ERG	ETS	ACAGGAAGTG	1.00E+00	-1.71E+00	0.5707	13	8.12%	221	6.11%
Brachyury(T-box)/Mesoendoderm-Brachyury-ChIP-exo(GSE54963)/Homer	Brachyury	T-box	ANTTMRCASBNNNGTGYKAAN	1.00E+00	-1.70E+00	0.5707	6	3.75%	86.5	2.39%
Sox3(HMG)/NPC-Sox3-ChIP-Seq(GSE33059)/Homer	Sox3	HMG	CCWTTGTY	1.00E+00	-1.69E+00	0.5707	35	21.88%	680.3	18.81%
Max(bHLH)/K562-Max-ChIP-Seq(GSE31477)/Homer	Max	bHLH	RCCACGTGGYYN	1.00E+00	-1.66E+00	0.58	8	5.00%	125	3.46%
NF1:FOXA1(CTF,Forkhead)/LNCAP-FOXA1-ChIP-Seq(GSE27824)/Homer	NF1:FOXA1	CTF,Forkhead	WNTGTTTRYTTTGGCA	1.00E+00	-1.65E+00	0.58	3	1.88%	34.8	0.96%
EKLF(Zf)/Erythrocyte-Klf1-ChIP-Seq(GSE20478)/Homer	EKLF	Zf	NWGGGTGTGGCY	1.00E+00	-1.62E+00	0.5823	1	0.62%	2022-02-05	0.14%
p73(p53)/Trachea-p73-ChIP-Seq(PRJNA310161)/Homer	p73	p53	NRRRCAWGTCCDGRCATGYY	1.00E+00	-1.62E+00	0.5823	1	0.62%	2022-05-05	0.15%
ZNF669(Zf)/HEK293-ZNF669.GFP-ChIP-Seq(GSE58341)/Homer	ZNF669	Zf	GARTGGTCATCGCCC	1.00E+00	-1.62E+00	0.5823	1	0.62%	2022-03-05	0.15%
CArG(MADS)/PUER-Srf-ChIP-Seq(Sullivan_et_al.)/Homer	CArG	MADS	CCATATATGGNM	1.00E+00	-1.61E+00	0.5823	5	3.12%	70.4	1.95%
LRF(Zf)/Erythroblasts-ZBTB7A-ChIP-Seq(GSE74977)/Homer	LRF	Zf	AAGACCCYYN	1.00E+00	-1.60E+00	0.585	3	1.88%	35.8	0.99%
HIF-1b(HLH)/T47D-HIF1b-ChIP-Seq(GSE59937)/Homer	HIF-1b	HLH	RTACGTGC	1.00E+00	-1.56E+00	0.6039	22	13.75%	414.4	11.46%
Atf1(bZIP)/K562-ATF1-ChIP-Seq(GSE31477)/Homer	Atf1	bZIP	GATGACGTCA	1.00E+00	-1.55E+00	0.6039	18	11.25%	331.8	9.17%
GABPA(ETS)/Jurkat-GABPa-ChIP-Seq(GSE17954)/Homer	GABPA	ETS	RACCGGAAGT	1.00E+00	-1.54E+00	0.6039	8	5.00%	129.2	3.57%
Tbet(T-box)/CD8-Tbet-ChIP-Seq(GSE33802)/Homer	Tbet	T-box	AGGTGTGAAM	1.00E+00	-1.53E+00	0.6054	19	11.88%	353.9	9.78%
Fli1(ETS)/CD8-FLI-ChIP-Seq(GSE20898)/Homer	Fli1	ETS	NRYTTCCGGH	1.00E+00	-1.52E+00	0.6054	14	8.75%	250.6	6.93%
Sox10(HMG)/SciaticNerve-Sox3-ChIP-Seq(GSE35132)/Homer	Sox10	HMG	CCWTTGTYYB	1.00E+00	-1.52E+00	0.6054	29	18.12%	565.4	15.63%
ISRE(IRF)/ThioMac-LPS-Expression(GSE23622)/Homer	ISRE	IRF	AGTTTCASTTTC	1.00E+00	-1.51E+00	0.6054	2	1.25%	2022-07-20	0.57%
ZNF264(Zf)/HEK293-ZNF264.GFP-ChIP-Seq(GSE58341)/Homer	ZNF264	Zf	RGGGCACTAACY	1.00E+00	-1.50E+00	0.6054	7	4.38%	111.8	3.09%
ZBTB18(Zf)/HEK293-ZBTB18.GFP-ChIP-Seq(GSE58341)/Homer	ZBTB18	Zf	AACATCTGGA	1.00E+00	-1.49E+00	0.6056	3	1.88%	37.3	1.03%
Sox6(HMG)/Myotubes-Sox6-ChIP-Seq(GSE32627)/Homer	Sox6	HMG	CCATTGTTNY	1.00E+00	-1.48E+00	0.6056	50	31.25%	1023.9	28.31%
Lhx2(Homeobox)/HFSC-Lhx2-ChIP-Seq(GSE48068)/Homer	Lhx2	Homeobox	TAATTAGN	1.00E+00	-1.46E+00	0.6156	64	40.00%	1335.6	36.93%
Tgif2(Homeobox)/mES-Tgif2-ChIP-Seq(GSE55404)/Homer	Tgif2	Homeobox	TGTCANYT	1.00E+00	-1.45E+00	0.6156	65	40.62%	1358	37.55%
GATA(Zf),IR4/iTreg-Gata3-ChIP-Seq(GSE20898)/Homer	GATA/IR4:iTreg	Zf	NAGATWNBNATCTNN	1.00E+00	-1.44E+00	0.6161	4	2.50%	56.9	1.57%
GRE(NR),IR3/RAW264.7-GRE-ChIP-Seq(Unpublished)/Homer	GRE/RAW264.7	NR	VAGRACAKWCTGTYC	1.00E+00	-1.44E+00	0.6161	3	1.88%	38.7	1.07%
RAR:RXR(NR),DR5/ES-RAR-ChIP-Seq(GSE56893)/Homer	RAR:RXR	NR	AGGTCAAGGTCA	1.00E+00	-1.44E+00	0.6161	2	1.25%	2022-03-21	0.59%
SpiB(ETS)/OCILY3-SPIB-ChIP-Seq(GSE56857)/Homer	SpiB	ETS	AAAGRGGAAGTG	1.00E+00	-1.44E+00	0.6161	2	1.25%	21	0.58%
c-Myc(bHLH)/LNCAP-cMyc-ChIP-Seq(Unpublished)/Homer	c-Myc/LNCAP	bHLH	VCCACGTG	1.00E+00	-1.40E+00	0.6161	6	3.75%	96	2.65%
Rfx5(HTH)/GM12878-Rfx5-ChIP-Seq(GSE31477)/Homer	Rfx5	HTH	SCCTAGCAACAG	1.00E+00	-1.40E+00	0.6161	6	3.75%	95.8	2.65%
GATA3(Zf),DR8/iTreg-Gata3-ChIP-Seq(GSE20898)/Homer	GATA3/DR8:iTreg	Zf	AGATSTNDNNDSAGATAASN	1.00E+00	-1.39E+00	0.6202	3	1.88%	39.4	1.09%
Nr5a2(NR)/Pancreas-LRH1-ChIP-Seq(GSE34295)/Homer	Nr5a2/Pancreas	NR	BTCAAGGTCA	1.00E+00	-1.39E+00	0.6202	9	5.62%	155.3	4.29%
Tbx5(T-box)/HL1-Tbx5.biotin-ChIP-Seq(GSE21529)/Homer	Tbx5	T-box	AGGTGTCA	1.00E+00	-1.38E+00	0.6202	30	18.75%	597.7	16.53%
Elk4(ETS)/Hela-Elk4-ChIP-Seq(GSE31477)/Homer	Elk4	ETS	NRYTTCCGGY	1.00E+00	-1.38E+00	0.6202	11	6.88%	196.1	5.42%
MYB(HTH)/ERMYB-Myb-ChIPSeq(GSE22095)/Homer	MYB	HTH	GGCVGTTR	1.00E+00	-1.37E+00	0.6202	45	28.12%	924.5	25.56%
Ets1-distal(ETS)/CD4+-PolII-ChIP-Seq(Barski_et_al.)/Homer	Ets1-distal	ETS	MACAGGAAGT	1.00E+00	-1.36E+00	0.6202	4	2.50%	58.8	1.62%
USF1(bHLH)/GM12878-Usf1-ChIP-Seq(GSE32465)/Homer	USF1	bHLH	SGTCACGTGR	1.00E+00	-1.35E+00	0.6214	6	3.75%	97.8	2.70%
EHF(ETS)/LoVo-EHF-ChIP-Seq(GSE49402)/Homer	EHF	ETS	AVCAGGAAGT	1.00E+00	-1.33E+00	0.6257	12	7.50%	219.7	6.07%
IRF4(IRF)/GM12878-IRF4-ChIP-Seq(GSE32465)/Homer	IRF4	IRF	ACTGAAACCA	1.00E+00	-1.33E+00	0.6257	10	6.25%	178.9	4.95%
GFY(?)/Promoter/Homer	GFY	?	ACTACAATTCCC	1.00E+00	-1.32E+00	0.6257	1	0.62%	2022-07-07	0.21%
Pitx1(Homeobox)/Chicken-Pitx1-ChIP-Seq(GSE38910)/Homer	Pitx1	Homeobox	TAATCCCN	1.00E+00	-1.31E+00	0.6278	81	50.62%	1732	47.89%
Rfx2(HTH)/LoVo-RFX2-ChIP-Seq(GSE49402)/Homer	Rfx2	HTH	GTTGCCATGGCAACM	1.00E+00	-1.31E+00	0.6278	2	1.25%	2022-06-23	0.65%
Nkx2.2(Homeobox)/NPC-Nkx2.2-ChIP-Seq(GSE61673)/Homer	Nkx2.2	Homeobox	BTBRAGTGSN	1.00E+00	-1.30E+00	0.6278	20	12.50%	389.9	10.78%
Pdx1(Homeobox)/Islet-Pdx1-ChIP-Seq(SRA008281)/Homer	Pdx1	Homeobox	YCATYAATCA	1.00E+00	-1.30E+00	0.6278	51	31.87%	1064.7	29.44%
Myf5(bHLH)/GM-Myf5-ChIP-Seq(GSE24852)/Homer	Myf5	bHLH	BAACAGCTGT	1.00E+00	-1.29E+00	0.6278	6	3.75%	99.1	2.74%
RUNX-AML(Runt)/CD4+-PolII-ChIP-Seq(Barski_et_al.)/Homer	RUNX-AML	Runt	GCTGTGGTTW	1.00E+00	-1.29E+00	0.6278	6	3.75%	99.7	2.76%
SPDEF(ETS)/VCaP-SPDEF-ChIP-Seq(SRA014231)/Homer	SPDEF	ETS	ASWTCCTGBT	1.00E+00	-1.29E+00	0.6278	10	6.25%	180	4.98%
Gata4(Zf)/Heart-Gata4-ChIP-Seq(GSE35151)/Homer	Gata4	Zf	NBWGATAAGR	1.00E+00	-1.28E+00	0.6278	28	17.50%	562.6	15.56%
Fox:Ebox(Forkhead,bHLH)/Panc1-Foxa2-ChIP-Seq(GSE47459)/Homer	Fox:Ebox	Forkhead,bHLH	NNNVCTGWGYAAACASN	1.00E+00	-1.26E+00	0.6279	24	15.00%	478.7	13.23%
HIF2a(bHLH)/785_O-HIF2a-ChIP-Seq(GSE34871)/Homer	HIF2a	bHLH	GCACGTACCC	1.00E+00	-1.22E+00	0.6491	7	4.38%	122.4	3.39%
n-Myc(bHLH)/mES-nMyc-ChIP-Seq(GSE11431)/Homer	n-Myc	bHLH	VRCCACGTGG	1.00E+00	-1.21E+00	0.6491	6	3.75%	102.7	2.84%
YY1(Zf)/Promoter/Homer	YY1	Zf	CAAGATGGCGGC	1.00E+00	-1.21E+00	0.6491	1	0.62%	2022-02-08	0.23%
Tgif1(Homeobox)/mES-Tgif1-ChIP-Seq(GSE55404)/Homer	Tgif1	Homeobox	YTGWCADY	1.00E+00	-1.19E+00	0.6569	63	39.38%	1343.5	37.15%
Tcf12(bHLH)/GM12878-Tcf12-ChIP-Seq(GSE32465)/Homer	Tcf12	bHLH	VCAGCTGYTG	1.00E+00	-1.19E+00	0.6569	6	3.75%	103.3	2.86%
ETS1(ETS)/Jurkat-ETS1-ChIP-Seq(GSE17954)/Homer	ETS1	ETS	ACAGGAAGTG	1.00E+00	-1.18E+00	0.6569	8	5.00%	144	3.98%
MafB(bZIP)/BMM-Mafb-ChIP-Seq(GSE75722)/Homer	MafB	bZIP	WNTGCTGASTCAGCANWTTY	1.00E+00	-1.18E+00	0.6569	5	3.12%	83.1	2.30%
Mef2a(MADS)/HL1-Mef2a.biotin-ChIP-Seq(GSE21529)/Homer	Mef2a	MADS	CYAAAAATAG	1.00E+00	-1.18E+00	0.6569	15	9.38%	291.6	8.06%
ZFX(Zf)/mES-Zfx-ChIP-Seq(GSE11431)/Homer	ZFX	Zf	AGGCCTRG	1.00E+00	-1.18E+00	0.6569	3	1.88%	44.7	1.24%
Rbpj1(?)/Panc1-Rbpj1-ChIP-Seq(GSE47459)/Homer	Rbpj1	?	HTTTCCCASG	1.00E+00	-1.17E+00	0.6569	11	6.88%	207.1	5.73%
Arnt:Ahr(bHLH)/MCF7-Arnt-ChIP-Seq(Lo_et_al.)/Homer	Arnt:Ahr	bHLH	TBGCACGCAA	1.00E+00	-1.17E+00	0.6569	15	9.38%	292.9	8.10%
OCT4-SOX2-TCF-NANOG(POU,Homeobox,HMG)/mES-Oct4-ChIP-Seq(GSE11431)/Homer	OCT4-SOX2-TCF-NANOG	POU,Homeobox,HMG	ATTTGCATAACAATG	1.00E+00	-1.16E+00	0.6569	12	7.50%	229.6	6.35%
Pit1+1bp(Homeobox)/GCrat-Pit1-ChIP-Seq(GSE58009)/Homer	Pit1+1bp	Homeobox	ATGCATAATTCA	1.00E+00	-1.15E+00	0.6569	34	21.25%	705.9	19.52%
bHLHE40(bHLH)/HepG2-BHLHE40-ChIP-Seq(GSE31477)/Homer	bHLHE40	bHLH	KCACGTGMCN	1.00E+00	-1.13E+00	0.6569	5	3.12%	85.7	2.37%
c-Myc(bHLH)/mES-cMyc-ChIP-Seq(GSE11431)/Homer	c-Myc/mES	bHLH	VVCCACGTGG	1.00E+00	-1.13E+00	0.6569	4	2.50%	65.1	1.80%
PAX5(Paired,Homeobox)/GM12878-PAX5-ChIP-Seq(GSE32465)/Homer	PAX5/GM12878	Paired,Homeobox	GCAGCCAAGCRTGACH	1.00E+00	-1.13E+00	0.6569	4	2.50%	65.3	1.81%
Atoh1(bHLH)/Cerebellum-Atoh1-ChIP-Seq(GSE22111)/Homer	Atoh1	bHLH	VNRVCAGCTGGY	1.00E+00	-1.12E+00	0.6569	8	5.00%	147.4	4.07%
E2F7(E2F)/Hela-E2F7-ChIP-Seq(GSE32673)/Homer	E2F7	E2F	VDTTTCCCGCCA	1.00E+00	-1.11E+00	0.6569	1	0.62%	2022-04-09	0.26%
Klf4(Zf)/mES-Klf4-ChIP-Seq(GSE11431)/Homer	Klf4	Zf	GCCACACCCA	1.00E+00	-1.11E+00	0.6569	1	0.62%	2022-01-09	0.25%
ZNF317(Zf)/HEK293-ZNF317.GFP-ChIP-Seq(GSE58341)/Homer	ZNF317	Zf	GTCWGCTGTYYCTCT	1.00E+00	-1.11E+00	0.6569	1	0.62%	2022-09-09	0.28%
BMYB(HTH)/Hela-BMYB-ChIP-Seq(GSE27030)/Homer	BMYB	HTH	NHAACBGYYV	1.00E+00	-1.11E+00	0.6569	37	23.12%	775.6	21.44%
EWS:FLI1-fusion(ETS)/SK_N_MC-EWS:FLI1-ChIP-Seq(SRA014231)/Homer	EWS:FLI1-fusion	ETS	VACAGGAAAT	1.00E+00	-1.10E+00	0.6569	5	3.12%	86.5	2.39%
Hoxc9(Homeobox)/Ainv15-Hoxc9-ChIP-Seq(GSE21812)/Homer	Hoxc9	Homeobox	GGCCATAAATCA	1.00E+00	-1.09E+00	0.6569	32	20.00%	668	18.47%
ETV1(ETS)/GIST48-ETV1-ChIP-Seq(GSE22441)/Homer	ETV1	ETS	AACCGGAAGT	1.00E+00	-1.09E+00	0.6569	11	6.88%	212.7	5.88%
Oct6(POU,Homeobox)/NPC-Pou3f1-ChIP-Seq(GSE35496)/Homer	Oct-06	POU,Homeobox	WATGCAAATGAG	1.00E+00	-1.05E+00	0.666	18	11.25%	365.1	10.10%
Meis1(Homeobox)/MastCells-Meis1-ChIP-Seq(GSE48085)/Homer	Meis1	Homeobox	VGCTGWCAVB	1.00E+00	-1.03E+00	0.6762	21	13.12%	432.5	11.96%
p63(p53)/Keratinocyte-p63-ChIP-Seq(GSE17611)/Homer	p63	p53	NNDRCATGYCYNRRCATGYH	1.00E+00	-9.97E-01	0.6902	3	1.88%	49.2	1.36%
RORgt(NR)/EL4-RORgt.Flag-ChIP-Seq(GSE56019)/Homer	RORgt	NR	AAYTAGGTCA	1.00E+00	-9.97E-01	0.6902	3	1.88%	49	1.36%
AMYB(HTH)/Testes-AMYB-ChIP-Seq(GSE44588)/Homer	AMYB	HTH	TGGCAGTTGG	1.00E+00	-9.95E-01	0.6902	33	20.62%	699.1	19.33%
Etv2(ETS)/ES-ER71-ChIP-Seq(GSE59402)/Homer(0.967)	Etv2	ETS	NNAYTTCCTGHN	1.00E+00	-9.81E-01	0.6936	7	4.38%	133.2	3.68%
Fosl2(bZIP)/3T3L1-Fosl2-ChIP-Seq(GSE56872)/Homer	Fosl2	bZIP	NATGASTCABNN	1.00E+00	-9.57E-01	0.7068	6	3.75%	113.1	3.13%
SF1(NR)/H295R-Nr5a1-ChIP-Seq(GSE44220)/Homer	SF1	NR	CAAGGHCANV	1.00E+00	-9.54E-01	0.7068	5	3.12%	93	2.57%
Usf2(bHLH)/C2C12-Usf2-ChIP-Seq(GSE36030)/Homer	Usf2	bHLH	GTCACGTGGT	1.00E+00	-9.54E-01	0.7068	5	3.12%	92.9	2.57%
ZNF675(Zf)/HEK293-ZNF675.GFP-ChIP-Seq(GSE58341)/Homer	ZNF675	Zf	ARGAGGMCAAAATGW	1.00E+00	-9.52E-01	0.7068	1	0.62%	2022-07-11	0.32%
Unknown(Homeobox)/Limb-p300-ChIP-Seq/Homer	Unknown	Homeobox	SSCMATWAAA	1.00E+00	-9.37E-01	0.7068	30	18.75%	639.6	17.68%
NPAS2(bHLH)/Liver-NPAS2-ChIP-Seq(GSE39860)/Homer	NPAS2	bHLH	KCCACGTGAC	1.00E+00	-9.31E-01	0.7068	11	6.88%	222.4	6.15%
Pit1(Homeobox)/GCrat-Pit1-ChIP-Seq(GSE58009)/Homer	Pit1	Homeobox	ATGMATATDC	1.00E+00	-9.12E-01	0.7163	59	36.88%	1289.7	35.66%
RUNX2(Runt)/PCa-RUNX2-ChIP-Seq(GSE33889)/Homer	RUNX2	Runt	NWAACCACADNN	1.00E+00	-9.07E-01	0.7165	7	4.38%	137.8	3.81%
PU.1-IRF(ETS:IRF)/Bcell-PU.1-ChIP-Seq(GSE21512)/Homer	PU.1-IRF	ETS:IRF	MGGAAGTGAAAC	1.00E+00	-9.03E-01	0.7165	11	6.88%	224.3	6.20%
Pknox1(Homeobox)/ES-Prep1-ChIP-Seq(GSE63282)/Homer	Pknox1	Homeobox	SCTGTCAVTCAV	1.00E+00	-8.80E-01	0.7245	4	2.50%	74.4	2.06%
ZNF711(Zf)/SHSY5Y-ZNF711-ChIP-Seq(GSE20673)/Homer	ZNF711	Zf	AGGCCTAG	1.00E+00	-8.80E-01	0.7245	4	2.50%	74	2.05%
RUNX1(Runt)/Jurkat-RUNX1-ChIP-Seq(GSE29180)/Homer	RUNX1	Runt	AAACCACARM	1.00E+00	-8.79E-01	0.7245	9	5.62%	182.2	5.04%
CEBP(bZIP)/ThioMac-CEBPb-ChIP-Seq(GSE21512)/Homer	CEBP	bZIP	ATTGCGCAAC	1.00E+00	-8.39E-01	0.7477	29	18.12%	628.6	17.38%
IRF:BATF(IRF:bZIP)/pDC-Irf8-ChIP-Seq(GSE66899)/Homer	IRF:BATF	IRF:bZIP	CTTTCANTATGACTV	1.00E+00	-8.27E-01	0.753	5	3.12%	98.4	2.72%
PBX1(Homeobox)/MCF7-PBX1-ChIP-Seq(GSE28007)/Homer	PBX1	Homeobox	GSCTGTCACTCA	1.00E+00	-8.26E-01	0.753	1	0.62%	13	0.36%
NPAS(bHLH)/Liver-NPAS-ChIP-Seq(GSE39860)/Homer	NPAS	bHLH	NVCACGTG	1.00E+00	-8.19E-01	0.753	21	13.12%	452.5	12.51%
CRE(bZIP)/Promoter/Homer	CRE	bZIP	CSGTGACGTCAC	1.00E+00	-7.95E-01	0.762	3	1.88%	56.3	1.56%
NFkB-p65(RHD)/GM12787-p65-ChIP-Seq(GSE19485)/Homer	NFkB-p65	RHD	WGGGGATTTCCC	1.00E+00	-7.95E-01	0.762	3	1.88%	56.4	1.56%
PGR(NR)/EndoStromal-PGR-ChIP-Seq(GSE69539)/Homer	PGR	NR	AAGAACATWHTGTTC	1.00E+00	-7.90E-01	0.7624	4	2.50%	78.1	2.16%
Fra1(bZIP)/BT549-Fra1-ChIP-Seq(GSE46166)/Homer	Fra1	bZIP	NNATGASTCATH	1.00E+00	-7.83E-01	0.7638	15	9.38%	322.5	8.92%
Tlx?(NR)/NPC-H3K4me1-ChIP-Seq(GSE16256)/Homer	Tlx?	NR	CTGGCAGSCTGCCA	1.00E+00	-7.71E-01	0.7692	1	0.62%	2022-06-14	0.40%
ELF5(ETS)/T47D-ELF5-ChIP-Seq(GSE30407)/Homer	ELF5	ETS	ACVAGGAAGT	1.00E+00	-7.69E-01	0.7692	5	3.12%	101.8	2.81%
Erra(NR)/HepG2-Erra-ChIP-Seq(GSE31477)/Homer	Erra	NR	CAAAGGTCAG	1.00E+00	-7.69E-01	0.7692	17	10.62%	368.8	10.20%
THRb(NR)/Liver-NR1A2-ChIP-Seq(GSE52613)/Homer	THRb/Liver	NR	TRAGGTCA	1.00E+00	-7.64E-01	0.7692	31	19.38%	682.1	18.86%
Nkx3.1(Homeobox)/LNCaP-Nkx3.1-ChIP-Seq(GSE28264)/Homer	Nkx3.1	Homeobox	AAGCACTTAA	1.00E+00	-7.54E-01	0.7692	28	17.50%	616.9	17.06%
CEBP:CEBP(bZIP)/MEF-Chop-ChIP-Seq(GSE35681)/Homer	CEBP:CEBP	bZIP	NTNATGCAAYMNNHTGMAAY	1.00E+00	-7.51E-01	0.7692	5	3.12%	102	2.82%
E2F4(E2F)/K562-E2F4-ChIP-Seq(GSE31477)/Homer	E2F4	E2F	GGCGGGAAAH	1.00E+00	-7.48E-01	0.7692	4	2.50%	80.7	2.23%
Znf263(Zf)/K562-Znf263-ChIP-Seq(GSE31477)/Homer	Znf263	Zf	CVGTSCTCCC	1.00E+00	-7.48E-01	0.7692	4	2.50%	80.6	2.23%
ARE(NR)/LNCAP-AR-ChIP-Seq(GSE27824)/Homer	ARE	NR	RGRACASNSTGTYCYB	1.00E+00	-7.22E-01	0.7781	1	0.62%	16	0.44%
Pax8(Paired,Homeobox)/Thyroid-Pax8-ChIP-Seq(GSE26938)/Homer	Pax8	Paired,Homeobox	GTCATGCHTGRCTGS	1.00E+00	-7.17E-01	0.7782	2	1.25%	37.3	1.03%
COUP-TFII(NR)/Artia-Nr2f2-ChIP-Seq(GSE46497)/Homer	COUP-TFII/Artia	NR	AGRGGTCA	1.00E+00	-7.01E-01	0.7878	13	8.12%	285.2	7.89%
Oct2(POU,Homeobox)/Bcell-Oct2-ChIP-Seq(GSE21512)/Homer	Oct-02	POU,Homeobox	ATATGCAAAT	1.00E+00	-6.90E-01	0.7924	13	8.12%	287	7.93%
JunD(bZIP)/K562-JunD-ChIP-Seq/Homer	JunD	bZIP	ATGACGTCATCN	1.00E+00	-6.89E-01	0.7924	2	1.25%	39	1.08%
NFY(CCAAT)/Promoter/Homer	NFY	CCAAT	RGCCAATSRG	1.00E+00	-6.80E-01	0.7935	44	27.50%	987.2	27.30%
AP-1(bZIP)/ThioMac-PU.1-ChIP-Seq(GSE21512)/Homer	AP-1	bZIP	VTGACTCATC	1.00E+00	-6.66E-01	0.8007	14	8.75%	311.4	8.61%
BATF(bZIP)/Th17-BATF-ChIP-Seq(GSE39756)/Homer	BATF	bZIP	DATGASTCAT	1.00E+00	-6.56E-01	0.8048	14	8.75%	312.3	8.64%
Sox9(HMG)/Limb-SOX9-ChIP-Seq(GSE73225)/Homer	Sox9	HMG	AGGVNCCTTTGT	1.00E+00	-6.54E-01	0.8048	8	5.00%	176.1	4.87%
Gata2(Zf)/K562-GATA2-ChIP-Seq(GSE18829)/Homer	Gata2	Zf	BBCTTATCTS	1.00E+00	-6.47E-01	0.8053	14	8.75%	313.7	8.67%
FXR(NR),IR1/Liver-FXR-ChIP-Seq(Chong_et_al.)/Homer	FXR	NR	AGGTCANTGACCTB	1.00E+00	-6.36E-01	0.8106	2	1.25%	40.2	1.11%
Bach1(bZIP)/K562-Bach1-ChIP-Seq(GSE31477)/Homer	Bach1	bZIP	AWWNTGCTGAGTCAT	1.00E+00	-6.36E-01	0.8106	1	0.62%	2022-01-17	0.47%
NF1(CTF)/LNCAP-NF1-ChIP-Seq(Unpublished)/Homer	NF1	CTF	CYTGGCABNSTGCCAR	1.00E+00	-6.36E-01	0.8106	1	0.62%	2022-07-17	0.49%
Sp5(Zf)/mES-Sp5.Flag-ChIP-Seq(GSE72989)/Homer	Sp5	Zf	RGKGGGCGGAGC	1.00E+00	-6.36E-01	0.8106	1	0.62%	2022-04-17	0.48%
Phox2a(Homeobox)/Neuron-Phox2a-ChIP-Seq(GSE31456)/Homer	Phox2a	Homeobox	YTAATYNRATTA	1.00E+00	-6.33E-01	0.8106	46	28.75%	1040.4	28.77%
KLF5(Zf)/LoVo-KLF5-ChIP-Seq(GSE49402)/Homer	KLF5	Zf	DGGGYGKGGC	1.00E+00	-6.11E-01	0.8129	2	1.25%	41.4	1.14%
RFX(HTH)/K562-RFX3-ChIP-Seq(SRA012198)/Homer	RFX	HTH	CGGTTGCCATGGCAAC	1.00E+00	-5.98E-01	0.8202	1	0.62%	2022-09-18	0.52%
HOXA9(Homeobox)/HSC-Hoxa9-ChIP-Seq(GSE33509)/Homer	HOXA9	Homeobox	GGCCATAAATCA	1.00E+00	-5.97E-01	0.8202	31	19.38%	706.7	19.54%
Bapx1(Homeobox)/VertebralCol-Bapx1-ChIP-Seq(GSE36672)/Homer	Bapx1	Homeobox	TTRAGTGSYK	1.00E+00	-5.84E-01	0.8247	35	21.88%	799.2	22.10%
EWS:ERG-fusion(ETS)/CADO_ES1-EWS:ERG-ChIP-Seq(SRA014231)/Homer	EWS:ERG-fusion	ETS	ATTTCCTGTN	1.00E+00	-5.72E-01	0.8311	8	5.00%	183.3	5.07%
Zic3(Zf)/mES-Zic3-ChIP-Seq(GSE37889)/Homer	Zic3	Zf	GGCCYCCTGCTGDGH	1.00E+00	-5.63E-01	0.835	1	0.62%	2022-06-19	0.54%
NFAT:AP1(RHD,bZIP)/Jurkat-NFATC1-ChIP-Seq(Jolma_et_al.)/Homer	NFAT:AP1	RHD,bZIP	SARTGGAAAAWRTGAGTCAB	1.00E+00	-5.61E-01	0.835	3	1.88%	67.3	1.86%
Nanog(Homeobox)/mES-Nanog-ChIP-Seq(GSE11724)/Homer	Nanog	Homeobox	RGCCATTAAC	1.00E+00	-5.58E-01	0.835	92	57.50%	2093-09-01	57.90%
EBF1(EBF)/Near-E2A-ChIP-Seq(GSE21512)/Homer	EBF1	EBF	GTCCCCWGGGGA	1.00E+00	-5.31E-01	0.8517	1	0.62%	2022-02-20	0.56%
Gata1(Zf)/K562-GATA1-ChIP-Seq(GSE18829)/Homer	Gata1	Zf	SAGATAAGRV	1.00E+00	-5.02E-01	0.8724	11	6.88%	260.8	7.21%
PRDM14(Zf)/H1-PRDM14-ChIP-Seq(GSE22767)/Homer	PRDM14	Zf	RGGTCTCTAACY	1.00E+00	-5.02E-01	0.8724	2	1.25%	46.7	1.29%
ZBTB12(Zf)/HEK293-ZBTB12.GFP-ChIP-Seq(GSE58341)/Homer	ZBTB12	Zf	NGNTCTAGAACCNGV	1.00E+00	-5.02E-01	0.8724	2	1.25%	46.9	1.30%
MafF(bZIP)/HepG2-MafF-ChIP-Seq(GSE31477)/Homer	MafF	bZIP	HWWGTCAGCAWWTTT	1.00E+00	-4.94E-01	0.8724	9	5.62%	214.3	5.92%
Pbx3(Homeobox)/GM12878-PBX3-ChIP-Seq(GSE32465)/Homer	Pbx3	Homeobox	SCTGTCAMTCAN	1.00E+00	-4.79E-01	0.8787	3	1.88%	72	1.99%
Brn1(POU,Homeobox)/NPC-Brn1-ChIP-Seq(GSE35496)/Homer	Brn1	POU,Homeobox	TATGCWAATBAV	1.00E+00	-4.77E-01	0.8787	11	6.88%	263.7	7.29%
Fra2(bZIP)/Striatum-Fra2-ChIP-Seq(GSE43429)/Homer	Fra2	bZIP	GGATGACTCATC	1.00E+00	-4.67E-01	0.8814	9	5.62%	217.6	6.02%
HNF1b(Homeobox)/PDAC-HNF1B-ChIP-Seq(GSE64557)/Homer	HNF1b	Homeobox	GTTAATNATTAA	1.00E+00	-4.52E-01	0.8916	17	10.62%	407.2	11.26%
Six2(Homeobox)/NephronProgenitor-Six2-ChIP-Seq(GSE39837)/Homer	Six2	Homeobox	GWAAYHTGAKMC	1.00E+00	-4.45E-01	0.8943	24	15.00%	572	15.82%
Zic(Zf)/Cerebellum-ZIC1.2-ChIP-Seq(GSE60731)/Homer	Zic	Zf	CCTGCTGAGH	1.00E+00	-4.35E-01	0.8991	3	1.88%	75.8	2.10%
ZNF189(Zf)/HEK293-ZNF189.GFP-ChIP-Seq(GSE58341)/Homer	ZNF189	Zf	TGGAACAGMA	1.00E+00	-4.33E-01	0.8991	4	2.50%	100.2	2.77%
DUX4(Homeobox)/Myoblasts-DUX4.V5-ChIP-Seq(GSE75791)/Homer	DUX4	Homeobox	NWTAAYCYAATCAWN	1.00E+00	-4.29E-01	0.8991	5	3.12%	125.8	3.48%
Atf7(bZIP)/3T3L1-Atf7-ChIP-Seq(GSE56872)/Homer	Atf7	bZIP	NGRTGACGTCAY	1.00E+00	-4.25E-01	0.8991	7	4.38%	174.4	4.82%
Tbox:Smad(T-box,MAD)/ESCd5-Smad2_3-ChIP-Seq(GSE29422)/Homer	Tbox:Smad	T-box,MAD	AGGTGHCAGACA	1.00E+00	-4.22E-01	0.8991	1	0.62%	2022-09-24	0.69%
PAX6(Paired,Homeobox)/Forebrain-Pax6-ChIP-Seq(GSE66961)/Homer	PAX6	Paired,Homeobox	NGTGTTCAVTSAAGCGKAAA	1.00E+00	-4.14E-01	0.9006	2	1.25%	51.9	1.44%
Gfi1b(Zf)/HPC7-Gfi1b-ChIP-Seq(GSE22178)/Homer	Gfi1b	Zf	MAATCACTGC	1.00E+00	-4.09E-01	0.9012	9	5.62%	224.5	6.21%
Nur77(NR)/K562-NR4A1-ChIP-Seq(GSE31363)/Homer	Nur77	NR	TGACCTTTNCNT	1.00E+00	-4.08E-01	0.9012	5	3.12%	127	3.51%
Atf3(bZIP)/GBM-ATF3-ChIP-Seq(GSE33912)/Homer	Atf3	bZIP	DATGASTCATHN	1.00E+00	-4.05E-01	0.9012	13	8.12%	320.5	8.86%
E2F6(E2F)/Hela-E2F6-ChIP-Seq(GSE31477)/Homer	E2F6	E2F	GGCGGGAARN	1.00E+00	-4.00E-01	0.9012	1	0.62%	2022-05-25	0.71%
Oct4(POU,Homeobox)/mES-Oct4-ChIP-Seq(GSE11431)/Homer	Oct-04	POU,Homeobox	ATTTGCATAW	1.00E+00	-3.99E-01	0.9012	16	10.00%	392.1	10.84%
Pax7(Paired,Homeobox)/Myoblast-Pax7-ChIP-Seq(GSE25064)/Homer	Pax7/Myoblast	Paired,Homeobox	TAATCAATTA	1.00E+00	-3.80E-01	0.9104	13	8.12%	324	8.96%
DMRT6(DM)/Testis-DMRT6-ChIP-Seq(GSE60440)/Homer	DMRT6	DM	YDGHTACAWTGTADC	1.00E+00	-3.47E-01	0.9368	4	2.50%	108.3	2.99%
Lhx1(Homeobox)/EmbryoCarcinoma-Lhx1-ChIP-Seq(GSE70957)/Homer	Lhx1	Homeobox	NNYTAATTAR	1.00E+00	-3.34E-01	0.9461	65	40.62%	1-Sep	42.58%
RXR(NR),DR1/3T3L1-RXR-ChIP-Seq(GSE13511)/Homer	RXR	NR	TAGGGCAAAGGTCA	1.00E+00	-3.28E-01	0.9474	4	2.50%	110.7	3.06%
DMRT1(DM)/Testis-DMRT1-ChIP-Seq(GSE64892)/Homer	DMRT1	DM	TWGHWACAWTGTWDC	1.00E+00	-3.27E-01	0.9474	6	3.75%	161.8	4.47%
KLF6(Zf)/PDAC-KLF6-ChIP-Seq(GSE64557)/Homer	KLF6	Zf	MKGGGYGTGGCC	1.00E+00	-3.23E-01	0.9474	1	0.62%	2022-06-29	0.82%
NFAT(RHD)/Jurkat-NFATC1-ChIP-Seq(Jolma_et_al.)/Homer	NFAT	RHD	ATTTTCCATT	1.00E+00	-3.11E-01	0.9527	14	8.75%	360.1	9.96%
Pax7(Paired,Homeobox),longest/Myoblast-Pax7-ChIP-Seq(GSE25064)/Homer	Pax7,longest/Myoblast	Paired,Homeobox	NTAATTDGCYAATTANNWWD	1.00E+00	-3.09E-01	0.9527	5	3.12%	138.1	3.82%
Eomes(T-box)/H9-Eomes-ChIP-Seq(GSE26097)/Homer	Eomes	T-box	ATTAACACCT	1.00E+00	-2.85E-01	0.9706	36	22.50%	887.2	24.53%
Cux2(Homeobox)/Liver-Cux2-ChIP-Seq(GSE35985)/Homer	Cux2	Homeobox	HNRAATCAAT	1.00E+00	-2.85E-01	0.9706	39	24.38%	957.1	26.46%
Bach2(bZIP)/OCILy7-Bach2-ChIP-Seq(GSE44420)/Homer	Bach2	bZIP	TGCTGAGTCA	1.00E+00	-2.49E-01	0.9951	1	0.62%	34.2	0.94%
X-box(HTH)/NPC-H3K4me1-ChIP-Seq(GSE16256)/Homer	X-box	HTH	GGTTGCCATGGCAA	1.00E+00	-2.49E-01	0.9951	1	0.62%	34.9	0.96%
c-Jun-CRE(bZIP)/K562-cJun-ChIP-Seq(GSE31477)/Homer	c-Jun-CRE	bZIP	ATGACGTCATCY	1.00E+00	-2.31E-01	1	3	1.88%	95.7	2.65%
Jun-AP1(bZIP)/K562-cJun-ChIP-Seq(GSE31477)/Homer	Jun-AP1	bZIP	GATGASTCATCN	1.00E+00	-2.01E-01	1	2	1.25%	70.5	1.95%
Nkx6.1(Homeobox)/Islet-Nkx6.1-ChIP-Seq(GSE40975)/Homer	Nkx6.1	Homeobox	GKTAATGR	1.00E+00	-1.93E-01	1	105	65.62%	2485-01-01	68.71%
PU.1(ETS)/ThioMac-PU.1-ChIP-Seq(GSE21512)/Homer	PU.1	ETS	AGAGGAAGTG	1.00E+00	-1.60E-01	1	1	0.62%	43.5	1.20%
Six1(Homeobox)/Myoblast-Six1-ChIP-Chip(GSE20150)/Homer	Six1	Homeobox	GKVTCADRTTWC	1.00E+00	-1.56E-01	1	4	2.50%	136.3	3.77%
Oct4:Sox17(POU,Homeobox,HMG)/F9-Sox17-ChIP-Seq(GSE44553)/Homer	Oct4:Sox17	POU,Homeobox,HMG	CCATTGTATGCAAAT	1.00E+00	-1.43E-01	1	4	2.50%	139.4	3.86%
Atf2(bZIP)/3T3L1-Atf2-ChIP-Seq(GSE56872)/Homer	Atf2	bZIP	NRRTGACGTCAT	1.00E+00	-1.33E-01	1	3	1.88%	113	3.12%
HRE(HSF)/Striatum-HSF1-ChIP-Seq(GSE38000)/Homer	HRE/Striatum	HSF	TTCTAGAABNTTCTA	1.00E+00	-1.32E-01	1	1	0.62%	47.6	1.32%
HNF6(Homeobox)/Liver-Hnf6-ChIP-Seq(ERP000394)/Homer	HNF6	Homeobox	NTATYGATCH	1.00E+00	-1.29E-01	1	39	24.38%	1-Aug	28.22%
Isl1(Homeobox)/Neuron-Isl1-ChIP-Seq(GSE31456)/Homer	Isl1	Homeobox	CTAATKGV	1.00E+00	-1.18E-01	1	49	30.63%	1-Jan	34.90%
HOXA2(Homeobox)/mES-Hoxa2-ChIP-Seq(Donaldson_et_al.)/Homer	HOXA2	Homeobox	GYCATCMATCAT	1.00E+00	-1.02E-01	1	2	1.25%	88.9	2.46%
Hoxb4(Homeobox)/ES-Hoxb4-ChIP-Seq(GSE34014)/Homer	Hoxb4	Homeobox	TGATTRATGGCY	1.00E+00	-8.51E-02	1	5	3.12%	186	5.14%
GATA3(Zf),DR4/iTreg-Gata3-ChIP-Seq(GSE20898)/Homer	GATA3/DR4:iTreg	Zf	AGATGKDGAGATAAG	1.00E+00	-6.49E-02	1	1	0.62%	62.8	1.74%
Lhx3(Homeobox)/Neuron-Lhx3-ChIP-Seq(GSE31456)/Homer	Lhx3	Homeobox	ADBTAATTAR	1.00E+00	-5.69E-02	1	81	50.62%	2046-02-01	56.58%
TATA-Box(TBP)/Promoter/Homer	TATA-Box	TBP	CCTTTTAWAGSC	1.00E+00	-5.27E-02	1	12	7.50%	401.2	11.09%
Barx1(Homeobox)/Stomach-Barx1.3xFlag-ChIP-Seq(GSE69483)/Homer	Barx1	Homeobox	AAACMATTAN	1.00E+00	-4.03E-02	1	18	11.25%	573.1	15.85%
Pitx1:Ebox(Homeobox,bHLH)/Hindlimb-Pitx1-ChIP-Seq(GSE41591)/Homer	Pitx1:Ebox	Homeobox,bHLH	YTAATTRAWWCCAGATGT	1.00E+00	-3.31E-02	1	3	1.88%	153.4	4.24%
HNF4a(NR),DR1/HepG2-HNF4a-ChIP-Seq(GSE25021)/Homer	HNF4a	NR	CARRGKBCAAAGTYCA	1.00E+00	-2.86E-02	1	2	1.25%	121.7	3.36%
PPARE(NR),DR1/3T3L1-Pparg-ChIP-Seq(GSE13511)/Homer	PPARE	NR	TGACCTTTGCCCCA	1.00E+00	-1.03E-02	1	1	0.62%	102.4	2.83%
AP-2gamma(AP2)/MCF7-TFAP2C-ChIP-Seq(GSE21234)/Homer	AP-2gamma	AP2	SCCTSAGGSCAW	1.00E+00	0.00E+00	1	0	0.00%	2022-03-14	0.40%
AP-2alpha(AP2)/Hela-AP2alpha-ChIP-Seq(GSE31477)/Homer	AP-2alpha	AP2	ATGCCCTGAGGC	1.00E+00	0.00E+00	1	0	0.00%	2022-02-10	0.28%
CTCF-SatelliteElement(Zf?)/CD4+-CTCF-ChIP-Seq(Barski_et_al.)/Homer	CTCF-SatelliteElement	Zf?	TGCAGTTCCMVNWRTGGCCA	1.00E+00	0.00E+00	1	0	0.00%	2022-04-01	0.04%
Mouse_Recombination_Hotspot(Zf)/Testis-DMC1-ChIP-Seq(GSE24438)/Homer	MouseRecombHotspot	Zf	ACTYKNATTCGTGNTACTTC	1.00E+00	0.00E+00	1	0	0.00%	2022-06-21	0.60%
RAR:RXR(NR),DR5/ES-RAR-ChIP-Seq(GSE56893)/Homer	RAR:RXR	NR	RGGTCADNNAGAGGTCAV	1.00E+00	0.00E+00	1	0	0.00%	2022-02-03	0.09%
E2F1(E2F)/Hela-E2F1-ChIP-Seq(GSE22478)/Homer	E2F1	E2F	CWGGCGGGAA	1.00E+00	0.00E+00	1	0	0.00%	2022-05-15	0.43%
E2F(E2F)/Hela-CellCycle-Expression/Homer	E2F	E2F	TTSGCGCGAAAA	1.00E+00	0.00E+00	1	0	0.00%	2022-01-14	0.39%
EBF(EBF)/proBcell-EBF-ChIP-Seq(GSE21978)/Homer	EBF	EBF	DGTCCCYRGGGA	1.00E+00	0.00E+00	1	0	0.00%	2022-07-12	0.35%
EBNA1(EBV-virus)/Raji-EBNA1-ChIP-Seq(GSE30709)/Homer	EBNA1	EBV-virus	GGYAGCAYDTGCTDCCCNNN	1.00E+00	0.00E+00	1	0	0.00%	0.8	0.02%
E-box(bHLH)/Promoter/Homer	E-box/Promoter	bHLH	SSGGTCACGTGA	1.00E+00	0.00E+00	1	0	0.00%	2022-06-15	0.43%
Unknown-ESC-element(?)/mES-Nanog-ChIP-Seq(GSE11724)/Homer	Unknown-ESC-element	?	CACAGCAGGGGG	1.00E+00	0.00E+00	1	0	0.00%	2022-03-29	0.81%
ETS:E-box(ETS,bHLH)/HPC7-Scl-ChIP-Seq(GSE22178)/Homer	ETS:E-box	ETS,bHLH	AGGAARCAGCTG	1.00E+00	0.00E+00	1	0	0.00%	2022-03-04	0.12%
ETS:RUNX(ETS,Runt)/Jurkat-RUNX1-ChIP-Seq(GSE17954)/Homer	ETS:RUNX	ETS,Runt	RCAGGATGTGGT	1.00E+00	0.00E+00	1	0	0.00%	2022-09-01	0.05%
GFX(?)/Promoter/Homer	GFX	?	ATTCTCGCGAGA	1.00E+00	0.00E+00	1	0	0.00%	2	0.06%
GLI3(Zf)/Limb-GLI3-ChIP-Chip(GSE11077)/Homer	GLI3	Zf	CGTGGGTGGTCC	1.00E+00	0.00E+00	1	0	0.00%	2022-02-01	0.03%
GRE(NR),IR3/A549-GR-ChIP-Seq(GSE32465)/Homer	GRE/A549	NR	NRGVACABNVTGTYCY	1.00E+00	0.00E+00	1	0	0.00%	2022-06-05	0.15%
HRE(HSF)/HepG2-HSF1-ChIP-Seq(GSE31477)/Homer	HRE/HepG2	HSF	BSTTCTRGAABVTTCYAGAA	1.00E+00	0.00E+00	1	0	0.00%	2022-03-16	0.45%
KLF3(Zf)/MEF-Klf3-ChIP-Seq(GSE44748)/Homer	KLF3	Zf	NRGCCCCRCCCHBNN	1.00E+00	0.00E+00	1	0	0.00%	2022-07-05	0.16%
MafK(bZIP)/C2C12-MafK-ChIP-Seq(GSE36030)/Homer	MafK	bZIP	GCTGASTCAGCA	1.00E+00	0.00E+00	1	0	0.00%	23	0.64%
Maz(Zf)/HepG2-Maz-ChIP-Seq(GSE31477)/Homer	Maz	Zf	GGGGGGGG	1.00E+00	0.00E+00	1	0	0.00%	2022-08-22	0.63%
NF-E2(bZIP)/K562-NFE2-ChIP-Seq(GSE31477)/Homer	NF-E2	bZIP	GATGACTCAGCA	1.00E+00	0.00E+00	1	0	0.00%	2022-09-06	0.19%
NFkB-p65-Rel(RHD)/ThioMac-LPS-Expression(GSE23622)/Homer	NFkB-p65-Rel	RHD	GGAAATTCCC	1.00E+00	0.00E+00	1	0	0.00%	2022-08-06	0.19%
NRF1(NRF)/MCF7-NRF1-ChIP-Seq(Unpublished)/Homer	NRF1	NRF	CTGCGCATGCGC	1.00E+00	0.00E+00	1	0	0.00%	2022-02-02	0.06%
Nrf2(bZIP)/Lymphoblast-Nrf2-ChIP-Seq(GSE37589)/Homer	Nrf2	bZIP	HTGCTGAGTCAT	1.00E+00	0.00E+00	1	0	0.00%	2022-01-07	0.20%
NRF(NRF)/Promoter/Homer	NRF	NRF	STGCGCATGCGC	1.00E+00	0.00E+00	1	0	0.00%	35.2	0.97%
NFkB-p50,p52(RHD)/Monocyte-p50-ChIP-Chip(Schreiber_et_al.)/Homer	NFkB-p50,p52	RHD	GGGGGAATCCCC	1.00E+00	0.00E+00	1	0	0.00%	2022-05-01	0.04%
p53(p53)/mES-cMyc-ChIP-Seq(GSE11431)/Homer	p53/mES	p53	ACATGCCCGGGCAT	1.00E+00	0.00E+00	1	0	0.00%	0	0.00%
PAX5(Paired,Homeobox),condensed/GM12878-PAX5-ChIP-Seq(GSE32465)/Homer	PAX5/GM12878	Paired,Homeobox	GTCACGCTCSCTGM	1.00E+00	0.00E+00	1	0	0.00%	2022-07-08	0.24%
RARg(NR)/ES-RARg-ChIP-Seq(GSE30538)/Homer	RARg	NR	AGGTCAAGGTCA	1.00E+00	0.00E+00	1	0	0.00%	2022-03-11	0.31%
RBPJ:Ebox(?,bHLH)/Panc1-Rbpj1-ChIP-Seq(GSE47459)/Homer	RBPJ:Ebox	?,bHLH	GGGRAARRGRMCAGMTG	1.00E+00	0.00E+00	1	0	0.00%	2022-08-08	0.24%
REST-NRSF(Zf)/Jurkat-NRSF-ChIP-Seq/Homer	REST-NRSF	Zf	GGMGCTGTCCATGGTGCTGA	1.00E+00	0.00E+00	1	0	0.00%	0	0.00%
Reverb(NR),DR2/RAW-Reverba.biotin-ChIP-Seq(GSE45914)/Homer	Reverb	NR	GTRGGTCASTGGGTCA	1.00E+00	0.00E+00	1	0	0.00%	2022-07-08	0.24%
Rfx1(HTH)/NPC-H3K4me1-ChIP-Seq(GSE16256)/Homer	Rfx1	HTH	KGTTGCCATGGCAA	1.00E+00	0.00E+00	1	0	0.00%	43.7	1.21%
Ronin(THAP)/ES-Thap11-ChIP-Seq(GSE51522)/Homer	Ronin	THAP	RACTACAACTCCCAGVAKGC	1.00E+00	0.00E+00	1	0	0.00%	2022-03-01	0.04%
Sp1(Zf)/Promoter/Homer	Sp1	Zf	GGCCCCGCCCCC	1.00E+00	0.00E+00	1	0	0.00%	2022-06-02	0.07%
Srebp1a(bHLH)/HepG2-Srebp1a-ChIP-Seq(GSE31477)/Homer	Srebp1a	bHLH	RTCACSCCAY	1.00E+00	0.00E+00	1	0	0.00%	2022-01-23	0.64%
Srebp2(bHLH)/HepG2-Srebp2-ChIP-Seq(GSE31477)/Homer	Srebp2	bHLH	CGGTCACSCCAC	1.00E+00	0.00E+00	1	0	0.00%	9	0.25%
ZNF143|STAF(Zf)/CUTLL-ZNF143-ChIP-Seq(GSE29600)/Homer	ZNF143|STAF	Zf	ATTTCCCAGVAKSCY	1.00E+00	0.00E+00	1	0	0.00%	2022-03-25	0.70%
T1ISRE(IRF)/ThioMac-Ifnb-Expression/Homer	T1ISRE	IRF	ACTTTCGTTTCT	1.00E+00	0.00E+00	1	0	0.00%	2022-02-06	0.17%
Tcfcp2l1(CP2)/mES-Tcfcp2l1-ChIP-Seq(GSE11431)/Homer	Tcfcp2l1	CP2	NRAACCRGTTYRAACCRGYT	1.00E+00	0.00E+00	1	0	0.00%	2022-01-12	0.34%
TFE3(bHLH)/MEF-TFE3-ChIP-Seq(GSE75757)/Homer	TFE3	bHLH	GTCACGTGACYV	1.00E+00	0.00E+00	1	0	0.00%	32.8	0.91%
TR4(NR),DR1/Hela-TR4-ChIP-Seq(GSE24685)/Homer	TR4	NR	GAGGTCAAAGGTCA	1.00E+00	0.00E+00	1	0	0.00%	2022-03-31	0.86%
THRa(NR)/C17.2-THRa-ChIP-Seq(GSE38347)/Homer	THRa	NR	GGTCANYTGAGGWCA	1.00E+00	0.00E+00	1	0	0.00%	21	0.58%
VDR(NR),DR3/GM10855-VDR+vitD-ChIP-Seq(GSE22484)/Homer	VDR	NR	ARAGGTCANWGAGTTCANNN	1.00E+00	0.00E+00	1	0	0.00%	2022-03-27	0.75%
ZBTB33(Zf)/GM12878-ZBTB33-ChIP-Seq(GSE32465)/Homer	ZBTB33	Zf	GGVTCTCGCGAGAAC	1.00E+00	0.00E+00	1	0	0.00%	2022-03-06	0.17%
ZFP3(Zf)/HEK293-ZFP3.GFP-ChIP-Seq(GSE58341)/Homer	ZFP3	Zf	GGGTTTTGAAGGATGARTAGGAGTT	1.00E+00	0.00E+00	1	0	0.00%	0	0.00%
Zfp809(Zf)/ES-Zfp809-ChIP-Seq(GSE70799)/Homer	Zfp809	Zf	GGGGCTYGKCTGGGA	1.00E+00	0.00E+00	1	0	0.00%	2022-06-05	0.15%
ZNF165(Zf)/WHIM12-ZNF165-ChIP-Seq(GSE65937)/Homer	ZNF165	Zf	AAGGKGRCGCAGGCA	1.00E+00	0.00E+00	1	0	0.00%	0	0.00%
ZNF16(Zf)/HEK293-ZNF16.GFP-ChIP-Seq(GSE58341)/Homer	ZNF16	Zf	MACCTTCYATGGCTCCCTAKTGCCY	1.00E+00	0.00E+00	1	0	0.00%	0	0.00%
ZNF382(Zf)/HEK293-ZNF382.GFP-ChIP-Seq(GSE58341)/Homer	ZNF382	Zf	GNCTGTASTRNTGBCTCHTT	1.00E+00	0.00E+00	1	0	0.00%	6	0.17%
ZNF41(Zf)/HEK293-ZNF41.GFP-ChIP-Seq(GSE58341)/Homer	ZNF41	Zf	CCTCATGGTGYCYTWYTCCCTTGTG	1.00E+00	0.00E+00	1	0	0.00%	0	0.00%
ZNF467(Zf)/HEK293-ZNF467.GFP-ChIP-Seq(GSE58341)/Homer	ZNF467	Zf	TGGGGAAGGGCM	1.00E+00	0.00E+00	1	0	0.00%	2022-01-15	0.42%
ZNF519(Zf)/HEK293-ZNF519.GFP-ChIP-Seq(GSE58341)/Homer	ZNF519	Zf	GAGSCCGAGC	1.00E+00	0.00E+00	1	0	0.00%	2022-08-05	0.16%
ZNF528(Zf)/HEK293-ZNF528.GFP-ChIP-Seq(GSE58341)/Homer	ZNF528	Zf	AGAAATGACTTCCCT	1.00E+00	0.00E+00	1	0	0.00%	0.9	0.03%
ZNF692(Zf)/HEK293-ZNF692.GFP-ChIP-Seq(GSE58341)/Homer	ZNF692	Zf	GTGGGCCCCA	1.00E+00	0.00E+00	1	0	0.00%	2022-05-02	0.07%
ZSCAN22(Zf)/HEK293-ZSCAN22.GFP-ChIP-Seq(GSE58341)/Homer	ZSCAN22	Zf	SMCAGTCWGAKGGAGGAGGC	1.00E+00	0.00E+00	1	0	0.00%	2	0.05%
