# Supplementary material for: Wnt/β-catenin signalling is required for pole-specific chromatin remodeling during planarian regeneration
Source: Nat Commun. 2023 Jan 18;14:298. doi: 10.1038/s41467-023-35937-y (PMC9849279; doi:10.1038/s41467-023-35937-y)
Supplement: Supplementary file 9 — Supplementary Data 6 [file 41467_2023_35937_MOESM9_ESM.xlsx]

## Sheet: E1&E2 TF motif
PositionID	Offset	Sequence	Motif Name	Strand	MotifScore
Enhancer 1	75	AATTGTTATGCTAAA	OCT4-SOX2-TCF-NANOG(POU,Homeobox,HMG)/mES-Oct4-ChIP-Seq(GSE11431)/Homer	-	11.2757
Enhancer 1	29	CTTTCAATTTGACCA	IRF:BATF(IRF:bZIP)/pDC-Irf8-ChIP-Seq(GSE66899)/Homer	+	10.704
Enhancer 1	22	AGTTGATATAATCTATTTTC	GATA(Zf),IR3/iTreg-Gata3-ChIP-Seq(GSE20898)/Homer	-	10.6567
Enhancer 1	-71	GGCCAATGTACACAAA	NF1:FOXA1(CTF,Forkhead)/LNCAP-FOXA1-ChIP-Seq(GSE27824)/Homer	-	10.5947
Enhancer 1	-83	CCACGTGGCC	n-Myc(bHLH)/mES-nMyc-ChIP-Seq(GSE11431)/Homer	-	10.5742
Enhancer 1	0	AACAGTTGATATAATCTATT	GATA(Zf),IR3/iTreg-Gata3-ChIP-Seq(GSE20898)/Homer	+	10.3598
Enhancer 1	-94	AACCACGTGG	n-Myc(bHLH)/mES-nMyc-ChIP-Seq(GSE11431)/Homer	+	10.2593
Enhancer 1	-83	CCACGTGGCC	c-Myc(bHLH)/mES-cMyc-ChIP-Seq(GSE11431)/Homer	-	10.2392
Enhancer 1	-93	ACCACGTGGCCA	Max(bHLH)/K562-Max-ChIP-Seq(GSE31477)/Homer	+	10.096
Enhancer 1	-83	CCACGTGGCC	USF1(bHLH)/GM12878-Usf1-ChIP-Seq(GSE32465)/Homer	-	10.0828
Enhancer 1	6	TAGTAAACAGTT	FOXP1(Forkhead)/H9-FOXP1-ChIP-Seq(GSE31006)/Homer	-	9.87157
Enhancer 1	4	GTAAACAG	Foxo1(Forkhead)/RAW-Foxo1-ChIP-Seq(Fan_et_al.)/Homer	-	9.83915
Enhancer 1	-84	CAACCACGTGGC	Max(bHLH)/K562-Max-ChIP-Seq(GSE31477)/Homer	-	9.78181
Enhancer 1	-94	AACCACGTGG	c-Myc(bHLH)/mES-cMyc-ChIP-Seq(GSE11431)/Homer	+	9.77654
Enhancer 1	-4	AGTAAACA	Foxo3(Forkhead)/U2OS-Foxo3-ChIP-Seq(E-MTAB-2701)/Homer	+	9.73688
Enhancer 1	-87	TGGCCAATGTACACAAA	Fox:Ebox(Forkhead,bHLH)/Panc1-Foxa2-ChIP-Seq(GSE47459)/Homer	+	9.53981
Enhancer 1	27	TTCTTTCAATTTGACCAC	bZIP:IRF(bZIP,IRF)/Th17-BatF-ChIP-Seq(GSE39756)/Homer	+	9.4857
Enhancer 1	-93	ACCACGTG	c-Myc(bHLH)/LNCAP-cMyc-ChIP-Seq(Unpublished)/Homer	+	9.15211
Enhancer 1	-84	CACGTGGC	c-Myc(bHLH)/LNCAP-cMyc-ChIP-Seq(Unpublished)/Homer	-	9.12734
Enhancer 1	73	AAACCACACA	RUNX1(Runt)/Jurkat-RUNX1-ChIP-Seq(GSE29180)/Homer	+	9.11071
Enhancer 1	72	TAAACCACACAG	RUNX2(Runt)/PCa-RUNX2-ChIP-Seq(GSE33889)/Homer	+	8.56126
Enhancer 1	-84	CACGTGGC	CLOCK(bHLH)/Liver-Clock-ChIP-Seq(GSE39860)/Homer	-	8.5351
Enhancer 1	-84	CACGTGGC	BMAL1(bHLH)/Liver-Bmal1-ChIP-Seq(GSE39860)/Homer	-	8.52359
Enhancer 1	-84	ACCACGTGGC	Usf2(bHLH)/C2C12-Usf2-ChIP-Seq(GSE36030)/Homer	-	8.48651
Enhancer 1	-23	AAACATAAATCA	Hoxc9(Homeobox)/Ainv15-Hoxc9-ChIP-Seq(GSE21812)/Homer	+	8.45185
Enhancer 1	-94	AACCACGTGG	USF1(bHLH)/GM12878-Usf1-ChIP-Seq(GSE32465)/Homer	+	8.24684
Enhancer 1	72	TAAACCACAC	RUNX(Runt)/HPC7-Runx1-ChIP-Seq(GSE22178)/Homer	+	8.20191
Enhancer 1	-93	ACCACGTG	NPAS(bHLH)/Liver-NPAS-ChIP-Seq(GSE39860)/Homer	+	8.16627
Enhancer 1	92	GACACATGGA	NPAS2(bHLH)/Liver-NPAS2-ChIP-Seq(GSE39860)/Homer	-	8.16408
Enhancer 1	-84	CACGTGGC	NPAS(bHLH)/Liver-NPAS-ChIP-Seq(GSE39860)/Homer	-	8.14722
Enhancer 1	82	AAACCACACA	RUNX-AML(Runt)/CD4+-PolII-ChIP-Seq(Barski_et_al.)/Homer	-	8.0507
Enhancer 1	-71	ATGTGTCAAT	Tbet(T-box)/CD8-Tbet-ChIP-Seq(GSE33802)/Homer	+	7.82662
Enhancer 1	-23	AAACATAAATCA	HOXA9(Homeobox)/HSC-Hoxa9-ChIP-Seq(GSE33509)/Homer	+	7.79214
Enhancer 1	-93	ACCACGTG	CLOCK(bHLH)/Liver-Clock-ChIP-Seq(GSE39860)/Homer	+	7.79152
Enhancer 1	-93	ACCACGTG	BMAL1(bHLH)/Liver-Bmal1-ChIP-Seq(GSE39860)/Homer	+	7.7589
Enhancer 1	-93	ACCACGTGGC	Usf2(bHLH)/C2C12-Usf2-ChIP-Seq(GSE36030)/Homer	+	7.66897
Enhancer 1	-71	AATGTACACAAA	Foxa2(Forkhead)/Liver-Foxa2-ChIP-Seq(GSE25694)/Homer	-	7.66859
Enhancer 1	75	TTATGCTAAA	Oct4(POU,Homeobox)/mES-Oct4-ChIP-Seq(GSE11431)/Homer	-	7.6323
Enhancer 1	-82	AATGTACACA	FOXA1(Forkhead)/LNCAP-FOXA1-ChIP-Seq(GSE27824)/Homer	+	7.31257
Enhancer 1	98	TGGATAAATA	FOXM1(Forkhead)/MCF7-FOXM1-ChIP-Seq(GSE72977)/Homer	-	7.25061
Enhancer 1	-21	ACATAAATCA	Pdx1(Homeobox)/Islet-Pdx1-ChIP-Seq(SRA008281)/Homer	+	7.21799
Enhancer 1	-72	AATGTACACAA	SLP1(Forkhead)/MA0458.1/Jaspar	-	7.10987
Enhancer 1	-93	ACCACGTGGC	MITF(bHLH)/MastCells-MITF-ChIP-Seq(GSE48085)/Homer	+	7.0314
Enhancer 1	-34	TGTGTGGCTT	RUNX1(Runt)/Jurkat-RUNX1-ChIP-Seq(GSE29180)/Homer	-	6.94739
Enhancer 1	-84	ACCACGTGGC	NPAS2(bHLH)/Liver-NPAS2-ChIP-Seq(GSE39860)/Homer	-	6.76671
Enhancer 1	29	TTTTCGAGTTTC	Six2(Homeobox)/NephronProgenitor-Six2-ChIP-Seq(GSE39837)/Homer	-	6.71171
Enhancer 1	60	TAATTGTTAT	Sox6(HMG)/Myotubes-Sox6-ChIP-Seq(GSE32627)/Homer	+	6.61228
Enhancer 1	5	CTAGTAAACAGT	Foxa2(Forkhead)/Liver-Foxa2-ChIP-Seq(GSE25694)/Homer	-	6.55427
Enhancer 1	-1	AAACAGTTGA	AMYB(HTH)/Testes-AMYB-ChIP-Seq(GSE44588)/Homer	+	6.46999
Enhancer 1	-62	ATGTGTCAAT	Eomes(T-box)/H9-Eomes-ChIP-Seq(GSE26097)/Homer	-	6.46321
Enhancer 1	68	GTAATTGTTA	Barx1(Homeobox)/Stomach-Barx1.3xFlag-ChIP-Seq(GSE69483)/Homer	-	6.4326
Enhancer 1	83	GACACATG	CLOCK(bHLH)/Liver-Clock-ChIP-Seq(GSE39860)/Homer	+	6.34007
Enhancer 1	-52	TGTCAATT	Tgif2(Homeobox)/mES-Tgif2-ChIP-Seq(GSE55404)/Homer	+	6.33477
Enhancer 1	83	GACACATG	BMAL1(bHLH)/Liver-Bmal1-ChIP-Seq(GSE39860)/Homer	+	6.31293
Enhancer 1	8	AAACAGTTGA	BMYB(HTH)/Hela-BMYB-ChIP-Seq(GSE27030)/Homer	-	6.22403
Enhancer 1	58	AGTAATTG	Nkx6.1(Homeobox)/Islet-Nkx6.1-ChIP-Seq(GSE40975)/Homer	+	6.21352
Enhancer 1	-57	AATGACAG	Tgif1(Homeobox)/mES-Tgif1-ChIP-Seq(GSE55404)/Homer	-	6.21093
Enhancer 1	2	ACTAGTAAAC	HOXB13(Homeobox)/ProstateTumor-HOXB13-ChIP-Seq(GSE56288)/Homer	-	6.20787
Enhancer 1	-53	TTGTCAAT	Tgif1(Homeobox)/mES-Tgif1-ChIP-Seq(GSE55404)/Homer	+	6.12549
Enhancer 1	-62	TGACAGAT	Tgif2(Homeobox)/mES-Tgif2-ChIP-Seq(GSE55404)/Homer	+	5.98287
Enhancer 1	-47	ATTGTCAA	Tgif1(Homeobox)/mES-Tgif1-ChIP-Seq(GSE55404)/Homer	-	5.96331
Enhancer 1	-85	AACCACGTGG	Ptf1a(bHLH)/Panc1-Ptf1a-ChIP-Seq(GSE47459)/Homer	-	5.92531
Enhancer 1	-92	CCACGTGGCC	HEB(bHLH)/mES-Heb-ChIP-Seq(GSE53233)/Homer	+	5.9022
Enhancer 1	-85	AACCACGTGG	HEB(bHLH)/mES-Heb-ChIP-Seq(GSE53233)/Homer	-	5.71179
Enhancer 1	92	CACATGGA	NPAS(bHLH)/Liver-NPAS-ChIP-Seq(GSE39860)/Homer	-	5.70744
Enhancer 1	83	GACACATG	NPAS(bHLH)/Liver-NPAS-ChIP-Seq(GSE39860)/Homer	+	5.57398
Enhancer 1	-71	ATGTGTCA	Tbx5(T-box)/HL1-Tbx5.biotin-ChIP-Seq(GSE21529)/Homer	+	5.57032
Enhancer 1	-64	ATGTGTCA	Tgif2(Homeobox)/mES-Tgif2-ChIP-Seq(GSE55404)/Homer	-	5.47314
Enhancer 1	-92	CCACGTGGCC	Ptf1a(bHLH)/Panc1-Ptf1a-ChIP-Seq(GSE47459)/Homer	+	5.47167
Enhancer 1	9	TATAATCT	CRX(Homeobox)/Retina-Crx-ChIP-Seq(GSE20012)/Homer	+	5.33921
Enhancer 1	-68	TGTCAATG	Tgif2(Homeobox)/mES-Tgif2-ChIP-Seq(GSE55404)/Homer	+	5.33453
Enhancer 1	-58	CAATGACA	Tgif2(Homeobox)/mES-Tgif2-ChIP-Seq(GSE55404)/Homer	-	5.26849
Enhancer 1	-31	ATTCAATCAA	Lhx3(Homeobox)/Neuron-Lhx3-ChIP-Seq(GSE31456)/Homer	+	5.25297
Enhancer 1	0	AACAGTTG	MYB(HTH)/ERMYB-Myb-ChIPSeq(GSE22095)/Homer	+	5.15891
Enhancer 1	-63	TGTGTCAA	Tgif1(Homeobox)/mES-Tgif1-ChIP-Seq(GSE55404)/Homer	-	5.11505
Enhancer 1	92	CACATGGA	BMAL1(bHLH)/Liver-Bmal1-ChIP-Seq(GSE39860)/Homer	-	4.99492
Enhancer 1	72	TAAACCAC	Pitx1(Homeobox)/Chicken-Pitx1-ChIP-Seq(GSE38910)/Homer	+	4.89029
Enhancer 1	97	GGATAAAT	CRX(Homeobox)/Retina-Crx-ChIP-Seq(GSE20012)/Homer	-	4.85595
Enhancer 2	-62	ACTGTCAATCAC	Pbx3(Homeobox)/GM12878-PBX3-ChIP-Seq(GSE32465)/Homer	+	11.6271
Enhancer 2	-62	ACTGTCAATCAC	Pknox1(Homeobox)/ES-Prep1-ChIP-Seq(GSE63282)/Homer	+	11.4006
Enhancer 2	35	ATTACATCAG	Atf4(bZIP)/MEF-Atf4-ChIP-Seq(GSE35681)/Homer	-	10.4984
Enhancer 2	26	ATTACATCAG	Chop(bZIP)/MEF-Chop-ChIP-Seq(GSE35681)/Homer	+	10.3822
Enhancer 2	98	ATATCAGTCTCTCCCAGCTG	GATA:SCL(Zf,bHLH)/Ter119-SCL-ChIP-Seq(GSE18720)/Homer	-	10.2164
Enhancer 2	40	TACTGATTACATCAGCTTAA	GATA(Zf),IR3/iTreg-Gata3-ChIP-Seq(GSE20898)/Homer	-	10.1033
Enhancer 2	-84	CGGGGCGGGCCT	Sp1(Zf)/Promoter/Homer	-	9.95282
Enhancer 2	18	TCTTACTGATTACATCAGCT	GATA(Zf),IR3/iTreg-Gata3-ChIP-Seq(GSE20898)/Homer	+	9.82137
Enhancer 2	66	CCAGGCCT	ZFX(Zf)/mES-Zfx-ChIP-Seq(GSE11431)/Homer	-	9.22407
Enhancer 2	-7	TATTTACCTT	FOXM1(Forkhead)/MCF7-FOXM1-ChIP-Seq(GSE72977)/Homer	+	9.15992
Enhancer 2	-57	CAATCACTGT	Gfi1b(Zf)/HPC7-Gfi1b-ChIP-Seq(GSE22178)/Homer	+	8.96077
Enhancer 2	2	TATTTACCTT	FOXA1(Forkhead)/MCF7-FOXA1-ChIP-Seq(GSE26831)/Homer	-	8.79507
Enhancer 2	-95	CGGGGCGGGCCT	KLF6(Zf)/PDAC-KLF6-ChIP-Seq(GSE64557)/Homer	+	8.76489
Enhancer 2	-63	AACTGTCAATCA	PBX1(Homeobox)/MCF7-PBX1-ChIP-Seq(GSE28007)/Homer	+	8.65854
Enhancer 2	-77	GCCAAGGTCG	Nr5a2(NR)/mES-Nr5a2-ChIP-Seq(GSE19019)/Homer	+	8.54903
Enhancer 2	2	TATTTACCTT	FOXA1(Forkhead)/LNCAP-FOXA1-ChIP-Seq(GSE27824)/Homer	-	8.53917
Enhancer 2	66	CCAGGCCT	ZNF711(Zf)/SHSY5Y-ZNF711-ChIP-Seq(GSE20673)/Homer	-	8.41806
Enhancer 2	61	AGGCCTGC	ZFX(Zf)/mES-Zfx-ChIP-Seq(GSE11431)/Homer	+	8.23382
Enhancer 2	-77	GCCAAGGTCG	Nr5a2(NR)/Pancreas-LRH1-ChIP-Seq(GSE34295)/Homer	+	8.02785
Enhancer 2	90	TCCCAGCTGA	Ap4(bHLH)/AML-Tfap4-ChIP-Seq(GSE45738)/Homer	+	7.83752
Enhancer 2	-96	ACGGGGCGGGCC	Sp5(Zf)/mES-Sp5.Flag-ChIP-Seq(GSE72989)/Homer	+	7.59839
Enhancer 2	-35	TAGTCAACATGA	FOXK2(Forkhead)/U2OS-FOXK2-ChIP-Seq(E-MTAB-2204)/Homer	-	7.58726
Enhancer 2	71	CCTGCCAA	NF1-halfsite(CTF)/LNCaP-NF1-ChIP-Seq(Unpublished)/Homer	-	7.51999
Enhancer 2	-96	ACGGGGCGGGCC	KLF14(Zf)/HEK293-KLF14.GFP-ChIP-Seq(GSE58341)/Homer	+	7.51918
Enhancer 2	-67	CCAAGGTCGA	Esrrb(NR)/mES-Esrrb-ChIP-Seq(GSE11431)/Homer	-	7.49791
Enhancer 2	-57	TAACTGTC	MYB(HTH)/ERMYB-Myb-ChIPSeq(GSE22095)/Homer	-	7.37438
Enhancer 2	-63	AACTGTCAAT	Meis1(Homeobox)/MastCells-Meis1-ChIP-Seq(GSE48085)/Homer	+	7.31276
Enhancer 2	-94	GGGGCGGGCC	KLF5(Zf)/LoVo-KLF5-ChIP-Seq(GSE49402)/Homer	+	7.28003
Enhancer 2	36	TTACATCAGC	Atf1(bZIP)/K562-ATF1-ChIP-Seq(GSE31477)/Homer	-	7.24177
Enhancer 2	25	GATTACATCA	Atf1(bZIP)/K562-ATF1-ChIP-Seq(GSE31477)/Homer	+	7.22356
Enhancer 2	-65	ATAACTGTCA	BMYB(HTH)/Hela-BMYB-ChIP-Seq(GSE27030)/Homer	+	7.1675
Enhancer 2	61	AGGCCTGC	ZNF711(Zf)/SHSY5Y-ZNF711-ChIP-Seq(GSE20673)/Homer	+	7.09825
Enhancer 2	-63	AACTGTCAATCA	HOXA9(Homeobox)/HSC-Hoxa9-ChIP-Seq(GSE33509)/Homer	+	6.93132
Enhancer 2	-56	ATAACTGTCA	AMYB(HTH)/Testes-AMYB-ChIP-Seq(GSE44588)/Homer	-	6.88079
Enhancer 2	36	TTACATCAGC	CEBP:AP1(bZIP)/ThioMac-CEBPb-ChIP-Seq(GSE21512)/Homer	-	6.8795
Enhancer 2	24	TGATTACATCAG	Atf7(bZIP)/3T3L1-Atf7-ChIP-Seq(GSE56872)/Homer	+	6.85454
Enhancer 2	-8	ATATTTACCTT	SLP1(Forkhead)/MA0458.1/Jaspar	+	6.81287
Enhancer 2	37	ATTACATCAGCT	Atf7(bZIP)/3T3L1-Atf7-ChIP-Seq(GSE56872)/Homer	-	6.76834
Enhancer 2	32	CTGATTACAT	Lhx3(Homeobox)/Neuron-Lhx3-ChIP-Seq(GSE31456)/Homer	-	6.4982
Enhancer 2	-55	ACTGTCAA	Tgif1(Homeobox)/mES-Tgif1-ChIP-Seq(GSE55404)/Homer	-	6.26699
Enhancer 2	91	CCCAGCTG	SCL(bHLH)/HPC7-Scl-ChIP-Seq(GSE13511)/Homer	+	6.16525
Enhancer 2	-61	CTGTCAAT	Tgif1(Homeobox)/mES-Tgif1-ChIP-Seq(GSE55404)/Homer	+	6.03738
Enhancer 2	-56	AACTGTCA	Tgif2(Homeobox)/mES-Tgif2-ChIP-Seq(GSE55404)/Homer	-	6.02008
Enhancer 2	36	CTTAATCA	Nkx6.1(Homeobox)/Islet-Nkx6.1-ChIP-Seq(GSE40975)/Homer	+	5.63956
Enhancer 2	100	CAGCTGAC	SCL(bHLH)/HPC7-Scl-ChIP-Seq(GSE13511)/Homer	-	5.5961
Enhancer 2	37	CATCAGCT	SCL(bHLH)/HPC7-Scl-ChIP-Seq(GSE13511)/Homer	-	5.5384
Enhancer 2	21	TACTGATTAC	Lhx3(Homeobox)/Neuron-Lhx3-ChIP-Seq(GSE31456)/Homer	+	5.49982
Enhancer 2	31	TGATTACA	Nkx6.1(Homeobox)/Islet-Nkx6.1-ChIP-Seq(GSE40975)/Homer	-	5.49515
Enhancer 2	46	TTAATCAACG	Lhx3(Homeobox)/Neuron-Lhx3-ChIP-Seq(GSE31456)/Homer	-	5.39401
Enhancer 2	-60	TGTCAATC	Tgif2(Homeobox)/mES-Tgif2-ChIP-Seq(GSE55404)/Homer	+	5.29033
Enhancer 2	3	TTACCTTA	THRb(NR)/Liver-NR1A2-ChIP-Seq(GSE52613)/Homer	-	5.13115
Enhancer 2	99	TCCCAGCTGA	Ptf1a(bHLH)/Panc1-Ptf1a-ChIP-Seq(GSE47459)/Homer	-	5.05418
