# Supplementary material for: Wnt/β-catenin signalling is required for pole-specific chromatin remodeling during planarian regeneration
Source: Nat Commun. 2023 Jan 18;14:298. doi: 10.1038/s41467-023-35937-y (PMC9849279; doi:10.1038/s41467-023-35937-y)
Supplement: Supplementary file 10 — Supplementary Data 7 [file 41467_2023_35937_MOESM10_ESM.xlsx]

## Sheet: Full1
First Intron wnt1 gene
				foxG motif
Species	ACRs	Enhancer activity	ACR and Enhancer activity Sources	ChIP Evidences	Presence	nº foxG (Hsap)	nº slp1 (Dmel)
Homo sapiens	E	E	UCSC Genome Browser on Human Feb. 2009 (GRCh37/hg19) Assembly	N	N	0	0
Mus musculus	E	H3K27ac	UCSC Genome Browser on Mouse Dec. 2011 (GRCm38/mm10) Assembly // UCSC Genome Browser on Zebrafish Sep. 2014 (GRCz10/danRer10) Assembly	N	N	0	0
Danio rerio	E	H3K4me3 / Pol2	UCSC Genome Browser on Zebrafish Jul. 2010 (Zv9/danRer7) Assembly	N	Y	2	1
Xenopus tropicalis	-	H3K4me3 / H3K4me1	UCSC Genome Browser on Xenbase - Xenopus tropicalis 9.0 Assembly (xt9_0) / UCSC Genome Browser on Xenbase - Xenopus tropicalis 8.0 Assembly (xt8_0) / UCSC Genome Browser on Xenbase - Xenopus tropicalis 7.1 Assembly (xt7_1)	N	Y	1	0
Drosophila melanogaster	E	H3K4me1 / H3K79me3	UCSC Genome Browser on D. melanogaster Apr. 2006 (BDGP R5/dm3) Assembly // Flybase	Y	Y	2	1
Schmidtea mediterranea	E	H3K27ac	This study	N	Y	2	2
Hofstenia miamia	E	-	http://srivastavalab.rc.fas.harvard.edu/		Y	1	0
Hydra vulgaris	E	H3K27ac / H3K4me3	https://research.nhgri.nih.gov/hydra/jbrowse/jbrowse.cgi	N	Y	2	2
Nematostella vectensis	-	H3K4me1 / H3K4me2 / H3K4me3	UCSC N. vectensis June 2007 Assembly (nemVec1)	N	N	0	0
