# Supplementary material for: Wnt/β-catenin signalling is required for pole-specific chromatin remodeling during planarian regeneration
Source: Nat Commun. 2023 Jan 18;14:298. doi: 10.1038/s41467-023-35937-y (PMC9849279; doi:10.1038/s41467-023-35937-y)
Supplement: Supplementary file 11 — Supplementary Data 8 [file 41467_2023_35937_MOESM11_ESM.xlsx]

## Sheet: Wound-induced genes
				slp1 (FoxG) presence
ID transcriptome	ID genome	Best blast-hit	Cluster	Proximal C.R.E.	Enhancer
dd_Smed_v6_21069_0_1	SMESG000010162.1	synaptotagmin-like 2 (SYTL2)h	Early	Yes	No	Y
dd_Smed_v6_3588_0_1	SMESG000073794.1	Hsp40	Early	No	Yes	Y
dd_Smed_v6_3939_0_1	SMESG000031564.1	BCL2-associated athanogene 3 (BAG3)	Early	No	Yes	Y
dd_Smed_v6_5406_0_1	SMESG000030562.1	NA	Early	Yes	Yes	Y
dd_Smed_v6_6053_0_1	SMESG000071674.1	mex-3 homolog A (C. elegans) (MEX3A)	Early	Yes	No	Y
dd_Smed_v6_7731_0_1	SMESG000000960.1	EGR-like protein 1	Early	Yes	No	Y
dd_Smed_v6_7824_0_1	SMESG000023227.1	Sp5	Early	Yes	Yes	Y			Total	FoxG motif presence
dd_Smed_v6_9519_0_1	SMESG000026037.1	NA	Early	No	Yes	Y		Early	44	10
dd_Smed_v6_9642_0_1	SMESG000071674.1	NA	Early	Yes	No	Y		Late	53	18
dd_Smed_v6_9825_0_1	SMESG000074733.1	NA	Early	Yes	Yes	Y		Sustained	31	11
dd_Smed_v6_10259_0_1	SMESG000038885.1	disintegrin/metalloproteinase with thrombospondin motifs-1	Late	No	Yes	Y
dd_Smed_v6_1531_0_1	SMESG000057201.1	NA	Late	Yes	No	Y		Wound-induced genes	128	38
dd_Smed_v6_15499_0_1	SMESG000042095.1	calcitonin receptor (CALCR)	Late	Yes	Yes	Y
dd_Smed_v6_1778_0_1	SMESG000077296.1	NA	Late	Yes	No	Y
dd_Smed_v6_20318_0_1	SMESG000005380.1	von Willebrand factor D and EGF domains (VWDE)	Late	No	Yes	Y
dd_Smed_v6_2324_0_1	SMESG000054253.1	hypoxia up-regulated 1 (HYOU1)	Late	No	Yes	Y
dd_Smed_v6_24180_0_1	SMESG000004222.1	notum	Late	Yes	No	Y
dd_Smed_v6_3632_0_1	SMESG000041448.1	low density lipoprotein receptor related-2	Late	No	Yes	Y
dd_Smed_v6_4154_0_1	SMESG000052359.1	glypican-1	Late	No	Yes	Y
dd_Smed_v6_4279_0_1	SMESG000031290.1	X1.A2.3	Late	No	Yes	Y
dd_Smed_v6_5390_0_1	SMESG000040102.1	NA	Late	No	Yes	Y
dd_Smed_v6_5749_0_1	SMESG000062649.1	1-Jun	Late	No	Yes	Y
dd_Smed_v6_5781_0_1	SMESG000021620.1	5F04 PDZ ring finger protein 4	Late	Yes	Yes	Y
dd_Smed_v6_6259_0_1	SMESG000065993.1	NA	Late	No	Yes	Y
dd_Smed_v6_7188_0_1	SMESG000064479.1	glucosamine-phosphate N-acetyltransferase 1 (GNPNAT1)	Late	No	Yes	Y
dd_Smed_v6_8302_0_1	SMESG000027548.1	NA	Late	No	Yes	Y
dd_Smed_v6_921_0_1	SMESG000044487.1	xin actin-binding repeat containing 2 (XIRP2)	Late	No	Yes	Y
dd_Smed_v6_996_0_1	SMESG000037971.1	fascin-1	Late	No	Yes	Y
dd_Smed_v6_11254_0_1	SMESG000043134.1	innexin-1	Sustained	No	Yes	Y
dd_Smed_v6_28398_0_1	SMESG000024191.1	wntP-1 (wntP-1)	Sustained	No	Yes	Y
dd_Smed_v6_2921_0_1	SMESG000005589.1	deoxyuridine triphosphatase (DUT)	Sustained	Yes	No	Y
dd_Smed_v6_3012_0_1	SMESG000077902.1	thyroid hormone receptor-1	Sustained	No	Yes	Y
dd_Smed_v6_3441_0_1	SMESG000008981.1	calmodulin 1 (phosphorylase kinase, delta) (CALM1)	Sustained	No	Yes	Y
dd_Smed_v6_4299_0_1	SMESG000043996.1	kynureninase (KYNU)	Sustained	Yes	No	Y
dd_Smed_v6_561_0_1	SMESG000030689.1	NA	Sustained	No	Yes	Y
dd_Smed_v6_5786_0_1	SMESG000022577.1	somatomedin B and thrombospondin, type 1 domain containing (SBSPON)	Sustained	Yes	No	Y
dd_Smed_v6_5999_0_1	SMESG000056472.1	carboxypeptidase O (CPO)	Sustained	Yes	No	Y
dd_Smed_v6_7811_0_1	SMESG000002557.1	collagen, type IV, alpha 2 (COL4A2)	Sustained	Yes	No	Y
dd_Smed_v6_9402_0_1	SMESG000006948.1	solute carrier family 16, member 14 (monocarboxylic acid transporter 14) (SLC16A14)	Sustained	No	Yes	Y
