# Supplementary material for: Wnt/β-catenin signalling is required for pole-specific chromatin remodeling during planarian regeneration
Source: Nat Commun. 2023 Jan 18;14:298. doi: 10.1038/s41467-023-35937-y (PMC9849279; doi:10.1038/s41467-023-35937-y)
Supplement: Supplementary file 12 — Supplementary Data 9 [file 41467_2023_35937_MOESM12_ESM.xlsx]

## Sheet: Posterior_Genes
#Gene_ID	symbol
SMESG000027664.1	NA
SMESG000067485.1	NA
SMESG000067795.1	NA
SMESG000044147.1	RAB4A
SMESG000017136.1	NA
SMESG000029964.1	NA
SMESG000045535.1	NA
SMESG000066757.1	MRPS14
SMESG000053584.1	NA
SMESG000061581.1	NA
SMESG000071416.1	ATP1B1
SMESG000072585.1	CYP2C18
SMESG000042402.1	CALM1
SMESG000000901.1	NA
SMESG000033532.1	VAMP2
SMESG000058550.1	NA
SMESG000062441.1	NA
SMESG000023004.1	VARS,VARS2
SMESG000065614.1	C1orf194
SMESG000017472.1	NA
SMESG000017525.1	PRKRIR
SMESG000039990.1	NA
SMESG000017110.1	RNF7
SMESG000033571.1	RICTOR
SMESG000072354.1	NA
SMESG000064086.1	NA
SMESG000017202.1	RFX1
SMESG000001673.1	USP5
SMESG000032625.1	EIF3E
SMESG000047333.1	NAGK
SMESG000053703.1	COLEC12
SMESG000028681.1	RBMS1
SMESG000014160.1	NA
SMESG000033847.1	COPB1
SMESG000044252.1	RTL1
SMESG000039375.1	NA
SMESG000024160.1	NA
SMESG000051534.1	NA
SMESG000078014.1	FKBP6
SMESG000009812.1	DDX55
SMESG000058066.1	YBX1
SMESG000018608.1	FBXO45
SMESG000057827.1	ARMC4
SMESG000013960.1	PLCB2,PLCB4
SMESG000065077.1	NA
SMESG000047609.1	NA
SMESG000051211.1	KTI12
SMESG000025566.1	TRAF3
SMESG000049144.1	DNAH5
SMESG000052070.1	NA
SMESG000059236.1	TBC1D23
SMESG000063799.1	NA
SMESG000015422.1	NDUFA8
SMESG000077687.1	NA
SMESG000013834.1	NA
SMESG000004126.1	TRPM3
SMESG000046208.1	FGFRL1
SMESG000016810.1	NA
SMESG000009000.1	NA
SMESG000021665.1	C21orf2
SMESG000063786.1	NA
SMESG000022690.1	NA
SMESG000049804.1	MTMR14
SMESG000071163.1	NA
SMESG000035645.1	WDR31
SMESG000029948.1	NA
SMESG000023219.1	NA
SMESG000021486.1	TERT
SMESG000060487.1	NA
SMESG000021268.1	NA
SMESG000078534.1	GABPA
SMESG000068171.1	CYP2B6
SMESG000054685.1	NA
SMESG000047766.1	PCYT1B
SMESG000001163.1	NA
SMESG000025361.1	NA
SMESG000051605.1	NA
SMESG000072940.1	NA
SMESG000053594.1	ADGB
SMESG000054890.1	NA
SMESG000022953.1	PACS1,PACS2
SMESG000010692.1	NA
SMESG000027897.1	NA
SMESG000000164.1	LRRIQ3
SMESG000029267.1	NA
SMESG000029961.1	NA
SMESG000070863.1	METTL2A
SMESG000065842.1	NA
SMESG000055314.1	CBX3
SMESG000019961.1	NA
SMESG000033468.1	NA
SMESG000006985.1	NA
SMESG000040169.1	MOCS1
SMESG000024817.1	TGFBRAP1
SMESG000049730.1	NA
SMESG000035314.1	NA
SMESG000038124.1	NA
SMESG000011683.1	NA
SMESG000027666.1	EIF4A1
SMESG000071234.1	NA
SMESG000012761.1	NA
SMESG000080868.1	ZPR1
SMESG000026628.1	TRAF3
SMESG000053586.1	NA
SMESG000040051.1	NA
SMESG000060816.1	NA
SMESG000021016.1	STKLD1
SMESG000017435.1	NA
SMESG000035939.1	PARN
SMESG000071570.1	PRKCB
SMESG000002146.1	RAPH1
SMESG000046964.1	NA
SMESG000016291.1	BEST3
SMESG000034031.1	NA
SMESG000079377.1	NA
SMESG000062264.1	TFAP4
SMESG000071444.1	NA
SMESG000042369.1	NA
SMESG000037968.1	CRAT
SMESG000040274.1	GLG1
SMESG000062627.1	NA
SMESG000017204.1	NA
SMESG000032172.1	NA
SMESG000061300.1	CASD1
SMESG000059233.1	NA
SMESG000027771.1	YRDC
SMESG000026951.1	NA
SMESG000053705.1	NA
SMESG000074656.1	NA
SMESG000019504.1	SLC11A2
SMESG000024162.1	NA
SMESG000019958.1	NA
SMESG000062614.1	NA
SMESG000064822.1	NA
SMESG000005437.1	NA
SMESG000074551.1	PCSK1
SMESG000041318.1	NA
SMESG000016990.1	SNF8
SMESG000039945.1	NA
SMESG000005022.1	NA
SMESG000037994.1	EPPIN-WFDC6
SMESG000076231.1	NA
SMESG000032706.1	NA
SMESG000077235.1	PRSS22,PRSS53
SMESG000017466.1	NA
SMESG000009945.1	NA
SMESG000005114.1	NA
SMESG000049238.1	NA
SMESG000013836.1	NA
SMESG000017104.1	SLC7A11
SMESG000063552.1	JOSD2
SMESG000016283.1	NA
SMESG000016812.1	NA
SMESG000069806.1	TAF12
SMESG000015079.1	NA
SMESG000047763.1	SHOX2
SMESG000064827.1	URM1
SMESG000003618.1	DDX43
SMESG000063788.1	NA
SMESG000020939.1	SHOC2
SMESG000067419.1	PRDM9
SMESG000022640.1	TRAF4
SMESG000022950.1	SLC36A3
SMESG000028042.1	NA
SMESG000014464.1	SNRPA1
SMESG000031912.1	GAS8
SMESG000049740.1	TRAF4
SMESG000017274.1	ANKRD28,MAP3K3
SMESG000014193.1	HINFP
SMESG000028715.1	NA
SMESG000032169.1	NA
SMESG000000179.1	NA
SMESG000025363.1	NA
SMESG000070952.1	NA
SMESG000034687.1	NA
SMESG000016712.1	MAP3K3
SMESG000050568.1	NA
SMESG000054892.1	NA
SMESG000011680.1	ABHD4
SMESG000010694.1	LRRC74A
SMESG000009924.1	VCP
SMESG000048449.1	NA
SMESG000035970.1	NA
SMESG000062868.1	PCK2
SMESG000029963.1	NA
SMESG000063199.1	NA
SMESG000027340.1	NA
SMESG000055316.1	GARS
SMESG000053583.1	NA
SMESG000063221.1	TMEM55A
SMESG000021502.1	DNM1
SMESG000071052.1	NA
SMESG000018139.1	MAN2A1
SMESG000081725.1	NA
SMESG000081288.1	NA
SMESG000052182.1	CETN2
SMESG000079606.1	NA
SMESG000065831.1	NA
SMESG000063549.1	NA
SMESG000032274.1	FAM98A
SMESG000017524.1	NA
SMESG000034989.1	TMED7
SMESG000031764.1	NA
SMESG000061856.1	ACTR6
SMESG000069811.1	NA
SMESG000003841.1	ARPC4
SMESG000057550.1	NA
SMESG000032842.1	NA
SMESG000071223.1	NA
SMESG000081005.1	NA
SMESG000029479.1	CATIP
SMESG000054395.1	CTH
SMESG000043920.1	NA
SMESG000051533.1	NA
SMESG000021804.1	NA
SMESG000046966.1	CNBD1
SMESG000047681.1	NA
SMESG000013099.1	NA
SMESG000067101.1	LNX2
SMESG000001131.1	NA
SMESG000015163.1	MOB1B
SMESG000066259.1	R3HDML
SMESG000072939.1	NA
SMESG000051210.1	DMAP1
SMESG000025783.1	METTL25
SMESG000063200.1	NA
SMESG000043305.1	NA
SMESG000054330.1	CA10
SMESG000063798.1	NA
SMESG000014290.1	RAB7A
SMESG000064151.1	FLOT1
SMESG000010058.1	NA
SMESG000016953.1	NA
SMESG000081215.1	NA
SMESG000062616.1	NA
SMESG000038052.1	TFPI
SMESG000075208.1	NA
SMESG000046193.1	NA
SMESG000067271.1	NA
SMESG000049803.1	NA
SMESG000040408.1	NA
SMESG000080870.1	ABCG5
SMESG000074553.1	H2AFZ
SMESG000016992.1	NA
SMESG000017542.1	NA
SMESG000052708.1	C4orf22
SMESG000047944.1	SEC22B
SMESG000005116.1	NA
SMESG000044592.1	NA
SMESG000047765.1	NA
SMESG000079340.1	NA
SMESG000015557.1	NLN
SMESG000072826.1	MCMDC2
SMESG000042371.1	MLPH
SMESG000038843.1	DHX8
SMESG000017237.1	EIF3K
SMESG000000526.1	NA
SMESG000052918.1	NA
SMESG000063777.1	TMEM30B
SMESG000073362.1	NA
SMESG000014195.1	NA
SMESG000006984.1	NA
SMESG000027263.1	TRAF5
SMESG000014287.1	TRMT13
SMESG000034689.1	NOG
SMESG000057303.1	ZNFX1
SMESG000035313.1	NA
SMESG000041246.1	NA
SMESG000000294.1	TRAF4
SMESG000022503.1	NA
SMESG000070155.1	TRAF6
SMESG000011682.1	NA
SMESG000057539.1	NA
SMESG000022957.1	GGT7
SMESG000008704.1	YBX1,YBX2
SMESG000006806.1	LAMA3,NTN1
SMESG000067796.1	NA
SMESG000000915.1	NA
SMESG000012760.1	NA
SMESG000017084.1	ANK1
SMESG000020063.1	PHC2,PHC3
SMESG000000168.1	TRA2B
SMESG000005405.1	NA
SMESG000029965.1	NA
SMESG000016989.1	NA
SMESG000035898.1	SLC9A8
SMESG000035807.1	NKIRAS1
SMESG000055483.1	ESD
SMESG000053585.1	NA
SMESG000081727.1	SNRPG
SMESG000014187.1	YME1L1
SMESG000023005.1	NA
SMESG000019568.1	NA
SMESG000065615.1	POLR2C
SMESG000072791.1	ASTL
SMESG000016290.1	BEST3,BEST4
SMESG000076929.1	NA
SMESG000042368.1	NA
SMESG000035252.1	NA
SMESG000049140.1	NA
SMESG000025780.1	NA
SMESG000017203.1	NA
SMESG000019957.1	NA
SMESG000075205.1	SRSF1
SMESG000071212.1	NA
SMESG000003612.1	NA
SMESG000046190.1	NA
SMESG000040405.1	EIF4G3
SMESG000081758.1	NA
SMESG000029944.1	NA
SMESG000056645.1	NA
SMESG000023215.1	AASDH
SMESG000000933.1	NA
SMESG000019983.1	NSF
SMESG000035969.1	NA
SMESG000016811.1	NA
SMESG000075065.1	KIF3A
SMESG000019818.1	NA
SMESG000015078.1	NA
SMESG000063787.1	NA
SMESG000022691.1	TRAF4
SMESG000080798.1	PARVB
SMESG000071256.1	NA
SMESG000043953.1	NA
SMESG000078007.1	NA
SMESG000031692.1	NA
SMESG000017273.1	PRMT8
SMESG000044594.1	KCNMA1
SMESG000068172.1	NA
SMESG000032823.1	NA
SMESG000035943.1	NA
SMESG000043193.1	PKM
SMESG000071190.1	NA
SMESG000002150.1	NA
SMESG000069032.1	NA
SMESG000072828.1	NA
SMESG000025362.1	NA
SMESG000025559.1	XPO1
SMESG000023320.1	SYNE1
SMESG000017457.1	RAB2A
SMESG000022644.1	NA
SMESG000069268.1	PIAS1
SMESG000040257.1	TRAF4
SMESG000054891.1	NA
SMESG000055638.1	ARFRP1
SMESG000078177.1	PEX13
SMESG000040152.1	ANK2,ANK3
SMESG000005620.1	NA
SMESG000045533.1	XPO1
SMESG000055315.1	NA
SMESG000010567.1	NFIB
SMESG000004726.1	DNAJA1
SMESG000081287.1	PCBD2
SMESG000023325.1	NA
SMESG000005948.1	NA
SMESG000014599.1	NA
SMESG000063312.1	NA
SMESG000076629.1	MTCH2
SMESG000038125.1	NA
SMESG000007793.1	CLSTN3
SMESG000048217.1	TAZ
SMESG000024132.1	NA
SMESG000067798.1	GATC
SMESG000042199.1	NA
SMESG000065848.1	NA
SMESG000026886.1	NA
SMESG000059591.1	NA
SMESG000001671.1	HHAT
SMESG000022985.1	RAPGEF1
SMESG000030052.1	NA
SMESG000019591.1	XPOT
SMESG000046965.1	NA
SMESG000026655.1	ANK3
SMESG000008658.1	PPP2R5E
SMESG000058064.1	NA
SMESG000056022.1	NA
SMESG000030402.1	NA
SMESG000018863.1	CLPB
SMESG000075748.1	HTR1A
SMESG000041187.1	LAPTM4A
SMESG000025782.1	NA
SMESG000045346.1	PIFO
SMESG000062741.1	FRMD5
SMESG000029339.1	NA
SMESG000057336.1	ANK1
SMESG000026952.1	SLC18B1
SMESG000029980.1	NA
SMESG000014600.1	NA
SMESG000035966.1	WDR53
SMESG000045604.1	NA
SMESG000023487.1	RSRC2
SMESG000070974.1	NA
SMESG000019959.1	ANK3
SMESG000075207.1	NA
SMESG000062034.1	NA
SMESG000064823.1	NA
SMESG000057467.1	PSMD12
SMESG000040407.1	NA
SMESG000029946.1	NA
SMESG000056647.1	NA
SMESG000016991.1	NA
SMESG000017541.1	CIC
SMESG000062746.1	NA
SMESG000071201.1	NA
SMESG000005115.1	NA
SMESG000017105.1	NA
SMESG000028689.1	NPHS1
SMESG000001576.1	SNAP29
SMESG000063553.1	RPAP3
SMESG000000302.1	NA
SMESG000035940.1	NA
SMESG000064828.1	NA
SMESG000003619.1	NA
SMESG000000175.1	MYL12B
SMESG000009623.1	NA
SMESG000019570.1	NA
SMESG000075490.1	NA
SMESG000015556.1	NA
SMESG000042257.1	NA
SMESG000017454.1	GLIPR2
SMESG000072100.1	NA
SMESG000013606.1	NA
SMESG000024299.1	NA
SMESG000019972.1	PSMG1
SMESG000075674.1	DDX46
SMESG000065509.1	MED14
SMESG000065819.1	ABCA10
SMESG000062065.1	TMEM189-UBE2V1
SMESG000006983.1	NA
SMESG000027149.1	TRAF6
SMESG000071245.1	NA
SMESG000065858.1	ETHE1
SMESG000080298.1	RASSF8

## Sheet: Posterior_BP
#	category	ID	term	count	genes	symbol	logFC	adj_pval	zscore
1	BP	GO:0006417	regulation of translation	15	SMESG000017237.1	EIF3K	-4.68038206579984	1.2e-05	-3.87298334620742
2	BP	GO:0006417	regulation of translation	15	SMESG000023215.1	AASDH	-6.79585928321977	1.2e-05	-3.87298334620742
3	BP	GO:0006417	regulation of translation	15	SMESG000032625.1	EIF3E	-5.15842936260448	1.2e-05	-3.87298334620742
4	BP	GO:0006417	regulation of translation	15	SMESG000035939.1	PARN	-6.05889368905357	1.2e-05	-3.87298334620742
5	BP	GO:0006417	regulation of translation	15	SMESG000058066.1	YBX1	-4.53951952995999	1.2e-05	-3.87298334620742
6	BP	GO:0006417	regulation of translation	15	SMESG000070952.1	NA	-6.08293916302022	1.2e-05	-3.87298334620742
7	BP	GO:0006417	regulation of translation	15	SMESG000071163.1	NA	-4.83650126771712	1.2e-05	-3.87298334620742
8	BP	GO:0006417	regulation of translation	15	SMESG000071190.1	NA	-4.83650126771712	1.2e-05	-3.87298334620742
9	BP	GO:0006417	regulation of translation	15	SMESG000071201.1	NA	-4.83650126771712	1.2e-05	-3.87298334620742
10	BP	GO:0006417	regulation of translation	15	SMESG000071212.1	NA	-4.83650126771712	1.2e-05	-3.87298334620742
11	BP	GO:0006417	regulation of translation	15	SMESG000071223.1	NA	-4.83650126771712	1.2e-05	-3.87298334620742
12	BP	GO:0006417	regulation of translation	15	SMESG000071234.1	NA	-4.83650126771712	1.2e-05	-3.87298334620742
13	BP	GO:0006417	regulation of translation	15	SMESG000071245.1	NA	-4.83650126771712	1.2e-05	-3.87298334620742
14	BP	GO:0006417	regulation of translation	15	SMESG000071256.1	NA	-5.9266990766887	1.2e-05	-3.87298334620742
15	BP	GO:0006417	regulation of translation	15	SMESG000071570.1	PRKCB	-6.32192809488736	1.2e-05	-3.87298334620742
16	BP	GO:0030162	regulation of proteolysis	14	SMESG000000294.1	TRAF4	-4.41119543298445	9.6e-05	-3.74165738677394
17	BP	GO:0030162	regulation of proteolysis	14	SMESG000001673.1	USP5	-5.50635266602479	9.6e-05	-3.74165738677394
18	BP	GO:0030162	regulation of proteolysis	14	SMESG000009924.1	VCP	-4.47393118833241	9.6e-05	-3.74165738677394
19	BP	GO:0030162	regulation of proteolysis	14	SMESG000017110.1	RNF7	-6.30800571865499	9.6e-05	-3.74165738677394
20	BP	GO:0030162	regulation of proteolysis	14	SMESG000022691.1	TRAF4	-5.64385618977472	9.6e-05	-3.74165738677394
21	BP	GO:0030162	regulation of proteolysis	14	SMESG000025566.1	TRAF3	-6.26534456652099	9.6e-05	-3.74165738677394
22	BP	GO:0030162	regulation of proteolysis	14	SMESG000026628.1	TRAF3	-4.41119543298445	9.6e-05	-3.74165738677394
23	BP	GO:0030162	regulation of proteolysis	14	SMESG000027263.1	TRAF5	-4.57346686188333	9.6e-05	-3.74165738677394
24	BP	GO:0030162	regulation of proteolysis	14	SMESG000028689.1	NPHS1	-6.01158797427521	9.6e-05	-3.74165738677394
25	BP	GO:0030162	regulation of proteolysis	14	SMESG000038052.1	TFPI	-3.98850436116217	9.6e-05	-3.74165738677394
26	BP	GO:0030162	regulation of proteolysis	14	SMESG000040274.1	GLG1	-5.32192809488736	9.6e-05	-3.74165738677394
27	BP	GO:0030162	regulation of proteolysis	14	SMESG000049740.1	TRAF4	-5.87832144341175	9.6e-05	-3.74165738677394
28	BP	GO:0030162	regulation of proteolysis	14	SMESG000066259.1	R3HDML	-4.57346686188333	9.6e-05	-3.74165738677394
29	BP	GO:0030162	regulation of proteolysis	14	SMESG000070155.1	TRAF6	-5.05889368905357	9.6e-05	-3.74165738677394
30	BP	GO:0050688	regulation of defense response to virus	7	SMESG000000294.1	TRAF4	-4.41119543298445	0.00036	-2.64575131106459
31	BP	GO:0050688	regulation of defense response to virus	7	SMESG000022691.1	TRAF4	-5.64385618977472	0.00036	-2.64575131106459
32	BP	GO:0050688	regulation of defense response to virus	7	SMESG000025566.1	TRAF3	-6.26534456652099	0.00036	-2.64575131106459
33	BP	GO:0050688	regulation of defense response to virus	7	SMESG000026628.1	TRAF3	-4.41119543298445	0.00036	-2.64575131106459
34	BP	GO:0050688	regulation of defense response to virus	7	SMESG000027263.1	TRAF5	-4.57346686188333	0.00036	-2.64575131106459
35	BP	GO:0050688	regulation of defense response to virus	7	SMESG000049740.1	TRAF4	-5.87832144341175	0.00036	-2.64575131106459
36	BP	GO:0050688	regulation of defense response to virus	7	SMESG000070155.1	TRAF6	-5.05889368905357	0.00036	-2.64575131106459
37	BP	GO:0032648	regulation of interferon-beta production	7	SMESG000000294.1	TRAF4	-4.41119543298445	0.00039	-2.64575131106459
38	BP	GO:0032648	regulation of interferon-beta production	7	SMESG000022691.1	TRAF4	-5.64385618977472	0.00039	-2.64575131106459
39	BP	GO:0032648	regulation of interferon-beta production	7	SMESG000025566.1	TRAF3	-6.26534456652099	0.00039	-2.64575131106459
40	BP	GO:0032648	regulation of interferon-beta production	7	SMESG000026628.1	TRAF3	-4.41119543298445	0.00039	-2.64575131106459
41	BP	GO:0032648	regulation of interferon-beta production	7	SMESG000027263.1	TRAF5	-4.57346686188333	0.00039	-2.64575131106459
42	BP	GO:0032648	regulation of interferon-beta production	7	SMESG000049740.1	TRAF4	-5.87832144341175	0.00039	-2.64575131106459
43	BP	GO:0032648	regulation of interferon-beta production	7	SMESG000070155.1	TRAF6	-5.05889368905357	0.00039	-2.64575131106459
44	BP	GO:0033209	tumor necrosis factor-mediated signaling pathway	7	SMESG000000294.1	TRAF4	-4.41119543298445	0.00116	-2.64575131106459
45	BP	GO:0033209	tumor necrosis factor-mediated signaling pathway	7	SMESG000022691.1	TRAF4	-5.64385618977472	0.00116	-2.64575131106459
46	BP	GO:0033209	tumor necrosis factor-mediated signaling pathway	7	SMESG000025566.1	TRAF3	-6.26534456652099	0.00116	-2.64575131106459
47	BP	GO:0033209	tumor necrosis factor-mediated signaling pathway	7	SMESG000026628.1	TRAF3	-4.41119543298445	0.00116	-2.64575131106459
48	BP	GO:0033209	tumor necrosis factor-mediated signaling pathway	7	SMESG000027263.1	TRAF5	-4.57346686188333	0.00116	-2.64575131106459
49	BP	GO:0033209	tumor necrosis factor-mediated signaling pathway	7	SMESG000049740.1	TRAF4	-5.87832144341175	0.00116	-2.64575131106459
50	BP	GO:0033209	tumor necrosis factor-mediated signaling pathway	7	SMESG000070155.1	TRAF6	-5.05889368905357	0.00116	-2.64575131106459
51	BP	GO:0032088	negative regulation of NF-kappaB transcription factor activity	7	SMESG000000294.1	TRAF4	-4.41119543298445	0.00124	-2.64575131106459
52	BP	GO:0032088	negative regulation of NF-kappaB transcription factor activity	7	SMESG000022691.1	TRAF4	-5.64385618977472	0.00124	-2.64575131106459
53	BP	GO:0032088	negative regulation of NF-kappaB transcription factor activity	7	SMESG000025566.1	TRAF3	-6.26534456652099	0.00124	-2.64575131106459
54	BP	GO:0032088	negative regulation of NF-kappaB transcription factor activity	7	SMESG000026628.1	TRAF3	-4.41119543298445	0.00124	-2.64575131106459
55	BP	GO:0032088	negative regulation of NF-kappaB transcription factor activity	7	SMESG000027263.1	TRAF5	-4.57346686188333	0.00124	-2.64575131106459
56	BP	GO:0032088	negative regulation of NF-kappaB transcription factor activity	7	SMESG000049740.1	TRAF4	-5.87832144341175	0.00124	-2.64575131106459
57	BP	GO:0032088	negative regulation of NF-kappaB transcription factor activity	7	SMESG000070155.1	TRAF6	-5.05889368905357	0.00124	-2.64575131106459
58	BP	GO:0008063	Toll signaling pathway	7	SMESG000000294.1	TRAF4	-4.41119543298445	0.0061	-2.64575131106459
59	BP	GO:0008063	Toll signaling pathway	7	SMESG000000302.1	NA	-5.01158797427521	0.0061	-2.64575131106459
60	BP	GO:0008063	Toll signaling pathway	7	SMESG000022691.1	TRAF4	-5.64385618977472	0.0061	-2.64575131106459
61	BP	GO:0008063	Toll signaling pathway	7	SMESG000026628.1	TRAF3	-4.41119543298445	0.0061	-2.64575131106459
62	BP	GO:0008063	Toll signaling pathway	7	SMESG000027149.1	TRAF6	-5.0350469470992	0.0061	-2.64575131106459
63	BP	GO:0008063	Toll signaling pathway	7	SMESG000049740.1	TRAF4	-5.87832144341175	0.0061	-2.64575131106459
64	BP	GO:0008063	Toll signaling pathway	7	SMESG000070155.1	TRAF6	-5.05889368905357	0.0061	-2.64575131106459
65	BP	GO:0006888	endoplasmic reticulum to Golgi vesicle-mediated transport	4	SMESG000009924.1	VCP	-4.47393118833241	0.00894	-2
66	BP	GO:0006888	endoplasmic reticulum to Golgi vesicle-mediated transport	4	SMESG000017457.1	RAB2A	-4.608232280044	0.00894	-2
67	BP	GO:0006888	endoplasmic reticulum to Golgi vesicle-mediated transport	4	SMESG000019983.1	NSF	-4.79585928321978	0.00894	-2
68	BP	GO:0006888	endoplasmic reticulum to Golgi vesicle-mediated transport	4	SMESG000047944.1	SEC22B	-4.75633091903314	0.00894	-2
69	BP	GO:0034138	toll-like receptor 3 signaling pathway	6	SMESG000000294.1	TRAF4	-4.41119543298445	0.00928	-2.44948974278318
70	BP	GO:0034138	toll-like receptor 3 signaling pathway	6	SMESG000022691.1	TRAF4	-5.64385618977472	0.00928	-2.44948974278318
71	BP	GO:0034138	toll-like receptor 3 signaling pathway	6	SMESG000026628.1	TRAF3	-4.41119543298445	0.00928	-2.44948974278318
72	BP	GO:0034138	toll-like receptor 3 signaling pathway	6	SMESG000027149.1	TRAF6	-5.0350469470992	0.00928	-2.44948974278318
73	BP	GO:0034138	toll-like receptor 3 signaling pathway	6	SMESG000049740.1	TRAF4	-5.87832144341175	0.00928	-2.44948974278318
74	BP	GO:0034138	toll-like receptor 3 signaling pathway	6	SMESG000070155.1	TRAF6	-5.05889368905357	0.00928	-2.44948974278318
75	BP	GO:0035666	TRIF-dependent toll-like receptor signaling pathway	6	SMESG000000294.1	TRAF4	-4.41119543298445	0.00928	-2.44948974278318
76	BP	GO:0035666	TRIF-dependent toll-like receptor signaling pathway	6	SMESG000022691.1	TRAF4	-5.64385618977472	0.00928	-2.44948974278318
77	BP	GO:0035666	TRIF-dependent toll-like receptor signaling pathway	6	SMESG000026628.1	TRAF3	-4.41119543298445	0.00928	-2.44948974278318
78	BP	GO:0035666	TRIF-dependent toll-like receptor signaling pathway	6	SMESG000027149.1	TRAF6	-5.0350469470992	0.00928	-2.44948974278318
79	BP	GO:0035666	TRIF-dependent toll-like receptor signaling pathway	6	SMESG000049740.1	TRAF4	-5.87832144341175	0.00928	-2.44948974278318
80	BP	GO:0035666	TRIF-dependent toll-like receptor signaling pathway	6	SMESG000070155.1	TRAF6	-5.05889368905357	0.00928	-2.44948974278318
81	BP	GO:0006278	RNA-dependent DNA biosynthetic process	3	SMESG000001131.1	NA	-4.44222232860507	0.01197	-1.73205080756888
82	BP	GO:0006278	RNA-dependent DNA biosynthetic process	3	SMESG000030052.1	NA	-3.85725982788392	0.01197	-1.73205080756888
83	BP	GO:0006278	RNA-dependent DNA biosynthetic process	3	SMESG000041246.1	NA	-5.87832144341175	0.01197	-1.73205080756888
84	BP	GO:0034142	toll-like receptor 4 signaling pathway	6	SMESG000000294.1	TRAF4	-4.41119543298445	0.01619	-2.44948974278318
85	BP	GO:0034142	toll-like receptor 4 signaling pathway	6	SMESG000022691.1	TRAF4	-5.64385618977472	0.01619	-2.44948974278318
86	BP	GO:0034142	toll-like receptor 4 signaling pathway	6	SMESG000026628.1	TRAF3	-4.41119543298445	0.01619	-2.44948974278318
87	BP	GO:0034142	toll-like receptor 4 signaling pathway	6	SMESG000027149.1	TRAF6	-5.0350469470992	0.01619	-2.44948974278318
88	BP	GO:0034142	toll-like receptor 4 signaling pathway	6	SMESG000049740.1	TRAF4	-5.87832144341175	0.01619	-2.44948974278318
89	BP	GO:0034142	toll-like receptor 4 signaling pathway	6	SMESG000070155.1	TRAF6	-5.05889368905357	0.01619	-2.44948974278318
90	BP	GO:0032480	negative regulation of type I interferon production	5	SMESG000000294.1	TRAF4	-4.41119543298445	0.01701	-2.23606797749979
91	BP	GO:0032480	negative regulation of type I interferon production	5	SMESG000022691.1	TRAF4	-5.64385618977472	0.01701	-2.23606797749979
92	BP	GO:0032480	negative regulation of type I interferon production	5	SMESG000026628.1	TRAF3	-4.41119543298445	0.01701	-2.23606797749979
93	BP	GO:0032480	negative regulation of type I interferon production	5	SMESG000049740.1	TRAF4	-5.87832144341175	0.01701	-2.23606797749979
94	BP	GO:0032480	negative regulation of type I interferon production	5	SMESG000070155.1	TRAF6	-5.05889368905357	0.01701	-2.23606797749979
95	BP	GO:0031666	positive regulation of lipopolysaccharide-mediated signaling pathway	2	SMESG000027149.1	TRAF6	-5.0350469470992	0.01865	-1.41421356237309
96	BP	GO:0031666	positive regulation of lipopolysaccharide-mediated signaling pathway	2	SMESG000071570.1	PRKCB	-6.32192809488736	0.01865	-1.41421356237309
97	BP	GO:0001936	regulation of endothelial cell proliferation	2	SMESG000033571.1	RICTOR	-4.53951952995999	0.01865	-1.41421356237309
98	BP	GO:0001936	regulation of endothelial cell proliferation	2	SMESG000071570.1	PRKCB	-6.32192809488736	0.01865	-1.41421356237309
99	BP	GO:0001935	endothelial cell proliferation	2	SMESG000033571.1	RICTOR	-4.53951952995999	0.02178	-1.41421356237309
100	BP	GO:0001935	endothelial cell proliferation	2	SMESG000071570.1	PRKCB	-6.32192809488736	0.02178	-1.41421356237309
101	BP	GO:0006399	tRNA metabolic process	5	SMESG000014287.1	TRMT13	-3.87832144341175	0.02227	-2.23606797749979
102	BP	GO:0006399	tRNA metabolic process	5	SMESG000023004.1	VARS,VARS2	-5.44222232860507	0.02227	-2.23606797749979
103	BP	GO:0006399	tRNA metabolic process	5	SMESG000055316.1	GARS	-5.05889368905357	0.02227	-2.23606797749979
104	BP	GO:0006399	tRNA metabolic process	5	SMESG000064827.1	URM1	-3.85725982788392	0.02227	-2.23606797749979
105	BP	GO:0006399	tRNA metabolic process	5	SMESG000067798.1	GATC	-5.44222232860507	0.02227	-2.23606797749979
106	BP	GO:0034605	cellular response to heat	2	SMESG000018863.1	CLPB	-4.96578428466209	0.02512	-1.41421356237309
107	BP	GO:0034605	cellular response to heat	2	SMESG000065615.1	POLR2C	-4.57346686188333	0.02512	-1.41421356237309
108	BP	GO:0031664	regulation of lipopolysaccharide-mediated signaling pathway	2	SMESG000027149.1	TRAF6	-5.0350469470992	0.02865	-1.41421356237309
109	BP	GO:0031664	regulation of lipopolysaccharide-mediated signaling pathway	2	SMESG000071570.1	PRKCB	-6.32192809488736	0.02865	-1.41421356237309
110	BP	GO:0002062	chondrocyte differentiation	2	SMESG000040274.1	GLG1	-5.32192809488736	0.02865	-1.41421356237309
111	BP	GO:0002062	chondrocyte differentiation	2	SMESG000071570.1	PRKCB	-6.32192809488736	0.02865	-1.41421356237309
112	BP	GO:0001539	cilium or flagellum-dependent cell motility	3	SMESG000004726.1	DNAJA1	-5.21089678249862	0.03419	-1.73205080756888
113	BP	GO:0001539	cilium or flagellum-dependent cell motility	3	SMESG000031912.1	GAS8	-7.38082178394093	0.03419	-1.73205080756888
114	BP	GO:0001539	cilium or flagellum-dependent cell motility	3	SMESG000049144.1	DNAH5	-4.64385618977472	0.03419	-1.73205080756888
115	BP	GO:0043038	amino acid activation	3	SMESG000023004.1	VARS,VARS2	-5.44222232860507	0.03419	-1.73205080756888
116	BP	GO:0043038	amino acid activation	3	SMESG000055316.1	GARS	-5.05889368905357	0.03419	-1.73205080756888
117	BP	GO:0043038	amino acid activation	3	SMESG000067798.1	GATC	-5.44222232860507	0.03419	-1.73205080756888
118	BP	GO:0043039	tRNA aminoacylation	3	SMESG000023004.1	VARS,VARS2	-5.44222232860507	0.03419	-1.73205080756888
119	BP	GO:0043039	tRNA aminoacylation	3	SMESG000055316.1	GARS	-5.05889368905357	0.03419	-1.73205080756888
120	BP	GO:0043039	tRNA aminoacylation	3	SMESG000067798.1	GATC	-5.44222232860507	0.03419	-1.73205080756888
121	BP	GO:0051130	positive regulation of cellular component organization	7	SMESG000003841.1	ARPC4	-7.22881869049588	0.03432	-2.64575131106459
122	BP	GO:0051130	positive regulation of cellular component organization	7	SMESG000006806.1	LAMA3,NTN1	-5.38082178394093	0.03432	-2.64575131106459
123	BP	GO:0051130	positive regulation of cellular component organization	7	SMESG000009924.1	VCP	-4.47393118833241	0.03432	-2.64575131106459
124	BP	GO:0051130	positive regulation of cellular component organization	7	SMESG000023215.1	AASDH	-6.79585928321977	0.03432	-2.64575131106459
125	BP	GO:0051130	positive regulation of cellular component organization	7	SMESG000033571.1	RICTOR	-4.53951952995999	0.03432	-2.64575131106459
126	BP	GO:0051130	positive regulation of cellular component organization	7	SMESG000071570.1	PRKCB	-6.32192809488736	0.03432	-2.64575131106459
127	BP	GO:0051130	positive regulation of cellular component organization	7	SMESG000075065.1	KIF3A	-5.57346686188333	0.03432	-2.64575131106459
128	BP	GO:0032535	regulation of cellular component size	5	SMESG000002146.1	RAPH1	-3.77595972578207	0.03568	-2.23606797749979
129	BP	GO:0032535	regulation of cellular component size	5	SMESG000003841.1	ARPC4	-7.22881869049588	0.03568	-2.23606797749979
130	BP	GO:0032535	regulation of cellular component size	5	SMESG000006806.1	LAMA3,NTN1	-5.38082178394093	0.03568	-2.23606797749979
131	BP	GO:0032535	regulation of cellular component size	5	SMESG000016290.1	BEST3,BEST4	-4.608232280044	0.03568	-2.23606797749979
132	BP	GO:0032535	regulation of cellular component size	5	SMESG000033571.1	RICTOR	-4.53951952995999	0.03568	-2.23606797749979
133	BP	GO:0001818	negative regulation of cytokine production	5	SMESG000000294.1	TRAF4	-4.41119543298445	0.03967	-2.23606797749979
134	BP	GO:0001818	negative regulation of cytokine production	5	SMESG000022691.1	TRAF4	-5.64385618977472	0.03967	-2.23606797749979
135	BP	GO:0001818	negative regulation of cytokine production	5	SMESG000026628.1	TRAF3	-4.41119543298445	0.03967	-2.23606797749979
136	BP	GO:0001818	negative regulation of cytokine production	5	SMESG000049740.1	TRAF4	-5.87832144341175	0.03967	-2.23606797749979
137	BP	GO:0001818	negative regulation of cytokine production	5	SMESG000070155.1	TRAF6	-5.05889368905357	0.03967	-2.23606797749979
138	BP	GO:0051345	positive regulation of hydrolase activity	5	SMESG000009924.1	VCP	-4.47393118833241	0.04106	-2.23606797749979
139	BP	GO:0051345	positive regulation of hydrolase activity	5	SMESG000017110.1	RNF7	-6.30800571865499	0.04106	-2.23606797749979
140	BP	GO:0051345	positive regulation of hydrolase activity	5	SMESG000028689.1	NPHS1	-6.01158797427521	0.04106	-2.23606797749979
141	BP	GO:0051345	positive regulation of hydrolase activity	5	SMESG000044147.1	RAB4A	-3.92139016530364	0.04106	-2.23606797749979
142	BP	GO:0051345	positive regulation of hydrolase activity	5	SMESG000071570.1	PRKCB	-6.32192809488736	0.04106	-2.23606797749979
143	BP	GO:0009408	response to heat	3	SMESG000004726.1	DNAJA1	-5.21089678249862	0.0411	-1.73205080756888
144	BP	GO:0009408	response to heat	3	SMESG000018863.1	CLPB	-4.96578428466209	0.0411	-1.73205080756888
145	BP	GO:0009408	response to heat	3	SMESG000065615.1	POLR2C	-4.57346686188333	0.0411	-1.73205080756888
146	BP	GO:0010950	positive regulation of endopeptidase activity	3	SMESG000009924.1	VCP	-4.47393118833241	0.04607	-1.73205080756888
147	BP	GO:0010950	positive regulation of endopeptidase activity	3	SMESG000017110.1	RNF7	-6.30800571865499	0.04607	-1.73205080756888
148	BP	GO:0010950	positive regulation of endopeptidase activity	3	SMESG000028689.1	NPHS1	-6.01158797427521	0.04607	-1.73205080756888
149	BP	GO:0044089	positive regulation of cellular component biogenesis	4	SMESG000003841.1	ARPC4	-7.22881869049588	0.0468	-2
150	BP	GO:0044089	positive regulation of cellular component biogenesis	4	SMESG000009924.1	VCP	-4.47393118833241	0.0468	-2
151	BP	GO:0044089	positive regulation of cellular component biogenesis	4	SMESG000033571.1	RICTOR	-4.53951952995999	0.0468	-2
152	BP	GO:0044089	positive regulation of cellular component biogenesis	4	SMESG000071570.1	PRKCB	-6.32192809488736	0.0468	-2
153	BP	GO:1901800	positive regulation of proteasomal protein catabolic process	2	SMESG000001673.1	USP5	-5.50635266602479	0.04892	-1.41421356237309
154	BP	GO:1901800	positive regulation of proteasomal protein catabolic process	2	SMESG000009924.1	VCP	-4.47393118833241	0.04892	-1.41421356237309
155	BP	GO:0097722	sperm motility	2	SMESG000004726.1	DNAJA1	-5.21089678249862	0.04892	-1.41421356237309
156	BP	GO:0097722	sperm motility	2	SMESG000031912.1	GAS8	-7.38082178394093	0.04892	-1.41421356237309
157	BP	GO:0030317	flagellated sperm motility	2	SMESG000004726.1	DNAJA1	-5.21089678249862	0.04892	-1.41421356237309
158	BP	GO:0030317	flagellated sperm motility	2	SMESG000031912.1	GAS8	-7.38082178394093	0.04892	-1.41421356237309
159	BP	GO:0032436	positive regulation of proteasomal ubiquitin-dependent protein catabolic process	2	SMESG000001673.1	USP5	-5.50635266602479	0.04892	-1.41421356237309
160	BP	GO:0032436	positive regulation of proteasomal ubiquitin-dependent protein catabolic process	2	SMESG000009924.1	VCP	-4.47393118833241	0.04892	-1.41421356237309
161	BP	GO:0031532	actin cytoskeleton reorganization	2	SMESG000033571.1	RICTOR	-4.53951952995999	0.05345	-1.41421356237309
162	BP	GO:0031532	actin cytoskeleton reorganization	2	SMESG000080798.1	PARVB	-4.92139016530363	0.05345	-1.41421356237309
163	BP	GO:0002763	positive regulation of myeloid leukocyte differentiation	2	SMESG000027149.1	TRAF6	-5.0350469470992	0.05345	-1.41421356237309
164	BP	GO:0002763	positive regulation of myeloid leukocyte differentiation	2	SMESG000071570.1	PRKCB	-6.32192809488736	0.05345	-1.41421356237309
165	BP	GO:0031334	positive regulation of protein-containing complex assembly	3	SMESG000003841.1	ARPC4	-7.22881869049588	0.05405	-1.73205080756888
166	BP	GO:0031334	positive regulation of protein-containing complex assembly	3	SMESG000009924.1	VCP	-4.47393118833241	0.05405	-1.73205080756888
167	BP	GO:0031334	positive regulation of protein-containing complex assembly	3	SMESG000033571.1	RICTOR	-4.53951952995999	0.05405	-1.73205080756888
168	BP	GO:0045862	positive regulation of proteolysis	4	SMESG000001673.1	USP5	-5.50635266602479	0.05467	-2
169	BP	GO:0045862	positive regulation of proteolysis	4	SMESG000009924.1	VCP	-4.47393118833241	0.05467	-2
170	BP	GO:0045862	positive regulation of proteolysis	4	SMESG000017110.1	RNF7	-6.30800571865499	0.05467	-2
171	BP	GO:0045862	positive regulation of proteolysis	4	SMESG000028689.1	NPHS1	-6.01158797427521	0.05467	-2
172	BP	GO:0071897	DNA biosynthetic process	3	SMESG000001131.1	NA	-4.44222232860507	0.05684	-1.73205080756888
173	BP	GO:0071897	DNA biosynthetic process	3	SMESG000030052.1	NA	-3.85725982788392	0.05684	-1.73205080756888
174	BP	GO:0071897	DNA biosynthetic process	3	SMESG000041246.1	NA	-5.87832144341175	0.05684	-1.73205080756888
175	BP	GO:0010952	positive regulation of peptidase activity	3	SMESG000009924.1	VCP	-4.47393118833241	0.05684	-1.73205080756888
176	BP	GO:0010952	positive regulation of peptidase activity	3	SMESG000017110.1	RNF7	-6.30800571865499	0.05684	-1.73205080756888
177	BP	GO:0010952	positive regulation of peptidase activity	3	SMESG000028689.1	NPHS1	-6.01158797427521	0.05684	-1.73205080756888
178	BP	GO:0060294	cilium movement involved in cell motility	2	SMESG000004726.1	DNAJA1	-5.21089678249862	0.05813	-1.41421356237309
179	BP	GO:0060294	cilium movement involved in cell motility	2	SMESG000031912.1	GAS8	-7.38082178394093	0.05813	-1.41421356237309
180	BP	GO:0031663	lipopolysaccharide-mediated signaling pathway	2	SMESG000027149.1	TRAF6	-5.0350469470992	0.05813	-1.41421356237309
181	BP	GO:0031663	lipopolysaccharide-mediated signaling pathway	2	SMESG000071570.1	PRKCB	-6.32192809488736	0.05813	-1.41421356237309
182	BP	GO:0009636	response to toxic substance	3	SMESG000017104.1	SLC7A11	-4.96578428466209	0.05971	-1.73205080756888
183	BP	GO:0009636	response to toxic substance	3	SMESG000055483.1	ESD	-4.57346686188333	0.05971	-1.73205080756888
184	BP	GO:0009636	response to toxic substance	3	SMESG000071570.1	PRKCB	-6.32192809488736	0.05971	-1.73205080756888
185	BP	GO:0052547	regulation of peptidase activity	5	SMESG000009924.1	VCP	-4.47393118833241	0.06002	-2.23606797749979
186	BP	GO:0052547	regulation of peptidase activity	5	SMESG000017110.1	RNF7	-6.30800571865499	0.06002	-2.23606797749979
187	BP	GO:0052547	regulation of peptidase activity	5	SMESG000028689.1	NPHS1	-6.01158797427521	0.06002	-2.23606797749979
188	BP	GO:0052547	regulation of peptidase activity	5	SMESG000038052.1	TFPI	-3.98850436116217	0.06002	-2.23606797749979
189	BP	GO:0052547	regulation of peptidase activity	5	SMESG000066259.1	R3HDML	-4.57346686188333	0.06002	-2.23606797749979
190	BP	GO:0090066	regulation of anatomical structure size	6	SMESG000002146.1	RAPH1	-3.77595972578207	0.06212	-2.44948974278318
191	BP	GO:0090066	regulation of anatomical structure size	6	SMESG000003841.1	ARPC4	-7.22881869049588	0.06212	-2.44948974278318
192	BP	GO:0090066	regulation of anatomical structure size	6	SMESG000006806.1	LAMA3,NTN1	-5.38082178394093	0.06212	-2.44948974278318
193	BP	GO:0090066	regulation of anatomical structure size	6	SMESG000016290.1	BEST3,BEST4	-4.608232280044	0.06212	-2.44948974278318
194	BP	GO:0090066	regulation of anatomical structure size	6	SMESG000033571.1	RICTOR	-4.53951952995999	0.06212	-2.44948974278318
195	BP	GO:0090066	regulation of anatomical structure size	6	SMESG000071416.1	ATP1B1	-4.01158797427521	0.06212	-2.44948974278318
196	BP	GO:0030100	regulation of endocytosis	3	SMESG000044147.1	RAB4A	-3.92139016530364	0.06264	-1.73205080756888
197	BP	GO:0030100	regulation of endocytosis	3	SMESG000071570.1	PRKCB	-6.32192809488736	0.06264	-1.73205080756888
198	BP	GO:0030100	regulation of endocytosis	3	SMESG000075065.1	KIF3A	-5.57346686188333	0.06264	-1.73205080756888
199	BP	GO:0006897	endocytosis	8	SMESG000003841.1	ARPC4	-7.22881869049588	0.06688	-2.82842712474619
200	BP	GO:0006897	endocytosis	8	SMESG000014290.1	RAB7A	-6.40751665060635	0.06688	-2.82842712474619
201	BP	GO:0006897	endocytosis	8	SMESG000019983.1	NSF	-4.79585928321978	0.06688	-2.82842712474619
202	BP	GO:0006897	endocytosis	8	SMESG000021502.1	DNM1	-5.23786383009889	0.06688	-2.82842712474619
203	BP	GO:0006897	endocytosis	8	SMESG000044147.1	RAB4A	-3.92139016530364	0.06688	-2.82842712474619
204	BP	GO:0006897	endocytosis	8	SMESG000059236.1	TBC1D23	-4.64385618977472	0.06688	-2.82842712474619
205	BP	GO:0006897	endocytosis	8	SMESG000071570.1	PRKCB	-6.32192809488736	0.06688	-2.82842712474619
206	BP	GO:0006897	endocytosis	8	SMESG000075065.1	KIF3A	-5.57346686188333	0.06688	-2.82842712474619
207	BP	GO:0048661	positive regulation of smooth muscle cell proliferation	2	SMESG000027149.1	TRAF6	-5.0350469470992	0.06787	-1.41421356237309
208	BP	GO:0048661	positive regulation of smooth muscle cell proliferation	2	SMESG000071570.1	PRKCB	-6.32192809488736	0.06787	-1.41421356237309
209	BP	GO:0030838	positive regulation of actin filament polymerization	2	SMESG000003841.1	ARPC4	-7.22881869049588	0.06787	-1.41421356237309
210	BP	GO:0030838	positive regulation of actin filament polymerization	2	SMESG000033571.1	RICTOR	-4.53951952995999	0.06787	-1.41421356237309
211	BP	GO:1903052	positive regulation of proteolysis involved in cellular protein catabolic process	2	SMESG000001673.1	USP5	-5.50635266602479	0.06787	-1.41421356237309
212	BP	GO:1903052	positive regulation of proteolysis involved in cellular protein catabolic process	2	SMESG000009924.1	VCP	-4.47393118833241	0.06787	-1.41421356237309
213	BP	GO:2000060	positive regulation of ubiquitin-dependent protein catabolic process	2	SMESG000001673.1	USP5	-5.50635266602479	0.06787	-1.41421356237309
214	BP	GO:2000060	positive regulation of ubiquitin-dependent protein catabolic process	2	SMESG000009924.1	VCP	-4.47393118833241	0.06787	-1.41421356237309
215	BP	GO:1903364	positive regulation of cellular protein catabolic process	2	SMESG000001673.1	USP5	-5.50635266602479	0.06787	-1.41421356237309
216	BP	GO:1903364	positive regulation of cellular protein catabolic process	2	SMESG000009924.1	VCP	-4.47393118833241	0.06787	-1.41421356237309
217	BP	GO:0046331	lateral inhibition	3	SMESG000002146.1	RAPH1	-3.77595972578207	0.0687	-1.73205080756888
218	BP	GO:0046331	lateral inhibition	3	SMESG000042402.1	CALM1	-5.36602478201285	0.0687	-1.73205080756888
219	BP	GO:0046331	lateral inhibition	3	SMESG000061300.1	CASD1	-4.96578428466209	0.0687	-1.73205080756888
220	BP	GO:0045168	cell-cell signaling involved in cell fate commitment	3	SMESG000002146.1	RAPH1	-3.77595972578207	0.0687	-1.73205080756888
221	BP	GO:0045168	cell-cell signaling involved in cell fate commitment	3	SMESG000042402.1	CALM1	-5.36602478201285	0.0687	-1.73205080756888
222	BP	GO:0045168	cell-cell signaling involved in cell fate commitment	3	SMESG000061300.1	CASD1	-4.96578428466209	0.0687	-1.73205080756888
223	BP	GO:0060285	cilium-dependent cell motility	2	SMESG000004726.1	DNAJA1	-5.21089678249862	0.07294	-1.41421356237309
224	BP	GO:0060285	cilium-dependent cell motility	2	SMESG000031912.1	GAS8	-7.38082178394093	0.07294	-1.41421356237309
225	BP	GO:0050730	regulation of peptidyl-tyrosine phosphorylation	2	SMESG000033571.1	RICTOR	-4.53951952995999	0.07294	-1.41421356237309
226	BP	GO:0050730	regulation of peptidyl-tyrosine phosphorylation	2	SMESG000071570.1	PRKCB	-6.32192809488736	0.07294	-1.41421356237309
227	BP	GO:0032434	regulation of proteasomal ubiquitin-dependent protein catabolic process	2	SMESG000001673.1	USP5	-5.50635266602479	0.07294	-1.41421356237309
228	BP	GO:0032434	regulation of proteasomal ubiquitin-dependent protein catabolic process	2	SMESG000009924.1	VCP	-4.47393118833241	0.07294	-1.41421356237309
229	BP	GO:0015031	protein transport	16	SMESG000009924.1	VCP	-4.47393118833241	0.07295	-4
230	BP	GO:0015031	protein transport	16	SMESG000014290.1	RAB7A	-6.40751665060635	0.07295	-4
231	BP	GO:0015031	protein transport	16	SMESG000016990.1	SNF8	-6.01158797427521	0.07295	-4
232	BP	GO:0015031	protein transport	16	SMESG000017457.1	RAB2A	-4.608232280044	0.07295	-4
233	BP	GO:0015031	protein transport	16	SMESG000019591.1	XPOT	-5.10780328953452	0.07295	-4
234	BP	GO:0015031	protein transport	16	SMESG000019983.1	NSF	-4.79585928321978	0.07295	-4
235	BP	GO:0015031	protein transport	16	SMESG000024817.1	TGFBRAP1	-4.26534456652099	0.07295	-4
236	BP	GO:0015031	protein transport	16	SMESG000025559.1	XPO1	-4.26534456652099	0.07295	-4
237	BP	GO:0015031	protein transport	16	SMESG000026655.1	ANK3	-3.21089678249862	0.07295	-4
238	BP	GO:0015031	protein transport	16	SMESG000033847.1	COPB1	-4.55639334852439	0.07295	-4
239	BP	GO:0015031	protein transport	16	SMESG000034989.1	TMED7	-4.29335894269059	0.07295	-4
240	BP	GO:0015031	protein transport	16	SMESG000040274.1	GLG1	-5.32192809488736	0.07295	-4
241	BP	GO:0015031	protein transport	16	SMESG000044147.1	RAB4A	-3.92139016530364	0.07295	-4
242	BP	GO:0015031	protein transport	16	SMESG000047944.1	SEC22B	-4.75633091903314	0.07295	-4
243	BP	GO:0015031	protein transport	16	SMESG000071570.1	PRKCB	-6.32192809488736	0.07295	-4
244	BP	GO:0015031	protein transport	16	SMESG000078177.1	PEX13	-5.96578428466209	0.07295	-4
245	BP	GO:0032270	positive regulation of cellular protein metabolic process	8	SMESG000001673.1	USP5	-5.50635266602479	0.07761	-2.82842712474619
246	BP	GO:0032270	positive regulation of cellular protein metabolic process	8	SMESG000009924.1	VCP	-4.47393118833241	0.07761	-2.82842712474619
247	BP	GO:0032270	positive regulation of cellular protein metabolic process	8	SMESG000017110.1	RNF7	-6.30800571865499	0.07761	-2.82842712474619
248	BP	GO:0032270	positive regulation of cellular protein metabolic process	8	SMESG000023215.1	AASDH	-6.79585928321977	0.07761	-2.82842712474619
249	BP	GO:0032270	positive regulation of cellular protein metabolic process	8	SMESG000027149.1	TRAF6	-5.0350469470992	0.07761	-2.82842712474619
250	BP	GO:0032270	positive regulation of cellular protein metabolic process	8	SMESG000028689.1	NPHS1	-6.01158797427521	0.07761	-2.82842712474619
251	BP	GO:0032270	positive regulation of cellular protein metabolic process	8	SMESG000033571.1	RICTOR	-4.53951952995999	0.07761	-2.82842712474619
252	BP	GO:0032270	positive regulation of cellular protein metabolic process	8	SMESG000071570.1	PRKCB	-6.32192809488736	0.07761	-2.82842712474619
253	BP	GO:0070555	response to interleukin-1	2	SMESG000027149.1	TRAF6	-5.0350469470992	0.07812	-1.41421356237309
254	BP	GO:0070555	response to interleukin-1	2	SMESG000071570.1	PRKCB	-6.32192809488736	0.07812	-1.41421356237309
255	BP	GO:0006886	intracellular protein transport	10	SMESG000009924.1	VCP	-4.47393118833241	0.08176	-3.16227766016838
256	BP	GO:0006886	intracellular protein transport	10	SMESG000014290.1	RAB7A	-6.40751665060635	0.08176	-3.16227766016838
257	BP	GO:0006886	intracellular protein transport	10	SMESG000017457.1	RAB2A	-4.608232280044	0.08176	-3.16227766016838
258	BP	GO:0006886	intracellular protein transport	10	SMESG000019591.1	XPOT	-5.10780328953452	0.08176	-3.16227766016838
259	BP	GO:0006886	intracellular protein transport	10	SMESG000024817.1	TGFBRAP1	-4.26534456652099	0.08176	-3.16227766016838
260	BP	GO:0006886	intracellular protein transport	10	SMESG000025559.1	XPO1	-4.26534456652099	0.08176	-3.16227766016838
261	BP	GO:0006886	intracellular protein transport	10	SMESG000026655.1	ANK3	-3.21089678249862	0.08176	-3.16227766016838
262	BP	GO:0006886	intracellular protein transport	10	SMESG000033847.1	COPB1	-4.55639334852439	0.08176	-3.16227766016838
263	BP	GO:0006886	intracellular protein transport	10	SMESG000040274.1	GLG1	-5.32192809488736	0.08176	-3.16227766016838
264	BP	GO:0006886	intracellular protein transport	10	SMESG000078177.1	PEX13	-5.96578428466209	0.08176	-3.16227766016838
265	BP	GO:0002833	positive regulation of response to biotic stimulus	2	SMESG000027149.1	TRAF6	-5.0350469470992	0.08341	-1.41421356237309
266	BP	GO:0002833	positive regulation of response to biotic stimulus	2	SMESG000071570.1	PRKCB	-6.32192809488736	0.08341	-1.41421356237309
267	BP	GO:0048259	regulation of receptor-mediated endocytosis	2	SMESG000071570.1	PRKCB	-6.32192809488736	0.08341	-1.41421356237309
268	BP	GO:0048259	regulation of receptor-mediated endocytosis	2	SMESG000075065.1	KIF3A	-5.57346686188333	0.08341	-1.41421356237309
269	BP	GO:0045184	establishment of protein localization	16	SMESG000009924.1	VCP	-4.47393118833241	0.0883	-4
270	BP	GO:0045184	establishment of protein localization	16	SMESG000014290.1	RAB7A	-6.40751665060635	0.0883	-4
271	BP	GO:0045184	establishment of protein localization	16	SMESG000016990.1	SNF8	-6.01158797427521	0.0883	-4
272	BP	GO:0045184	establishment of protein localization	16	SMESG000017457.1	RAB2A	-4.608232280044	0.0883	-4
273	BP	GO:0045184	establishment of protein localization	16	SMESG000019591.1	XPOT	-5.10780328953452	0.0883	-4
274	BP	GO:0045184	establishment of protein localization	16	SMESG000019983.1	NSF	-4.79585928321978	0.0883	-4
275	BP	GO:0045184	establishment of protein localization	16	SMESG000024817.1	TGFBRAP1	-4.26534456652099	0.0883	-4
276	BP	GO:0045184	establishment of protein localization	16	SMESG000025559.1	XPO1	-4.26534456652099	0.0883	-4
277	BP	GO:0045184	establishment of protein localization	16	SMESG000026655.1	ANK3	-3.21089678249862	0.0883	-4
278	BP	GO:0045184	establishment of protein localization	16	SMESG000033847.1	COPB1	-4.55639334852439	0.0883	-4
279	BP	GO:0045184	establishment of protein localization	16	SMESG000034989.1	TMED7	-4.29335894269059	0.0883	-4
280	BP	GO:0045184	establishment of protein localization	16	SMESG000040274.1	GLG1	-5.32192809488736	0.0883	-4
281	BP	GO:0045184	establishment of protein localization	16	SMESG000044147.1	RAB4A	-3.92139016530364	0.0883	-4
282	BP	GO:0045184	establishment of protein localization	16	SMESG000047944.1	SEC22B	-4.75633091903314	0.0883	-4
283	BP	GO:0045184	establishment of protein localization	16	SMESG000071570.1	PRKCB	-6.32192809488736	0.0883	-4
284	BP	GO:0045184	establishment of protein localization	16	SMESG000078177.1	PEX13	-5.96578428466209	0.0883	-4
285	BP	GO:0032273	positive regulation of protein polymerization	2	SMESG000003841.1	ARPC4	-7.22881869049588	0.08881	-1.41421356237309
286	BP	GO:0032273	positive regulation of protein polymerization	2	SMESG000033571.1	RICTOR	-4.53951952995999	0.08881	-1.41421356237309
287	BP	GO:0045087	innate immune response	7	SMESG000000294.1	TRAF4	-4.41119543298445	0.09383	-2.64575131106459
288	BP	GO:0045087	innate immune response	7	SMESG000000302.1	NA	-5.01158797427521	0.09383	-2.64575131106459
289	BP	GO:0045087	innate immune response	7	SMESG000022691.1	TRAF4	-5.64385618977472	0.09383	-2.64575131106459
290	BP	GO:0045087	innate immune response	7	SMESG000026628.1	TRAF3	-4.41119543298445	0.09383	-2.64575131106459
291	BP	GO:0045087	innate immune response	7	SMESG000027149.1	TRAF6	-5.0350469470992	0.09383	-2.64575131106459
292	BP	GO:0045087	innate immune response	7	SMESG000049740.1	TRAF4	-5.87832144341175	0.09383	-2.64575131106459
293	BP	GO:0045087	innate immune response	7	SMESG000070155.1	TRAF6	-5.05889368905357	0.09383	-2.64575131106459
294	BP	GO:0002761	regulation of myeloid leukocyte differentiation	2	SMESG000027149.1	TRAF6	-5.0350469470992	0.0943	-1.41421356237309
295	BP	GO:0002761	regulation of myeloid leukocyte differentiation	2	SMESG000071570.1	PRKCB	-6.32192809488736	0.0943	-1.41421356237309
296	BP	GO:0006446	regulation of translational initiation	2	SMESG000017237.1	EIF3K	-4.68038206579984	0.0943	-1.41421356237309
297	BP	GO:0006446	regulation of translational initiation	2	SMESG000032625.1	EIF3E	-5.15842936260448	0.0943	-1.41421356237309
298	BP	GO:0017148	negative regulation of translation	4	SMESG000032625.1	EIF3E	-5.15842936260448	0.09826	-2
299	BP	GO:0017148	negative regulation of translation	4	SMESG000035939.1	PARN	-6.05889368905357	0.09826	-2
300	BP	GO:0017148	negative regulation of translation	4	SMESG000058066.1	YBX1	-4.53951952995999	0.09826	-2
301	BP	GO:0017148	negative regulation of translation	4	SMESG000071570.1	PRKCB	-6.32192809488736	0.09826	-2
302	BP	GO:0034249	negative regulation of cellular amide metabolic process	4	SMESG000032625.1	EIF3E	-5.15842936260448	0.09826	-2
303	BP	GO:0034249	negative regulation of cellular amide metabolic process	4	SMESG000035939.1	PARN	-6.05889368905357	0.09826	-2
304	BP	GO:0034249	negative regulation of cellular amide metabolic process	4	SMESG000058066.1	YBX1	-4.53951952995999	0.09826	-2
305	BP	GO:0034249	negative regulation of cellular amide metabolic process	4	SMESG000071570.1	PRKCB	-6.32192809488736	0.09826	-2
306	BP	GO:0008361	regulation of cell size	3	SMESG000002146.1	RAPH1	-3.77595972578207	0.09904	-1.73205080756888
307	BP	GO:0008361	regulation of cell size	3	SMESG000006806.1	LAMA3,NTN1	-5.38082178394093	0.09904	-1.73205080756888
308	BP	GO:0008361	regulation of cell size	3	SMESG000016290.1	BEST3,BEST4	-4.608232280044	0.09904	-1.73205080756888
309	BP	GO:0006919	activation of cysteine-type endopeptidase activity involved in apoptotic process	2	SMESG000009924.1	VCP	-4.47393118833241	0.0999	-1.41421356237309
310	BP	GO:0006919	activation of cysteine-type endopeptidase activity involved in apoptotic process	2	SMESG000017110.1	RNF7	-6.30800571865499	0.0999	-1.41421356237309
311	BP	GO:0050679	positive regulation of epithelial cell proliferation	2	SMESG000033571.1	RICTOR	-4.53951952995999	0.0999	-1.41421356237309
312	BP	GO:0050679	positive regulation of epithelial cell proliferation	2	SMESG000071570.1	PRKCB	-6.32192809488736	0.0999	-1.41421356237309
313	BP	GO:0030521	androgen receptor signaling pathway	2	SMESG000004726.1	DNAJA1	-5.21089678249862	0.0999	-1.41421356237309
314	BP	GO:0030521	androgen receptor signaling pathway	2	SMESG000065509.1	MED14	-4.10780328953451	0.0999	-1.41421356237309
315	BP	GO:2000058	regulation of ubiquitin-dependent protein catabolic process	2	SMESG000001673.1	USP5	-5.50635266602479	0.0999	-1.41421356237309
316	BP	GO:2000058	regulation of ubiquitin-dependent protein catabolic process	2	SMESG000009924.1	VCP	-4.47393118833241	0.0999	-1.41421356237309
317	BP	GO:0051247	positive regulation of protein metabolic process	8	SMESG000001673.1	USP5	-5.50635266602479	0.10368	-2.82842712474619
318	BP	GO:0051247	positive regulation of protein metabolic process	8	SMESG000009924.1	VCP	-4.47393118833241	0.10368	-2.82842712474619
319	BP	GO:0051247	positive regulation of protein metabolic process	8	SMESG000017110.1	RNF7	-6.30800571865499	0.10368	-2.82842712474619
320	BP	GO:0051247	positive regulation of protein metabolic process	8	SMESG000023215.1	AASDH	-6.79585928321977	0.10368	-2.82842712474619
321	BP	GO:0051247	positive regulation of protein metabolic process	8	SMESG000027149.1	TRAF6	-5.0350469470992	0.10368	-2.82842712474619
322	BP	GO:0051247	positive regulation of protein metabolic process	8	SMESG000028689.1	NPHS1	-6.01158797427521	0.10368	-2.82842712474619
323	BP	GO:0051247	positive regulation of protein metabolic process	8	SMESG000033571.1	RICTOR	-4.53951952995999	0.10368	-2.82842712474619
324	BP	GO:0051247	positive regulation of protein metabolic process	8	SMESG000071570.1	PRKCB	-6.32192809488736	0.10368	-2.82842712474619
325	BP	GO:0042775	mitochondrial ATP synthesis coupled electron transport	2	SMESG000015422.1	NDUFA8	-5.0350469470992	0.10558	-1.41421356237309
326	BP	GO:0042775	mitochondrial ATP synthesis coupled electron transport	2	SMESG000048217.1	TAZ	-5.265344566521	0.10558	-1.41421356237309
327	BP	GO:0009266	response to temperature stimulus	3	SMESG000004726.1	DNAJA1	-5.21089678249862	0.1064	-1.73205080756888
328	BP	GO:0009266	response to temperature stimulus	3	SMESG000018863.1	CLPB	-4.96578428466209	0.1064	-1.73205080756888
329	BP	GO:0009266	response to temperature stimulus	3	SMESG000065615.1	POLR2C	-4.57346686188333	0.1064	-1.73205080756888
330	BP	GO:0009617	response to bacterium	4	SMESG000000302.1	NA	-5.01158797427521	0.10675	-2
331	BP	GO:0009617	response to bacterium	4	SMESG000027149.1	TRAF6	-5.0350469470992	0.10675	-2
332	BP	GO:0009617	response to bacterium	4	SMESG000038052.1	TFPI	-3.98850436116217	0.10675	-2
333	BP	GO:0009617	response to bacterium	4	SMESG000071570.1	PRKCB	-6.32192809488736	0.10675	-2
334	BP	GO:0042773	ATP synthesis coupled electron transport	2	SMESG000015422.1	NDUFA8	-5.0350469470992	0.11135	-1.41421356237309
335	BP	GO:0042773	ATP synthesis coupled electron transport	2	SMESG000048217.1	TAZ	-5.265344566521	0.11135	-1.41421356237309
336	BP	GO:1902107	positive regulation of leukocyte differentiation	2	SMESG000027149.1	TRAF6	-5.0350469470992	0.11135	-1.41421356237309
337	BP	GO:1902107	positive regulation of leukocyte differentiation	2	SMESG000071570.1	PRKCB	-6.32192809488736	0.11135	-1.41421356237309
338	BP	GO:0045639	positive regulation of myeloid cell differentiation	2	SMESG000027149.1	TRAF6	-5.0350469470992	0.11135	-1.41421356237309
339	BP	GO:0045639	positive regulation of myeloid cell differentiation	2	SMESG000071570.1	PRKCB	-6.32192809488736	0.11135	-1.41421356237309
340	BP	GO:1903708	positive regulation of hemopoiesis	2	SMESG000027149.1	TRAF6	-5.0350469470992	0.11135	-1.41421356237309
341	BP	GO:1903708	positive regulation of hemopoiesis	2	SMESG000071570.1	PRKCB	-6.32192809488736	0.11135	-1.41421356237309
342	BP	GO:0048675	axon extension	2	SMESG000006806.1	LAMA3,NTN1	-5.38082178394093	0.11721	-1.41421356237309
343	BP	GO:0048675	axon extension	2	SMESG000026655.1	ANK3	-3.21089678249862	0.11721	-1.41421356237309
344	BP	GO:1990138	neuron projection extension	2	SMESG000006806.1	LAMA3,NTN1	-5.38082178394093	0.11721	-1.41421356237309
345	BP	GO:1990138	neuron projection extension	2	SMESG000026655.1	ANK3	-3.21089678249862	0.11721	-1.41421356237309
346	BP	GO:0017157	regulation of exocytosis	2	SMESG000019983.1	NSF	-4.79585928321978	0.11721	-1.41421356237309
347	BP	GO:0017157	regulation of exocytosis	2	SMESG000071570.1	PRKCB	-6.32192809488736	0.11721	-1.41421356237309
348	BP	GO:0061136	regulation of proteasomal protein catabolic process	2	SMESG000001673.1	USP5	-5.50635266602479	0.11721	-1.41421356237309
349	BP	GO:0061136	regulation of proteasomal protein catabolic process	2	SMESG000009924.1	VCP	-4.47393118833241	0.11721	-1.41421356237309
350	BP	GO:0051336	regulation of hydrolase activity	7	SMESG000009924.1	VCP	-4.47393118833241	0.11979	-2.64575131106459
351	BP	GO:0051336	regulation of hydrolase activity	7	SMESG000017110.1	RNF7	-6.30800571865499	0.11979	-2.64575131106459
352	BP	GO:0051336	regulation of hydrolase activity	7	SMESG000028689.1	NPHS1	-6.01158797427521	0.11979	-2.64575131106459
353	BP	GO:0051336	regulation of hydrolase activity	7	SMESG000038052.1	TFPI	-3.98850436116217	0.11979	-2.64575131106459
354	BP	GO:0051336	regulation of hydrolase activity	7	SMESG000044147.1	RAB4A	-3.92139016530364	0.11979	-2.64575131106459
355	BP	GO:0051336	regulation of hydrolase activity	7	SMESG000066259.1	R3HDML	-4.57346686188333	0.11979	-2.64575131106459
356	BP	GO:0051336	regulation of hydrolase activity	7	SMESG000071570.1	PRKCB	-6.32192809488736	0.11979	-2.64575131106459
357	BP	GO:0030031	cell projection assembly	4	SMESG000003841.1	ARPC4	-7.22881869049588	0.1216	-2
358	BP	GO:0030031	cell projection assembly	4	SMESG000021665.1	C21orf2	-4.50635266602479	0.1216	-2
359	BP	GO:0030031	cell projection assembly	4	SMESG000075065.1	KIF3A	-5.57346686188333	0.1216	-2
360	BP	GO:0030031	cell projection assembly	4	SMESG000080798.1	PARVB	-4.92139016530363	0.1216	-2
361	BP	GO:0034660	ncRNA metabolic process	6	SMESG000014287.1	TRMT13	-3.87832144341175	0.12264	-2.44948974278318
362	BP	GO:0034660	ncRNA metabolic process	6	SMESG000023004.1	VARS,VARS2	-5.44222232860507	0.12264	-2.44948974278318
363	BP	GO:0034660	ncRNA metabolic process	6	SMESG000055316.1	GARS	-5.05889368905357	0.12264	-2.44948974278318
364	BP	GO:0034660	ncRNA metabolic process	6	SMESG000064827.1	URM1	-3.85725982788392	0.12264	-2.44948974278318
365	BP	GO:0034660	ncRNA metabolic process	6	SMESG000067798.1	GATC	-5.44222232860507	0.12264	-2.44948974278318
366	BP	GO:0034660	ncRNA metabolic process	6	SMESG000081727.1	SNRPG	-4.13289427049734	0.12264	-2.44948974278318
367	BP	GO:0042742	defense response to bacterium	2	SMESG000000302.1	NA	-5.01158797427521	0.12313	-1.41421356237309
368	BP	GO:0042742	defense response to bacterium	2	SMESG000038052.1	TFPI	-3.98850436116217	0.12313	-1.41421356237309
369	BP	GO:0060271	cilium assembly	2	SMESG000021665.1	C21orf2	-4.50635266602479	0.12913	-1.41421356237309
370	BP	GO:0060271	cilium assembly	2	SMESG000075065.1	KIF3A	-5.57346686188333	0.12913	-1.41421356237309
371	BP	GO:0051241	negative regulation of multicellular organismal process	8	SMESG000000294.1	TRAF4	-4.41119543298445	0.13795	-2.82842712474619
372	BP	GO:0051241	negative regulation of multicellular organismal process	8	SMESG000006806.1	LAMA3,NTN1	-5.38082178394093	0.13795	-2.82842712474619
373	BP	GO:0051241	negative regulation of multicellular organismal process	8	SMESG000022691.1	TRAF4	-5.64385618977472	0.13795	-2.82842712474619
374	BP	GO:0051241	negative regulation of multicellular organismal process	8	SMESG000026628.1	TRAF3	-4.41119543298445	0.13795	-2.82842712474619
375	BP	GO:0051241	negative regulation of multicellular organismal process	8	SMESG000049740.1	TRAF4	-5.87832144341175	0.13795	-2.82842712474619
376	BP	GO:0051241	negative regulation of multicellular organismal process	8	SMESG000070155.1	TRAF6	-5.05889368905357	0.13795	-2.82842712474619
377	BP	GO:0051241	negative regulation of multicellular organismal process	8	SMESG000071570.1	PRKCB	-6.32192809488736	0.13795	-2.82842712474619
378	BP	GO:0051241	negative regulation of multicellular organismal process	8	SMESG000077235.1	PRSS22,PRSS53	-5.96578428466209	0.13795	-2.82842712474619
379	BP	GO:2001056	positive regulation of cysteine-type endopeptidase activity	2	SMESG000009924.1	VCP	-4.47393118833241	0.14133	-1.41421356237309
380	BP	GO:2001056	positive regulation of cysteine-type endopeptidase activity	2	SMESG000017110.1	RNF7	-6.30800571865499	0.14133	-1.41421356237309
381	BP	GO:0016579	protein deubiquitination	2	SMESG000001673.1	USP5	-5.50635266602479	0.14133	-1.41421356237309
382	BP	GO:0016579	protein deubiquitination	2	SMESG000063552.1	JOSD2	-4.92139016530363	0.14133	-1.41421356237309
383	BP	GO:0043280	positive regulation of cysteine-type endopeptidase activity involved in apoptotic process	2	SMESG000009924.1	VCP	-4.47393118833241	0.14133	-1.41421356237309
384	BP	GO:0043280	positive regulation of cysteine-type endopeptidase activity involved in apoptotic process	2	SMESG000017110.1	RNF7	-6.30800571865499	0.14133	-1.41421356237309
385	BP	GO:0060627	regulation of vesicle-mediated transport	4	SMESG000019983.1	NSF	-4.79585928321978	0.14379	-2
386	BP	GO:0060627	regulation of vesicle-mediated transport	4	SMESG000044147.1	RAB4A	-3.92139016530364	0.14379	-2
387	BP	GO:0060627	regulation of vesicle-mediated transport	4	SMESG000071570.1	PRKCB	-6.32192809488736	0.14379	-2
388	BP	GO:0060627	regulation of vesicle-mediated transport	4	SMESG000075065.1	KIF3A	-5.57346686188333	0.14379	-2
389	BP	GO:1902905	positive regulation of supramolecular fiber organization	2	SMESG000003841.1	ARPC4	-7.22881869049588	0.14752	-1.41421356237309
390	BP	GO:1902905	positive regulation of supramolecular fiber organization	2	SMESG000033571.1	RICTOR	-4.53951952995999	0.14752	-1.41421356237309
391	BP	GO:0048660	regulation of smooth muscle cell proliferation	2	SMESG000027149.1	TRAF6	-5.0350469470992	0.14752	-1.41421356237309
392	BP	GO:0048660	regulation of smooth muscle cell proliferation	2	SMESG000071570.1	PRKCB	-6.32192809488736	0.14752	-1.41421356237309
393	BP	GO:0048659	smooth muscle cell proliferation	2	SMESG000027149.1	TRAF6	-5.0350469470992	0.14752	-1.41421356237309
394	BP	GO:0048659	smooth muscle cell proliferation	2	SMESG000071570.1	PRKCB	-6.32192809488736	0.14752	-1.41421356237309

## Sheet: Posterior_MF
#	category	ID	term	count	genes	symbol	logFC	adj_pval	zscore
1	MF	GO:0003743	translation initiation factor activity	12	SMESG000017237.1	EIF3K	-4.68038206579984	1.1e-06	-3.46410161513775
2	MF	GO:0003743	translation initiation factor activity	12	SMESG000023215.1	AASDH	-6.79585928321977	1.1e-06	-3.46410161513775
3	MF	GO:0003743	translation initiation factor activity	12	SMESG000032625.1	EIF3E	-5.15842936260448	1.1e-06	-3.46410161513775
4	MF	GO:0003743	translation initiation factor activity	12	SMESG000070952.1	NA	-6.08293916302022	1.1e-06	-3.46410161513775
5	MF	GO:0003743	translation initiation factor activity	12	SMESG000071163.1	NA	-4.83650126771712	1.1e-06	-3.46410161513775
6	MF	GO:0003743	translation initiation factor activity	12	SMESG000071190.1	NA	-4.83650126771712	1.1e-06	-3.46410161513775
7	MF	GO:0003743	translation initiation factor activity	12	SMESG000071201.1	NA	-4.83650126771712	1.1e-06	-3.46410161513775
8	MF	GO:0003743	translation initiation factor activity	12	SMESG000071212.1	NA	-4.83650126771712	1.1e-06	-3.46410161513775
9	MF	GO:0003743	translation initiation factor activity	12	SMESG000071223.1	NA	-4.83650126771712	1.1e-06	-3.46410161513775
10	MF	GO:0003743	translation initiation factor activity	12	SMESG000071234.1	NA	-4.83650126771712	1.1e-06	-3.46410161513775
11	MF	GO:0003743	translation initiation factor activity	12	SMESG000071245.1	NA	-4.83650126771712	1.1e-06	-3.46410161513775
12	MF	GO:0003743	translation initiation factor activity	12	SMESG000071256.1	NA	-5.9266990766887	1.1e-06	-3.46410161513775
13	MF	GO:0031996	thioesterase binding	8	SMESG000000294.1	TRAF4	-4.41119543298445	0.0011	-2.82842712474619
14	MF	GO:0031996	thioesterase binding	8	SMESG000022691.1	TRAF4	-5.64385618977472	0.0011	-2.82842712474619
15	MF	GO:0031996	thioesterase binding	8	SMESG000025566.1	TRAF3	-6.26534456652099	0.0011	-2.82842712474619
16	MF	GO:0031996	thioesterase binding	8	SMESG000026628.1	TRAF3	-4.41119543298445	0.0011	-2.82842712474619
17	MF	GO:0031996	thioesterase binding	8	SMESG000027149.1	TRAF6	-5.0350469470992	0.0011	-2.82842712474619
18	MF	GO:0031996	thioesterase binding	8	SMESG000027263.1	TRAF5	-4.57346686188333	0.0011	-2.82842712474619
19	MF	GO:0031996	thioesterase binding	8	SMESG000049740.1	TRAF4	-5.87832144341175	0.0011	-2.82842712474619
20	MF	GO:0031996	thioesterase binding	8	SMESG000070155.1	TRAF6	-5.05889368905357	0.0011	-2.82842712474619
21	MF	GO:0003964	RNA-directed DNA polymerase activity	3	SMESG000001131.1	NA	-4.44222232860507	0.006	-1.73205080756888
22	MF	GO:0003964	RNA-directed DNA polymerase activity	3	SMESG000030052.1	NA	-3.85725982788392	0.006	-1.73205080756888
23	MF	GO:0003964	RNA-directed DNA polymerase activity	3	SMESG000041246.1	NA	-5.87832144341175	0.006	-1.73205080756888
24	MF	GO:0008270	zinc ion binding	21	SMESG000000294.1	TRAF4	-4.41119543298445	0.0072	-4.58257569495584
25	MF	GO:0008270	zinc ion binding	21	SMESG000000302.1	NA	-5.01158797427521	0.0072	-4.58257569495584
26	MF	GO:0008270	zinc ion binding	21	SMESG000001131.1	NA	-4.44222232860507	0.0072	-4.58257569495584
27	MF	GO:0008270	zinc ion binding	21	SMESG000001673.1	USP5	-5.50635266602479	0.0072	-4.58257569495584
28	MF	GO:0008270	zinc ion binding	21	SMESG000017110.1	RNF7	-6.30800571865499	0.0072	-4.58257569495584
29	MF	GO:0008270	zinc ion binding	21	SMESG000018139.1	MAN2A1	-6.05889368905357	0.0072	-4.58257569495584
30	MF	GO:0008270	zinc ion binding	21	SMESG000022691.1	TRAF4	-5.64385618977472	0.0072	-4.58257569495584
31	MF	GO:0008270	zinc ion binding	21	SMESG000025566.1	TRAF3	-6.26534456652099	0.0072	-4.58257569495584
32	MF	GO:0008270	zinc ion binding	21	SMESG000026628.1	TRAF3	-4.41119543298445	0.0072	-4.58257569495584
33	MF	GO:0008270	zinc ion binding	21	SMESG000027149.1	TRAF6	-5.0350469470992	0.0072	-4.58257569495584
34	MF	GO:0008270	zinc ion binding	21	SMESG000027263.1	TRAF5	-4.57346686188333	0.0072	-4.58257569495584
35	MF	GO:0008270	zinc ion binding	21	SMESG000030052.1	NA	-3.85725982788392	0.0072	-4.58257569495584
36	MF	GO:0008270	zinc ion binding	21	SMESG000041246.1	NA	-5.87832144341175	0.0072	-4.58257569495584
37	MF	GO:0008270	zinc ion binding	21	SMESG000049740.1	TRAF4	-5.87832144341175	0.0072	-4.58257569495584
38	MF	GO:0008270	zinc ion binding	21	SMESG000054330.1	CA10	-5.6279146459057	0.0072	-4.58257569495584
39	MF	GO:0008270	zinc ion binding	21	SMESG000067101.1	LNX2	-4.79585928321978	0.0072	-4.58257569495584
40	MF	GO:0008270	zinc ion binding	21	SMESG000070155.1	TRAF6	-5.05889368905357	0.0072	-4.58257569495584
41	MF	GO:0008270	zinc ion binding	21	SMESG000070974.1	NA	-3.83650126771712	0.0072	-4.58257569495584
42	MF	GO:0008270	zinc ion binding	21	SMESG000071570.1	PRKCB	-6.32192809488736	0.0072	-4.58257569495584
43	MF	GO:0008270	zinc ion binding	21	SMESG000072791.1	ASTL	-4.35107444054688	0.0072	-4.58257569495584
44	MF	GO:0008270	zinc ion binding	21	SMESG000080868.1	ZPR1	-4.29335894269059	0.0072	-4.58257569495584
45	MF	GO:0019003	GDP binding	3	SMESG000014290.1	RAB7A	-6.40751665060635	0.0148	-1.73205080756888
46	MF	GO:0019003	GDP binding	3	SMESG000017457.1	RAB2A	-4.608232280044	0.0148	-1.73205080756888
47	MF	GO:0019003	GDP binding	3	SMESG000044147.1	RAB4A	-3.92139016530364	0.0148	-1.73205080756888
48	MF	GO:0043022	ribosome binding	3	SMESG000017237.1	EIF3K	-4.68038206579984	0.0193	-1.73205080756888
49	MF	GO:0043022	ribosome binding	3	SMESG000023215.1	AASDH	-6.79585928321977	0.0193	-1.73205080756888
50	MF	GO:0043022	ribosome binding	3	SMESG000033571.1	RICTOR	-4.53951952995999	0.0193	-1.73205080756888
51	MF	GO:0043021	ribonucleoprotein complex binding	4	SMESG000017237.1	EIF3K	-4.68038206579984	0.0201	-2
52	MF	GO:0043021	ribonucleoprotein complex binding	4	SMESG000023215.1	AASDH	-6.79585928321977	0.0201	-2
53	MF	GO:0043021	ribonucleoprotein complex binding	4	SMESG000033571.1	RICTOR	-4.53951952995999	0.0201	-2
54	MF	GO:0043021	ribonucleoprotein complex binding	4	SMESG000058066.1	YBX1	-4.53951952995999	0.0201	-2
55	MF	GO:0031625	ubiquitin protein ligase binding	8	SMESG000000294.1	TRAF4	-4.41119543298445	0.0552	-2.82842712474619
56	MF	GO:0031625	ubiquitin protein ligase binding	8	SMESG000022691.1	TRAF4	-5.64385618977472	0.0552	-2.82842712474619
57	MF	GO:0031625	ubiquitin protein ligase binding	8	SMESG000025566.1	TRAF3	-6.26534456652099	0.0552	-2.82842712474619
58	MF	GO:0031625	ubiquitin protein ligase binding	8	SMESG000026628.1	TRAF3	-4.41119543298445	0.0552	-2.82842712474619
59	MF	GO:0031625	ubiquitin protein ligase binding	8	SMESG000027149.1	TRAF6	-5.0350469470992	0.0552	-2.82842712474619
60	MF	GO:0031625	ubiquitin protein ligase binding	8	SMESG000027263.1	TRAF5	-4.57346686188333	0.0552	-2.82842712474619
61	MF	GO:0031625	ubiquitin protein ligase binding	8	SMESG000049740.1	TRAF4	-5.87832144341175	0.0552	-2.82842712474619
62	MF	GO:0031625	ubiquitin protein ligase binding	8	SMESG000070155.1	TRAF6	-5.05889368905357	0.0552	-2.82842712474619
63	MF	GO:0044389	ubiquitin-like protein ligase binding	8	SMESG000000294.1	TRAF4	-4.41119543298445	0.0552	-2.82842712474619
64	MF	GO:0044389	ubiquitin-like protein ligase binding	8	SMESG000022691.1	TRAF4	-5.64385618977472	0.0552	-2.82842712474619
65	MF	GO:0044389	ubiquitin-like protein ligase binding	8	SMESG000025566.1	TRAF3	-6.26534456652099	0.0552	-2.82842712474619
66	MF	GO:0044389	ubiquitin-like protein ligase binding	8	SMESG000026628.1	TRAF3	-4.41119543298445	0.0552	-2.82842712474619
67	MF	GO:0044389	ubiquitin-like protein ligase binding	8	SMESG000027149.1	TRAF6	-5.0350469470992	0.0552	-2.82842712474619
68	MF	GO:0044389	ubiquitin-like protein ligase binding	8	SMESG000027263.1	TRAF5	-4.57346686188333	0.0552	-2.82842712474619
69	MF	GO:0044389	ubiquitin-like protein ligase binding	8	SMESG000049740.1	TRAF4	-5.87832144341175	0.0552	-2.82842712474619
70	MF	GO:0044389	ubiquitin-like protein ligase binding	8	SMESG000070155.1	TRAF6	-5.05889368905357	0.0552	-2.82842712474619
71	MF	GO:0019787	ubiquitin-like protein transferase activity	11	SMESG000000294.1	TRAF4	-4.41119543298445	0.0611	-3.3166247903554
72	MF	GO:0019787	ubiquitin-like protein transferase activity	11	SMESG000000302.1	NA	-5.01158797427521	0.0611	-3.3166247903554
73	MF	GO:0019787	ubiquitin-like protein transferase activity	11	SMESG000017110.1	RNF7	-6.30800571865499	0.0611	-3.3166247903554
74	MF	GO:0019787	ubiquitin-like protein transferase activity	11	SMESG000022691.1	TRAF4	-5.64385618977472	0.0611	-3.3166247903554
75	MF	GO:0019787	ubiquitin-like protein transferase activity	11	SMESG000025566.1	TRAF3	-6.26534456652099	0.0611	-3.3166247903554
76	MF	GO:0019787	ubiquitin-like protein transferase activity	11	SMESG000026628.1	TRAF3	-4.41119543298445	0.0611	-3.3166247903554
77	MF	GO:0019787	ubiquitin-like protein transferase activity	11	SMESG000027149.1	TRAF6	-5.0350469470992	0.0611	-3.3166247903554
78	MF	GO:0019787	ubiquitin-like protein transferase activity	11	SMESG000027263.1	TRAF5	-4.57346686188333	0.0611	-3.3166247903554
79	MF	GO:0019787	ubiquitin-like protein transferase activity	11	SMESG000049740.1	TRAF4	-5.87832144341175	0.0611	-3.3166247903554
80	MF	GO:0019787	ubiquitin-like protein transferase activity	11	SMESG000062065.1	TMEM189-UBE2V1	-5.64385618977472	0.0611	-3.3166247903554
81	MF	GO:0019787	ubiquitin-like protein transferase activity	11	SMESG000070155.1	TRAF6	-5.05889368905357	0.0611	-3.3166247903554
82	MF	GO:0019900	kinase binding	10	SMESG000000294.1	TRAF4	-4.41119543298445	0.0655	-3.16227766016838
83	MF	GO:0019900	kinase binding	10	SMESG000015163.1	MOB1B	-4.79585928321978	0.0655	-3.16227766016838
84	MF	GO:0019900	kinase binding	10	SMESG000022691.1	TRAF4	-5.64385618977472	0.0655	-3.16227766016838
85	MF	GO:0019900	kinase binding	10	SMESG000025566.1	TRAF3	-6.26534456652099	0.0655	-3.16227766016838
86	MF	GO:0019900	kinase binding	10	SMESG000026628.1	TRAF3	-4.41119543298445	0.0655	-3.16227766016838
87	MF	GO:0019900	kinase binding	10	SMESG000027149.1	TRAF6	-5.0350469470992	0.0655	-3.16227766016838
88	MF	GO:0019900	kinase binding	10	SMESG000027263.1	TRAF5	-4.57346686188333	0.0655	-3.16227766016838
89	MF	GO:0019900	kinase binding	10	SMESG000035939.1	PARN	-6.05889368905357	0.0655	-3.16227766016838
90	MF	GO:0019900	kinase binding	10	SMESG000049740.1	TRAF4	-5.87832144341175	0.0655	-3.16227766016838
91	MF	GO:0019900	kinase binding	10	SMESG000070155.1	TRAF6	-5.05889368905357	0.0655	-3.16227766016838
92	MF	GO:0004867	serine-type endopeptidase inhibitor activity	2	SMESG000037994.1	EPPIN-WFDC6	-4.18442457113743	0.0686	-1.41421356237309
93	MF	GO:0004867	serine-type endopeptidase inhibitor activity	2	SMESG000038052.1	TFPI	-3.98850436116217	0.0686	-1.41421356237309
94	MF	GO:0019905	syntaxin binding	2	SMESG000019983.1	NSF	-4.79585928321978	0.0686	-1.41421356237309
95	MF	GO:0019905	syntaxin binding	2	SMESG000044147.1	RAB4A	-3.92139016530364	0.0686	-1.41421356237309
96	MF	GO:0000149	SNARE binding	2	SMESG000019983.1	NSF	-4.79585928321978	0.0789	-1.41421356237309
97	MF	GO:0000149	SNARE binding	2	SMESG000044147.1	RAB4A	-3.92139016530364	0.0789	-1.41421356237309
98	MF	GO:0016829	lyase activity	5	SMESG000019570.1	NA	-4.96578428466209	0.0827	-2.23606797749979
99	MF	GO:0016829	lyase activity	5	SMESG000054330.1	CA10	-5.6279146459057	0.0827	-2.23606797749979
100	MF	GO:0016829	lyase activity	5	SMESG000054395.1	CTH	-4.13289427049734	0.0827	-2.23606797749979
101	MF	GO:0016829	lyase activity	5	SMESG000062868.1	PCK2	-4.608232280044	0.0827	-2.23606797749979
102	MF	GO:0016829	lyase activity	5	SMESG000081287.1	PCBD2	-5.64385618977472	0.0827	-2.23606797749979
103	MF	GO:0008242	omega peptidase activity	2	SMESG000001673.1	USP5	-5.50635266602479	0.0897	-1.41421356237309
104	MF	GO:0008242	omega peptidase activity	2	SMESG000063552.1	JOSD2	-4.92139016530363	0.0897	-1.41421356237309
105	MF	GO:0140101	catalytic activity, acting on a tRNA	3	SMESG000023004.1	VARS,VARS2	-5.44222232860507	0.0967	-1.73205080756888
106	MF	GO:0140101	catalytic activity, acting on a tRNA	3	SMESG000055316.1	GARS	-5.05889368905357	0.0967	-1.73205080756888
107	MF	GO:0140101	catalytic activity, acting on a tRNA	3	SMESG000067798.1	GATC	-5.44222232860507	0.0967	-1.73205080756888
108	MF	GO:0019901	protein kinase binding	9	SMESG000000294.1	TRAF4	-4.41119543298445	0.0968	-3
109	MF	GO:0019901	protein kinase binding	9	SMESG000022691.1	TRAF4	-5.64385618977472	0.0968	-3
110	MF	GO:0019901	protein kinase binding	9	SMESG000025566.1	TRAF3	-6.26534456652099	0.0968	-3
111	MF	GO:0019901	protein kinase binding	9	SMESG000026628.1	TRAF3	-4.41119543298445	0.0968	-3
112	MF	GO:0019901	protein kinase binding	9	SMESG000027149.1	TRAF6	-5.0350469470992	0.0968	-3
113	MF	GO:0019901	protein kinase binding	9	SMESG000027263.1	TRAF5	-4.57346686188333	0.0968	-3
114	MF	GO:0019901	protein kinase binding	9	SMESG000035939.1	PARN	-6.05889368905357	0.0968	-3
115	MF	GO:0019901	protein kinase binding	9	SMESG000049740.1	TRAF4	-5.87832144341175	0.0968	-3
116	MF	GO:0019901	protein kinase binding	9	SMESG000070155.1	TRAF6	-5.05889368905357	0.0968	-3
117	MF	GO:0004842	ubiquitin-protein transferase activity	10	SMESG000000294.1	TRAF4	-4.41119543298445	0.1032	-3.16227766016838
118	MF	GO:0004842	ubiquitin-protein transferase activity	10	SMESG000000302.1	NA	-5.01158797427521	0.1032	-3.16227766016838
119	MF	GO:0004842	ubiquitin-protein transferase activity	10	SMESG000022691.1	TRAF4	-5.64385618977472	0.1032	-3.16227766016838
120	MF	GO:0004842	ubiquitin-protein transferase activity	10	SMESG000025566.1	TRAF3	-6.26534456652099	0.1032	-3.16227766016838
121	MF	GO:0004842	ubiquitin-protein transferase activity	10	SMESG000026628.1	TRAF3	-4.41119543298445	0.1032	-3.16227766016838
122	MF	GO:0004842	ubiquitin-protein transferase activity	10	SMESG000027149.1	TRAF6	-5.0350469470992	0.1032	-3.16227766016838
123	MF	GO:0004842	ubiquitin-protein transferase activity	10	SMESG000027263.1	TRAF5	-4.57346686188333	0.1032	-3.16227766016838
124	MF	GO:0004842	ubiquitin-protein transferase activity	10	SMESG000049740.1	TRAF4	-5.87832144341175	0.1032	-3.16227766016838
125	MF	GO:0004842	ubiquitin-protein transferase activity	10	SMESG000062065.1	TMEM189-UBE2V1	-5.64385618977472	0.1032	-3.16227766016838
126	MF	GO:0004842	ubiquitin-protein transferase activity	10	SMESG000070155.1	TRAF6	-5.05889368905357	0.1032	-3.16227766016838
127	MF	GO:0030414	peptidase inhibitor activity	3	SMESG000037994.1	EPPIN-WFDC6	-4.18442457113743	0.1078	-1.73205080756888
128	MF	GO:0030414	peptidase inhibitor activity	3	SMESG000038052.1	TFPI	-3.98850436116217	0.1078	-1.73205080756888
129	MF	GO:0030414	peptidase inhibitor activity	3	SMESG000066259.1	R3HDML	-4.57346686188333	0.1078	-1.73205080756888
130	MF	GO:0016831	carboxy-lyase activity	2	SMESG000019570.1	NA	-4.96578428466209	0.1183	-1.41421356237309
131	MF	GO:0016831	carboxy-lyase activity	2	SMESG000062868.1	PCK2	-4.608232280044	0.1183	-1.41421356237309
132	MF	GO:0004866	endopeptidase inhibitor activity	2	SMESG000037994.1	EPPIN-WFDC6	-4.18442457113743	0.1183	-1.41421356237309
133	MF	GO:0004866	endopeptidase inhibitor activity	2	SMESG000038052.1	TFPI	-3.98850436116217	0.1183	-1.41421356237309
134	MF	GO:0008168	methyltransferase activity	4	SMESG000014287.1	TRMT13	-3.87832144341175	0.1298	-2
135	MF	GO:0008168	methyltransferase activity	4	SMESG000017273.1	PRMT8	-4.92139016530363	0.1298	-2
136	MF	GO:0008168	methyltransferase activity	4	SMESG000021268.1	NA	-6.26748031086499	0.1298	-2
137	MF	GO:0008168	methyltransferase activity	4	SMESG000070863.1	METTL2A	-5.32192809488736	0.1298	-2
138	MF	GO:0016836	hydro-lyase activity	2	SMESG000054330.1	CA10	-5.6279146459057	0.1365	-1.41421356237309
139	MF	GO:0016836	hydro-lyase activity	2	SMESG000081287.1	PCBD2	-5.64385618977472	0.1365	-1.41421356237309
140	MF	GO:0016875	ligase activity, forming carbon-oxygen bonds	2	SMESG000023004.1	VARS,VARS2	-5.44222232860507	0.1552	-1.41421356237309
141	MF	GO:0016875	ligase activity, forming carbon-oxygen bonds	2	SMESG000055316.1	GARS	-5.05889368905357	0.1552	-1.41421356237309
142	MF	GO:0016830	carbon-carbon lyase activity	2	SMESG000019570.1	NA	-4.96578428466209	0.1552	-1.41421356237309
143	MF	GO:0016830	carbon-carbon lyase activity	2	SMESG000062868.1	PCK2	-4.608232280044	0.1552	-1.41421356237309
144	MF	GO:0016835	carbon-oxygen lyase activity	2	SMESG000054330.1	CA10	-5.6279146459057	0.1552	-1.41421356237309
145	MF	GO:0016835	carbon-oxygen lyase activity	2	SMESG000081287.1	PCBD2	-5.64385618977472	0.1552	-1.41421356237309
146	MF	GO:0030165	PDZ domain binding	2	SMESG000019983.1	NSF	-4.79585928321978	0.1552	-1.41421356237309
147	MF	GO:0030165	PDZ domain binding	2	SMESG000067101.1	LNX2	-4.79585928321978	0.1552	-1.41421356237309
148	MF	GO:0004812	aminoacyl-tRNA ligase activity	2	SMESG000023004.1	VARS,VARS2	-5.44222232860507	0.1552	-1.41421356237309
149	MF	GO:0004812	aminoacyl-tRNA ligase activity	2	SMESG000055316.1	GARS	-5.05889368905357	0.1552	-1.41421356237309
150	MF	GO:0061134	peptidase regulator activity	3	SMESG000037994.1	EPPIN-WFDC6	-4.18442457113743	0.1565	-1.73205080756888
151	MF	GO:0061134	peptidase regulator activity	3	SMESG000038052.1	TFPI	-3.98850436116217	0.1565	-1.73205080756888
152	MF	GO:0061134	peptidase regulator activity	3	SMESG000066259.1	R3HDML	-4.57346686188333	0.1565	-1.73205080756888
153	MF	GO:0061135	endopeptidase regulator activity	2	SMESG000037994.1	EPPIN-WFDC6	-4.18442457113743	0.1615	-1.41421356237309
154	MF	GO:0061135	endopeptidase regulator activity	2	SMESG000038052.1	TFPI	-3.98850436116217	0.1615	-1.41421356237309
155	MF	GO:0003723	RNA binding	25	SMESG000000168.1	TRA2B	-5.44222232860507	0.1617	-5
156	MF	GO:0003723	RNA binding	25	SMESG000001131.1	NA	-4.44222232860507	0.1617	-5
157	MF	GO:0003723	RNA binding	25	SMESG000008704.1	YBX1,YBX2	-4.57346686188333	0.1617	-5
158	MF	GO:0003723	RNA binding	25	SMESG000009812.1	DDX55	-5.10780328953452	0.1617	-5
159	MF	GO:0003723	RNA binding	25	SMESG000014464.1	SNRPA1	-4.608232280044	0.1617	-5
160	MF	GO:0003723	RNA binding	25	SMESG000017237.1	EIF3K	-4.68038206579984	0.1617	-5
161	MF	GO:0003723	RNA binding	25	SMESG000019591.1	XPOT	-5.10780328953452	0.1617	-5
162	MF	GO:0003723	RNA binding	25	SMESG000023215.1	AASDH	-6.79585928321977	0.1617	-5
163	MF	GO:0003723	RNA binding	25	SMESG000025559.1	XPO1	-4.26534456652099	0.1617	-5
164	MF	GO:0003723	RNA binding	25	SMESG000030052.1	NA	-3.85725982788392	0.1617	-5
165	MF	GO:0003723	RNA binding	25	SMESG000032625.1	EIF3E	-5.15842936260448	0.1617	-5
166	MF	GO:0003723	RNA binding	25	SMESG000035939.1	PARN	-6.05889368905357	0.1617	-5
167	MF	GO:0003723	RNA binding	25	SMESG000038843.1	DHX8	-5.32192809488736	0.1617	-5
168	MF	GO:0003723	RNA binding	25	SMESG000041246.1	NA	-5.87832144341175	0.1617	-5
169	MF	GO:0003723	RNA binding	25	SMESG000058066.1	YBX1	-4.53951952995999	0.1617	-5
170	MF	GO:0003723	RNA binding	25	SMESG000070952.1	NA	-6.08293916302022	0.1617	-5
171	MF	GO:0003723	RNA binding	25	SMESG000071163.1	NA	-4.83650126771712	0.1617	-5
172	MF	GO:0003723	RNA binding	25	SMESG000071190.1	NA	-4.83650126771712	0.1617	-5
173	MF	GO:0003723	RNA binding	25	SMESG000071201.1	NA	-4.83650126771712	0.1617	-5
174	MF	GO:0003723	RNA binding	25	SMESG000071212.1	NA	-4.83650126771712	0.1617	-5
175	MF	GO:0003723	RNA binding	25	SMESG000071223.1	NA	-4.83650126771712	0.1617	-5
176	MF	GO:0003723	RNA binding	25	SMESG000071234.1	NA	-4.83650126771712	0.1617	-5
177	MF	GO:0003723	RNA binding	25	SMESG000071245.1	NA	-4.83650126771712	0.1617	-5
178	MF	GO:0003723	RNA binding	25	SMESG000071256.1	NA	-5.9266990766887	0.1617	-5
179	MF	GO:0003723	RNA binding	25	SMESG000081727.1	SNRPG	-4.13289427049734	0.1617	-5
180	MF	GO:0016741	transferase activity, transferring one-carbon groups	4	SMESG000014287.1	TRMT13	-3.87832144341175	0.1629	-2
181	MF	GO:0016741	transferase activity, transferring one-carbon groups	4	SMESG000017273.1	PRMT8	-4.92139016530363	0.1629	-2
182	MF	GO:0016741	transferase activity, transferring one-carbon groups	4	SMESG000021268.1	NA	-6.26748031086499	0.1629	-2
183	MF	GO:0016741	transferase activity, transferring one-carbon groups	4	SMESG000070863.1	METTL2A	-5.32192809488736	0.1629	-2
184	MF	GO:0005313	L-glutamate transmembrane transporter activity	1	SMESG000017104.1	SLC7A11	-4.96578428466209	0.1661	-1
185	MF	GO:0032036	myosin heavy chain binding	1	SMESG000042402.1	CALM1	-5.36602478201285	0.1661	-1
186	MF	GO:0005225	volume-sensitive anion channel activity	1	SMESG000016290.1	BEST3,BEST4	-4.608232280044	0.1812	-1
187	MF	GO:0000175	3'-5'-exoribonuclease activity	1	SMESG000035939.1	PARN	-6.05889368905357	0.1812	-1
188	MF	GO:0015172	acidic amino acid transmembrane transporter activity	1	SMESG000017104.1	SLC7A11	-4.96578428466209	0.1812	-1
189	MF	GO:0072320	volume-sensitive chloride channel activity	1	SMESG000016290.1	BEST3,BEST4	-4.608232280044	0.1812	-1
190	MF	GO:0005451	monovalent cation:proton antiporter activity	1	SMESG000035898.1	SLC9A8	-5.32192809488736	0.1812	-1
191	MF	GO:0008234	cysteine-type peptidase activity	3	SMESG000001673.1	USP5	-5.50635266602479	0.1831	-1.73205080756888
192	MF	GO:0008234	cysteine-type peptidase activity	3	SMESG000053594.1	ADGB	-6.01158797427521	0.1831	-1.73205080756888
193	MF	GO:0008234	cysteine-type peptidase activity	3	SMESG000063552.1	JOSD2	-4.92139016530363	0.1831	-1.73205080756888
194	MF	GO:0015297	antiporter activity	2	SMESG000017104.1	SLC7A11	-4.96578428466209	0.1873	-1.41421356237309
195	MF	GO:0015297	antiporter activity	2	SMESG000035898.1	SLC9A8	-5.32192809488736	0.1873	-1.41421356237309
196	MF	GO:0015399	primary active transmembrane transporter activity	4	SMESG000015422.1	NDUFA8	-5.0350469470992	0.1951	-2
197	MF	GO:0015399	primary active transmembrane transporter activity	4	SMESG000026655.1	ANK3	-3.21089678249862	0.1951	-2
198	MF	GO:0015399	primary active transmembrane transporter activity	4	SMESG000065819.1	ABCA10	-5.57346686188333	0.1951	-2
199	MF	GO:0015399	primary active transmembrane transporter activity	4	SMESG000071416.1	ATP1B1	-4.01158797427521	0.1951	-2
200	MF	GO:0016884	carbon-nitrogen ligase activity, with glutamine as amido-N-donor	1	SMESG000067798.1	GATC	-5.44222232860507	0.1959	-1
201	MF	GO:0031593	polyubiquitin modification-dependent protein binding	1	SMESG000009924.1	VCP	-4.47393118833241	0.1959	-1
202	MF	GO:0022884	macromolecule transmembrane transporter activity	1	SMESG000026655.1	ANK3	-3.21089678249862	0.1959	-1
203	MF	GO:0016799	hydrolase activity, hydrolyzing N-glycosyl compounds	1	SMESG000018139.1	MAN2A1	-6.05889368905357	0.1959	-1
204	MF	GO:0043422	protein kinase B binding	1	SMESG000027149.1	TRAF6	-5.0350469470992	0.1959	-1
205	MF	GO:0043176	amine binding	1	SMESG000075748.1	HTR1A	-5.23837751892072	0.1959	-1
206	MF	GO:0004197	cysteine-type endopeptidase activity	2	SMESG000001673.1	USP5	-5.50635266602479	0.207	-1.41421356237309
207	MF	GO:0004197	cysteine-type endopeptidase activity	2	SMESG000053594.1	ADGB	-6.01158797427521	0.207	-1.41421356237309
208	MF	GO:0004222	metalloendopeptidase activity	2	SMESG000014187.1	YME1L1	-5.96578428466209	0.207	-1.41421356237309
209	MF	GO:0004222	metalloendopeptidase activity	2	SMESG000072791.1	ASTL	-4.35107444054688	0.207	-1.41421356237309
210	MF	GO:0001965	G-protein alpha-subunit binding	1	SMESG000075748.1	HTR1A	-5.23837751892072	0.2104	-1
211	MF	GO:0030374	nuclear receptor coactivator activity	1	SMESG000065509.1	MED14	-4.10780328953451	0.2104	-1
212	MF	GO:0072349	modified amino acid transmembrane transporter activity	1	SMESG000017104.1	SLC7A11	-4.96578428466209	0.2104	-1
213	MF	GO:0016874	ligase activity	7	SMESG000023004.1	VARS,VARS2	-5.44222232860507	0.2129	-2.64575131106459
214	MF	GO:0016874	ligase activity	7	SMESG000025566.1	TRAF3	-6.26534456652099	0.2129	-2.64575131106459
215	MF	GO:0016874	ligase activity	7	SMESG000026628.1	TRAF3	-4.41119543298445	0.2129	-2.64575131106459
216	MF	GO:0016874	ligase activity	7	SMESG000027263.1	TRAF5	-4.57346686188333	0.2129	-2.64575131106459
217	MF	GO:0016874	ligase activity	7	SMESG000049740.1	TRAF4	-5.87832144341175	0.2129	-2.64575131106459
218	MF	GO:0016874	ligase activity	7	SMESG000055316.1	GARS	-5.05889368905357	0.2129	-2.64575131106459
219	MF	GO:0016874	ligase activity	7	SMESG000067798.1	GATC	-5.44222232860507	0.2129	-2.64575131106459
220	MF	GO:0019903	protein phosphatase binding	2	SMESG000002146.1	RAPH1	-3.77595972578207	0.2136	-1.41421356237309
221	MF	GO:0019903	protein phosphatase binding	2	SMESG000009924.1	VCP	-4.47393118833241	0.2136	-1.41421356237309
222	MF	GO:0047485	protein N-terminus binding	2	SMESG000027149.1	TRAF6	-5.0350469470992	0.2203	-1.41421356237309
223	MF	GO:0047485	protein N-terminus binding	2	SMESG000032625.1	EIF3E	-5.15842936260448	0.2203	-1.41421356237309
224	MF	GO:0019209	kinase activator activity	1	SMESG000015163.1	MOB1B	-4.79585928321978	0.2246	-1
225	MF	GO:0004697	protein kinase C activity	1	SMESG000071570.1	PRKCB	-6.32192809488736	0.2246	-1
226	MF	GO:0052689	carboxylic ester hydrolase activity	2	SMESG000023004.1	VARS,VARS2	-5.44222232860507	0.2336	-1.41421356237309
227	MF	GO:0052689	carboxylic ester hydrolase activity	2	SMESG000055483.1	ESD	-4.57346686188333	0.2336	-1.41421356237309
228	MF	GO:0019213	deacetylase activity	1	SMESG000055483.1	ESD	-4.57346686188333	0.2386	-1
229	MF	GO:0005048	signal sequence binding	1	SMESG000078177.1	PEX13	-5.96578428466209	0.2386	-1
230	MF	GO:0035255	ionotropic glutamate receptor binding	1	SMESG000044147.1	RAB4A	-3.92139016530364	0.2386	-1
231	MF	GO:0035173	histone kinase activity	1	SMESG000071570.1	PRKCB	-6.32192809488736	0.2386	-1
232	MF	GO:0004993	G protein-coupled serotonin receptor activity	1	SMESG000075748.1	HTR1A	-5.23837751892072	0.2386	-1
233	MF	GO:0099589	serotonin receptor activity	1	SMESG000075748.1	HTR1A	-5.23837751892072	0.2386	-1
234	MF	GO:0051117	ATPase binding	1	SMESG000044147.1	RAB4A	-3.92139016530364	0.2386	-1
235	MF	GO:0042626	ATPase-coupled transmembrane transporter activity	3	SMESG000026655.1	ANK3	-3.21089678249862	0.244	-1.73205080756888
236	MF	GO:0042626	ATPase-coupled transmembrane transporter activity	3	SMESG000065819.1	ABCA10	-5.57346686188333	0.244	-1.73205080756888
237	MF	GO:0042626	ATPase-coupled transmembrane transporter activity	3	SMESG000071416.1	ATP1B1	-4.01158797427521	0.244	-1.73205080756888
238	MF	GO:0005253	anion channel activity	2	SMESG000016290.1	BEST3,BEST4	-4.608232280044	0.247	-1.41421356237309
239	MF	GO:0005253	anion channel activity	2	SMESG000016291.1	BEST3	-6.05889368905357	0.247	-1.41421356237309
240	MF	GO:0005391	P-type sodium:potassium-exchanging transporter activity	1	SMESG000071416.1	ATP1B1	-4.01158797427521	0.2523	-1
241	MF	GO:0008554	P-type sodium transporter activity	1	SMESG000071416.1	ATP1B1	-4.01158797427521	0.2523	-1
242	MF	GO:0008556	P-type potassium transmembrane transporter activity	1	SMESG000071416.1	ATP1B1	-4.01158797427521	0.2523	-1
243	MF	GO:0015299	solute:proton antiporter activity	1	SMESG000035898.1	SLC9A8	-5.32192809488736	0.2658	-1
244	MF	GO:0005525	GTP binding	9	SMESG000014290.1	RAB7A	-6.40751665060635	0.2709	-3
245	MF	GO:0005525	GTP binding	9	SMESG000017457.1	RAB2A	-4.608232280044	0.2709	-3
246	MF	GO:0005525	GTP binding	9	SMESG000019570.1	NA	-4.96578428466209	0.2709	-3
247	MF	GO:0005525	GTP binding	9	SMESG000021502.1	DNM1	-5.23786383009889	0.2709	-3
248	MF	GO:0005525	GTP binding	9	SMESG000035807.1	NKIRAS1	-4.608232280044	0.2709	-3
249	MF	GO:0005525	GTP binding	9	SMESG000040169.1	MOCS1	-5.96578428466209	0.2709	-3
250	MF	GO:0005525	GTP binding	9	SMESG000044147.1	RAB4A	-3.92139016530364	0.2709	-3
251	MF	GO:0005525	GTP binding	9	SMESG000055638.1	ARFRP1	-5.21089678249862	0.2709	-3
252	MF	GO:0005525	GTP binding	9	SMESG000062868.1	PCK2	-4.608232280044	0.2709	-3
253	MF	GO:0035254	glutamate receptor binding	1	SMESG000044147.1	RAB4A	-3.92139016530364	0.2791	-1
254	MF	GO:0016782	transferase activity, transferring sulphur-containing groups	1	SMESG000064827.1	URM1	-3.85725982788392	0.2791	-1
255	MF	GO:0044877	protein-containing complex binding	5	SMESG000003841.1	ARPC4	-7.22881869049588	0.2845	-2.23606797749979
256	MF	GO:0044877	protein-containing complex binding	5	SMESG000017237.1	EIF3K	-4.68038206579984	0.2845	-2.23606797749979
257	MF	GO:0044877	protein-containing complex binding	5	SMESG000023215.1	AASDH	-6.79585928321977	0.2845	-2.23606797749979
258	MF	GO:0044877	protein-containing complex binding	5	SMESG000033571.1	RICTOR	-4.53951952995999	0.2845	-2.23606797749979
259	MF	GO:0044877	protein-containing complex binding	5	SMESG000058066.1	YBX1	-4.53951952995999	0.2845	-2.23606797749979
260	MF	GO:0032561	guanyl ribonucleotide binding	9	SMESG000014290.1	RAB7A	-6.40751665060635	0.3029	-3
261	MF	GO:0032561	guanyl ribonucleotide binding	9	SMESG000017457.1	RAB2A	-4.608232280044	0.3029	-3
262	MF	GO:0032561	guanyl ribonucleotide binding	9	SMESG000019570.1	NA	-4.96578428466209	0.3029	-3
263	MF	GO:0032561	guanyl ribonucleotide binding	9	SMESG000021502.1	DNM1	-5.23786383009889	0.3029	-3
264	MF	GO:0032561	guanyl ribonucleotide binding	9	SMESG000035807.1	NKIRAS1	-4.608232280044	0.3029	-3
265	MF	GO:0032561	guanyl ribonucleotide binding	9	SMESG000040169.1	MOCS1	-5.96578428466209	0.3029	-3
266	MF	GO:0032561	guanyl ribonucleotide binding	9	SMESG000044147.1	RAB4A	-3.92139016530364	0.3029	-3
267	MF	GO:0032561	guanyl ribonucleotide binding	9	SMESG000055638.1	ARFRP1	-5.21089678249862	0.3029	-3
268	MF	GO:0032561	guanyl ribonucleotide binding	9	SMESG000062868.1	PCK2	-4.608232280044	0.3029	-3
269	MF	GO:0019001	guanyl nucleotide binding	9	SMESG000014290.1	RAB7A	-6.40751665060635	0.3029	-3
270	MF	GO:0019001	guanyl nucleotide binding	9	SMESG000017457.1	RAB2A	-4.608232280044	0.3029	-3
271	MF	GO:0019001	guanyl nucleotide binding	9	SMESG000019570.1	NA	-4.96578428466209	0.3029	-3
272	MF	GO:0019001	guanyl nucleotide binding	9	SMESG000021502.1	DNM1	-5.23786383009889	0.3029	-3
273	MF	GO:0019001	guanyl nucleotide binding	9	SMESG000035807.1	NKIRAS1	-4.608232280044	0.3029	-3
274	MF	GO:0019001	guanyl nucleotide binding	9	SMESG000040169.1	MOCS1	-5.96578428466209	0.3029	-3
275	MF	GO:0019001	guanyl nucleotide binding	9	SMESG000044147.1	RAB4A	-3.92139016530364	0.3029	-3
276	MF	GO:0019001	guanyl nucleotide binding	9	SMESG000055638.1	ARFRP1	-5.21089678249862	0.3029	-3
277	MF	GO:0019001	guanyl nucleotide binding	9	SMESG000062868.1	PCK2	-4.608232280044	0.3029	-3
278	MF	GO:0004402	histone acetyltransferase activity	1	SMESG000069806.1	TAF12	-4.13289427049734	0.3048	-1
279	MF	GO:0061733	peptide-lysine-N-acetyltransferase activity	1	SMESG000069806.1	TAF12	-4.13289427049734	0.3048	-1
280	MF	GO:0005507	copper ion binding	1	SMESG000017110.1	RNF7	-6.30800571865499	0.3048	-1
281	MF	GO:0140657	ATP-dependent activity	10	SMESG000003618.1	DDX43	-5.87832144341175	0.3049	-3.16227766016838
282	MF	GO:0140657	ATP-dependent activity	10	SMESG000009812.1	DDX55	-5.10780328953452	0.3049	-3.16227766016838
283	MF	GO:0140657	ATP-dependent activity	10	SMESG000009924.1	VCP	-4.47393118833241	0.3049	-3.16227766016838
284	MF	GO:0140657	ATP-dependent activity	10	SMESG000014187.1	YME1L1	-5.96578428466209	0.3049	-3.16227766016838
285	MF	GO:0140657	ATP-dependent activity	10	SMESG000019983.1	NSF	-4.79585928321978	0.3049	-3.16227766016838
286	MF	GO:0140657	ATP-dependent activity	10	SMESG000026655.1	ANK3	-3.21089678249862	0.3049	-3.16227766016838
287	MF	GO:0140657	ATP-dependent activity	10	SMESG000038843.1	DHX8	-5.32192809488736	0.3049	-3.16227766016838
288	MF	GO:0140657	ATP-dependent activity	10	SMESG000049144.1	DNAH5	-4.64385618977472	0.3049	-3.16227766016838
289	MF	GO:0140657	ATP-dependent activity	10	SMESG000065819.1	ABCA10	-5.57346686188333	0.3049	-3.16227766016838
290	MF	GO:0140657	ATP-dependent activity	10	SMESG000071416.1	ATP1B1	-4.01158797427521	0.3049	-3.16227766016838
291	MF	GO:0008757	S-adenosylmethionine-dependent methyltransferase activity	2	SMESG000017273.1	PRMT8	-4.92139016530363	0.3139	-1.41421356237309
292	MF	GO:0008757	S-adenosylmethionine-dependent methyltransferase activity	2	SMESG000070863.1	METTL2A	-5.32192809488736	0.3139	-1.41421356237309
293	MF	GO:0008137	NADH dehydrogenase (ubiquinone) activity	1	SMESG000015422.1	NDUFA8	-5.0350469470992	0.3174	-1
294	MF	GO:0140677	molecular function activator activity	1	SMESG000044147.1	RAB4A	-3.92139016530364	0.3174	-1
295	MF	GO:0046966	thyroid hormone receptor binding	1	SMESG000065509.1	MED14	-4.10780328953451	0.3174	-1
296	MF	GO:0050136	NADH dehydrogenase (quinone) activity	1	SMESG000015422.1	NDUFA8	-5.0350469470992	0.3174	-1
297	MF	GO:0017022	myosin binding	1	SMESG000042402.1	CALM1	-5.36602478201285	0.3174	-1
298	MF	GO:0003730	mRNA 3'-UTR binding	1	SMESG000058066.1	YBX1	-4.53951952995999	0.3174	-1
299	MF	GO:0003955	NAD(P)H dehydrogenase (quinone) activity	1	SMESG000015422.1	NDUFA8	-5.0350469470992	0.3174	-1
300	MF	GO:0019902	phosphatase binding	2	SMESG000002146.1	RAPH1	-3.77595972578207	0.3205	-1.41421356237309
301	MF	GO:0019902	phosphatase binding	2	SMESG000009924.1	VCP	-4.47393118833241	0.3205	-1.41421356237309
302	MF	GO:0140098	catalytic activity, acting on RNA	5	SMESG000023004.1	VARS,VARS2	-5.44222232860507	0.3234	-2.23606797749979
303	MF	GO:0140098	catalytic activity, acting on RNA	5	SMESG000035939.1	PARN	-6.05889368905357	0.3234	-2.23606797749979
304	MF	GO:0140098	catalytic activity, acting on RNA	5	SMESG000055316.1	GARS	-5.05889368905357	0.3234	-2.23606797749979
305	MF	GO:0140098	catalytic activity, acting on RNA	5	SMESG000065615.1	POLR2C	-4.57346686188333	0.3234	-2.23606797749979
306	MF	GO:0140098	catalytic activity, acting on RNA	5	SMESG000067798.1	GATC	-5.44222232860507	0.3234	-2.23606797749979
307	MF	GO:0034212	peptide N-acetyltransferase activity	1	SMESG000069806.1	TAF12	-4.13289427049734	0.3297	-1
308	MF	GO:0015491	cation:cation antiporter activity	1	SMESG000035898.1	SLC9A8	-5.32192809488736	0.3297	-1
309	MF	GO:0003755	peptidyl-prolyl cis-trans isomerase activity	1	SMESG000078014.1	FKBP6	-5.64385618977472	0.3297	-1
310	MF	GO:0003954	NADH dehydrogenase activity	1	SMESG000015422.1	NDUFA8	-5.0350469470992	0.3297	-1
311	MF	GO:0016859	cis-trans isomerase activity	1	SMESG000078014.1	FKBP6	-5.64385618977472	0.3297	-1
312	MF	GO:0016655	oxidoreductase activity, acting on NAD(P)H, quinone or similar compound as acceptor	1	SMESG000015422.1	NDUFA8	-5.0350469470992	0.3418	-1
313	MF	GO:0042054	histone methyltransferase activity	1	SMESG000017273.1	PRMT8	-4.92139016530363	0.3418	-1

## Sheet: Anterior_Genes
#Gene_ID	symbol
SMESG000038432.1	RPH3A,SYT11
SMESG000001734.1	LRRC4B
SMESG000010385.1	NA
SMESG000060879.1	NA
SMESG000064985.1	SPCS3
SMESG000033763.1	RBFOX1
SMESG000044313.1	NA
SMESG000027795.1	C12orf10
SMESG000013182.1	LDB3
SMESG000077398.1	PPP3CA
SMESG000025369.1	NA
SMESG000067835.1	NA
SMESG000022672.1	SLC30A3
SMESG000025482.1	SP4
SMESG000057564.1	PSIP1
SMESG000002091.1	ANKRD28,ANKRD52
SMESG000068734.1	NA
SMESG000060779.1	NA
SMESG000051765.1	FAM151B
SMESG000030180.1	RGL4
SMESG000061276.1	SH3GL3
SMESG000072407.1	DHDH
SMESG000002712.1	PCDH11Y
SMESG000043973.1	TULP2
SMESG000036618.1	USP40
SMESG000044305.1	UHRF1BP1L
SMESG000069323.1	NA
SMESG000068918.1	NA
SMESG000049231.1	NA
SMESG000035692.1	NA
SMESG000028865.1	AGRN,EGFLAM
SMESG000010509.1	PIP5K1C
SMESG000023794.1	NA
SMESG000012974.1	NA
SMESG000016386.1	KIF6
SMESG000067338.1	NA
SMESG000071539.1	STK4
SMESG000043489.1	RALBP1
SMESG000033489.1	RAPGEF2
SMESG000032743.1	MAPK3
SMESG000066867.1	NA
SMESG000049170.1	NA
SMESG000001303.1	EHD1
SMESG000009856.1	LPHN3
SMESG000051163.1	NA
SMESG000067002.1	PKD1L2
SMESG000014680.1	NA
SMESG000000740.1	HTR2A
SMESG000034191.1	NA
SMESG000006413.1	NA
SMESG000072115.1	NA
SMESG000044336.1	FMNL2
SMESG000060435.1	NA
SMESG000047002.1	NA
SMESG000012656.1	ETNPPL
SMESG000017198.1	QRFPR
SMESG000015156.1	NA
SMESG000081749.1	PANX3
SMESG000014118.1	CFAP46
SMESG000050309.1	NA
SMESG000009520.1	NA
SMESG000051168.1	NA
SMESG000044415.1	CPN2
SMESG000039485.1	NA
SMESG000023721.1	PRELID1
SMESG000065056.1	TRAPPC6B
SMESG000009974.1	ATP10A
SMESG000030077.1	RTN4R
SMESG000050479.1	PCLO
SMESG000037740.1	PLA2G15
SMESG000018250.1	PPAP2A
SMESG000010387.1	NA
SMESG000069385.1	NA
SMESG000056885.1	ABL1
SMESG000003800.1	NA
SMESG000051762.1	NA
SMESG000069115.1	NA
SMESG000037963.1	SARAF
SMESG000057601.1	USP26
SMESG000014533.1	PKN2
SMESG000065432.1	SARM1
SMESG000027290.1	NA
SMESG000068915.1	NA
SMESG000002801.1	IGF2BP1,IGF2BP3
SMESG000065926.1	NA
SMESG000064049.1	GRM1
SMESG000011108.1	NA
SMESG000055799.1	KIAA0513
SMESG000001313.1	TULP4
SMESG000017387.1	PPP1R9B
SMESG000035913.1	NA
SMESG000005384.1	EGR1
SMESG000023796.1	NA
SMESG000045114.1	IVNS1ABP
SMESG000070537.1	NA
SMESG000051523.1	ABLIM1
SMESG000079495.1	NA
SMESG000070650.1	EPS8L1
SMESG000025206.1	GALNT1
SMESG000011575.1	NA
SMESG000076890.1	SDF2
SMESG000032745.1	PANX3
SMESG000081746.1	NA
SMESG000044682.1	MPEG1
SMESG000019858.1	KIAA0226
SMESG000049172.1	NA
SMESG000020576.1	KIDINS220
SMESG000051165.1	NA
SMESG000066856.1	NA
SMESG000000524.1	CACNA1S
SMESG000025158.1	NA
SMESG000079448.1	COQ7
SMESG000076170.1	NA
SMESG000025944.1	NA
SMESG000027261.1	EML6
SMESG000023518.1	PCDH11Y
SMESG000060952.1	NA
SMESG000033029.1	NA
SMESG000032374.1	NA
SMESG000038431.1	NA
SMESG000060878.1	NA
SMESG000075368.1	PSMB2
SMESG000081013.1	NA
SMESG000059911.1	WDR70
SMESG000052051.1	HTR4
SMESG000014582.1	NA
SMESG000043907.1	NA
SMESG000043491.1	DNAJC22
SMESG000062763.1	CWF19L2
SMESG000037742.1	PLA2G15
SMESG000023273.1	NA
SMESG000034495.1	HID1
SMESG000025481.1	PPP1CA
SMESG000010463.1	NA
SMESG000002195.1	NA
SMESG000035626.1	NA
SMESG000077074.1	ARMC2
SMESG000011995.1	NA
SMESG000002090.1	ANK1
SMESG000046049.1	NA
SMESG000025211.1	ABR
SMESG000056887.1	NA
SMESG000032056.1	NA
SMESG000031598.1	NADK
SMESG000019968.1	NA
SMESG000014679.1	TRPM2
SMESG000017345.1	NR1I2
SMESG000004225.1	ILF2
SMESG000021620.1	PDZD4
SMESG000069322.1	PTK7
SMESG000050311.1	NA
SMESG000017603.1	DLG2
SMESG000061987.1	NA
SMESG000026730.1	PDE11A
SMESG000060276.1	GLI2
SMESG000044963.1	CNGA1
SMESG000016385.1	TUBA1C
SMESG000009519.1	NA
SMESG000037192.1	NA
SMESG000071848.1	NA
SMESG000043925.1	CTDSPL
SMESG000017389.1	PI16
SMESG000005347.1	PRKG1
SMESG000029689.1	CAMK2D
SMESG000033291.1	ZMIZ2
SMESG000026010.1	NA
SMESG000041123.1	ZDHHC3
SMESG000003798.1	CALB2
SMESG000072114.1	DNAH9
SMESG000060434.1	NA
SMESG000041398.1	NA
SMESG000068315.1	NA
SMESG000072061.1	NA
SMESG000007197.1	NA
SMESG000060163.1	RPL18A
SMESG000025103.1	XYLT1
SMESG000069340.1	PCDH11X
SMESG000081062.1	NA
SMESG000039808.1	LHX5
SMESG000051167.1	NA
SMESG000035762.1	ZMYM1
SMESG000069358.1	DCTN1
SMESG000038882.1	NA
SMESG000072429.1	NSFL1C,UBXN2B
SMESG000037791.1	NA
SMESG000037355.1	HEXB
SMESG000011115.1	PARP3
SMESG000010460.1	NA
SMESG000018612.1	TRPC3
SMESG000031517.1	OTOP3
SMESG000069384.1	NA
SMESG000065391.1	NA
SMESG000071180.1	RPSA
SMESG000078036.1	TRPA1
SMESG000044314.1	NA
SMESG000044458.1	NMBR
SMESG000051761.1	AGBL4
SMESG000061543.1	WDR54
SMESG000012014.1	PPP3CA
SMESG000021141.1	ARHGAP26
SMESG000027796.1	PPM1A
SMESG000014532.1	NAPRT
SMESG000080378.1	NA
SMESG000063769.1	TMEM30B
SMESG000059900.1	NA
SMESG000057565.1	TPD52
SMESG000051674.1	BCO2
SMESG000078154.1	NA
SMESG000023262.1	NA
SMESG000037203.1	A2ML1
SMESG000019079.1	ITPKB
SMESG000072408.1	DHDH
SMESG000001220.1	NA
SMESG000079905.1	ULK3
SMESG000022171.1	NA
SMESG000049232.1	GABBR2
SMESG000077902.1	THRB
SMESG000076169.1	NA
SMESG000075370.1	CALM2
SMESG000021225.1	SUV420H1
SMESG000022447.1	ATP1B2
SMESG000005602.1	GLIPR2
SMESG000080793.1	KIAA1468
SMESG000002665.1	ENDOV
SMESG000038761.1	NA
SMESG000055969.1	PABPC3
SMESG000056994.1	NA
SMESG000042600.1	ERLEC1
SMESG000007194.1	NA
SMESG000054516.1	WDR53
SMESG000019857.1	TSPAN6
SMESG000015191.1	TUBA1B,TUBA3C,TUBA3D
SMESG000049171.1	RUNX1
SMESG000077221.1	TUBD1
SMESG000006414.1	NA
SMESG000072116.1	NA
SMESG000034721.1	SNAP25
SMESG000002928.1	NMUR2
SMESG000078937.1	CAMK1
SMESG000025943.1	MAPK13
SMESG000032500.1	HCRTR2
SMESG000013154.1	SCRIB
SMESG000032373.1	NA
SMESG000075367.1	NA
SMESG000045328.1	CDKL2
SMESG000025909.1	NA
SMESG000071540.1	CNGA3
SMESG000006056.1	ALDOA
SMESG000043906.1	CALB2
SMESG000043490.1	NA
SMESG000079421.1	NA
SMESG000033159.1	FRMD5
SMESG000062762.1	NA
SMESG000065407.1	NA
SMESG000025367.1	WDR59
SMESG000060646.1	FYN,HCK
SMESG000010462.1	NA
SMESG000017431.1	KIAA0195
SMESG000054006.1	GCDH
SMESG000019928.1	NA
SMESG000057602.1	NA
SMESG000011981.1	BAK1
SMESG000061584.1	UBE2H
SMESG000080856.1	DIRAS2
SMESG000050310.1	NA
SMESG000012985.1	SVOP
SMESG000061986.1	NA
SMESG000058374.1	NAV2
SMESG000071973.1	TTC6
SMESG000044434.1	NGEF
SMESG000067336.1	TRAF2
SMESG000075477.1	GNAI3
SMESG000011768.1	LIMS1
SMESG000050315.1	NA
SMESG000065280.1	SARM1
SMESG000074915.1	NA
SMESG000065901.1	OSBPL1A
SMESG000058274.1	NA
SMESG000009946.1	SPON1
SMESG000072113.1	DNAH17
SMESG000055722.1	MARK2
SMESG000007196.1	NA
SMESG000001939.1	PRKAG1
SMESG000015154.1	KYNU
SMESG000025193.1	MFSD12
SMESG000059920.1	UBTD2
SMESG000055233.1	NA
SMESG000055377.1	NA
SMESG000042567.1	MIB2
SMESG000079575.1	KIAA0319L
SMESG000081061.1	MAPK15
SMESG000051166.1	NA
SMESG000019081.1	SPATA18
SMESG000023553.1	NA
SMESG000069357.1	MTMR3
SMESG000038881.1	ADAMTS9
SMESG000006416.1	CCDC146
SMESG000072428.1	NA
SMESG000064016.1	NA
SMESG000001219.1	NA
SMESG000034068.1	VLDLR
SMESG000065404.1	SCLT1
SMESG000025945.1	HTR1A
SMESG000019741.1	NA

## Sheet: Anterior_BP
#	category	ID	term	count	genes	symbol	logFC	adj_pval	zscore
1	BP	GO:0042048	olfactory behavior	4	SMESG000006413.1	NA	6.21089678249862	0.00094	2
2	BP	GO:0042048	olfactory behavior	4	SMESG000013154.1	SCRIB	5.608232280044	0.00094	2
3	BP	GO:0042048	olfactory behavior	4	SMESG000017387.1	PPP1R9B	4.47393118833241	0.00094	2
4	BP	GO:0042048	olfactory behavior	4	SMESG000049232.1	GABBR2	5.15842936260448	0.00094	2
5	BP	GO:0006898	receptor-mediated endocytosis	6	SMESG000001303.1	EHD1	5.80891543604522	0.00099	2.44948974278318
6	BP	GO:0006898	receptor-mediated endocytosis	6	SMESG000016385.1	TUBA1C	4.38082178394093	0.00099	2.44948974278318
7	BP	GO:0006898	receptor-mediated endocytosis	6	SMESG000034068.1	VLDLR	5.87832144341175	0.00099	2.44948974278318
8	BP	GO:0006898	receptor-mediated endocytosis	6	SMESG000043489.1	RALBP1	5.50635266602479	0.00099	2.44948974278318
9	BP	GO:0006898	receptor-mediated endocytosis	6	SMESG000061276.1	SH3GL3	5.10780328953452	0.00099	2.44948974278318
10	BP	GO:0006898	receptor-mediated endocytosis	6	SMESG000069357.1	MTMR3	4.98850436116217	0.00099	2.44948974278318
11	BP	GO:1903305	regulation of regulated secretory pathway	3	SMESG000025211.1	ABR	5.10780328953452	0.00105	1.73205080756888
12	BP	GO:1903305	regulation of regulated secretory pathway	3	SMESG000049232.1	GABBR2	5.15842936260448	0.00105	1.73205080756888
13	BP	GO:1903305	regulation of regulated secretory pathway	3	SMESG000077398.1	PPP3CA	6.26534456652099	0.00105	1.73205080756888
14	BP	GO:0007218	neuropeptide signaling pathway	3	SMESG000032500.1	HCRTR2	4.21089678249862	0.00214	1.73205080756888
15	BP	GO:0007218	neuropeptide signaling pathway	3	SMESG000044458.1	NMBR	4.64385618977472	0.00214	1.73205080756888
16	BP	GO:0007218	neuropeptide signaling pathway	3	SMESG000067002.1	PKD1L2	5.05889368905357	0.00214	1.73205080756888
17	BP	GO:0043470	regulation of carbohydrate catabolic process	4	SMESG000001939.1	PRKAG1	4.7178567712185	0.00218	2
18	BP	GO:0043470	regulation of carbohydrate catabolic process	4	SMESG000006413.1	NA	6.21089678249862	0.00218	2
19	BP	GO:0043470	regulation of carbohydrate catabolic process	4	SMESG000014582.1	NA	6.65091094730868	0.00218	2
20	BP	GO:0043470	regulation of carbohydrate catabolic process	4	SMESG000025481.1	PPP1CA	5.21089678249862	0.00218	2
21	BP	GO:0030203	glycosaminoglycan metabolic process	3	SMESG000025103.1	XYLT1	5.05889368905357	0.0025	1.73205080756888
22	BP	GO:0030203	glycosaminoglycan metabolic process	3	SMESG000028865.1	AGRN,EGFLAM	4.47393118833241	0.0025	1.73205080756888
23	BP	GO:0030203	glycosaminoglycan metabolic process	3	SMESG000037355.1	HEXB	6.10780328953451	0.0025	1.73205080756888
24	BP	GO:0046676	negative regulation of insulin secretion	3	SMESG000012014.1	PPP3CA	4.83650126771712	0.0025	1.73205080756888
25	BP	GO:0046676	negative regulation of insulin secretion	3	SMESG000049232.1	GABBR2	5.15842936260448	0.0025	1.73205080756888
26	BP	GO:0046676	negative regulation of insulin secretion	3	SMESG000077398.1	PPP3CA	6.26534456652099	0.0025	1.73205080756888
27	BP	GO:0016311	dephosphorylation	9	SMESG000006413.1	NA	6.21089678249862	0.00281	3
28	BP	GO:0016311	dephosphorylation	9	SMESG000012014.1	PPP3CA	4.83650126771712	0.00281	3
29	BP	GO:0016311	dephosphorylation	9	SMESG000014582.1	NA	6.65091094730868	0.00281	3
30	BP	GO:0016311	dephosphorylation	9	SMESG000018250.1	PPAP2A	6.29646908240725	0.00281	3
31	BP	GO:0016311	dephosphorylation	9	SMESG000023518.1	PCDH11Y	4.7178567712185	0.00281	3
32	BP	GO:0016311	dephosphorylation	9	SMESG000025481.1	PPP1CA	5.21089678249862	0.00281	3
33	BP	GO:0016311	dephosphorylation	9	SMESG000069340.1	PCDH11X	4.83650126771712	0.00281	3
34	BP	GO:0016311	dephosphorylation	9	SMESG000069357.1	MTMR3	4.98850436116217	0.00281	3
35	BP	GO:0016311	dephosphorylation	9	SMESG000077398.1	PPP3CA	6.26534456652099	0.00281	3
36	BP	GO:0045197	establishment or maintenance of epithelial cell apical/basal polarity	3	SMESG000013154.1	SCRIB	5.608232280044	0.00331	1.73205080756888
37	BP	GO:0045197	establishment or maintenance of epithelial cell apical/basal polarity	3	SMESG000055722.1	MARK2	5.10780328953452	0.00331	1.73205080756888
38	BP	GO:0045197	establishment or maintenance of epithelial cell apical/basal polarity	3	SMESG000069322.1	PTK7	6.24094224957837	0.00331	1.73205080756888
39	BP	GO:0016477	cell migration	12	SMESG000005347.1	PRKG1	5.32192809488736	0.00336	3.46410161513775
40	BP	GO:0016477	cell migration	12	SMESG000005384.1	EGR1	5.10780328953452	0.00336	3.46410161513775
41	BP	GO:0016477	cell migration	12	SMESG000013154.1	SCRIB	5.608232280044	0.00336	3.46410161513775
42	BP	GO:0016477	cell migration	12	SMESG000014533.1	PKN2	5.44222232860507	0.00336	3.46410161513775
43	BP	GO:0016477	cell migration	12	SMESG000016385.1	TUBA1C	4.38082178394093	0.00336	3.46410161513775
44	BP	GO:0016477	cell migration	12	SMESG000018250.1	PPAP2A	6.29646908240725	0.00336	3.46410161513775
45	BP	GO:0016477	cell migration	12	SMESG000025211.1	ABR	5.10780328953452	0.00336	3.46410161513775
46	BP	GO:0016477	cell migration	12	SMESG000037355.1	HEXB	6.10780328953451	0.00336	3.46410161513775
47	BP	GO:0016477	cell migration	12	SMESG000044336.1	FMNL2	5.08314123530025	0.00336	3.46410161513775
48	BP	GO:0016477	cell migration	12	SMESG000055722.1	MARK2	5.10780328953452	0.00336	3.46410161513775
49	BP	GO:0016477	cell migration	12	SMESG000069322.1	PTK7	6.24094224957837	0.00336	3.46410161513775
50	BP	GO:0016477	cell migration	12	SMESG000078937.1	CAMK1	4.44222232860507	0.00336	3.46410161513775
51	BP	GO:0050804	modulation of chemical synaptic transmission	6	SMESG000012014.1	PPP3CA	4.83650126771712	0.00361	2.44948974278318
52	BP	GO:0050804	modulation of chemical synaptic transmission	6	SMESG000049232.1	GABBR2	5.15842936260448	0.00361	2.44948974278318
53	BP	GO:0050804	modulation of chemical synaptic transmission	6	SMESG000064049.1	GRM1	4.7178567712185	0.00361	2.44948974278318
54	BP	GO:0050804	modulation of chemical synaptic transmission	6	SMESG000069357.1	MTMR3	4.98850436116217	0.00361	2.44948974278318
55	BP	GO:0050804	modulation of chemical synaptic transmission	6	SMESG000075477.1	GNAI3	4.96578428466209	0.00361	2.44948974278318
56	BP	GO:0050804	modulation of chemical synaptic transmission	6	SMESG000077398.1	PPP3CA	6.26534456652099	0.00361	2.44948974278318
57	BP	GO:0060079	excitatory postsynaptic potential	3	SMESG000012014.1	PPP3CA	4.83650126771712	0.00536	1.73205080756888
58	BP	GO:0060079	excitatory postsynaptic potential	3	SMESG000069357.1	MTMR3	4.98850436116217	0.00536	1.73205080756888
59	BP	GO:0060079	excitatory postsynaptic potential	3	SMESG000077398.1	PPP3CA	6.26534456652099	0.00536	1.73205080756888
60	BP	GO:0043467	regulation of generation of precursor metabolites and energy	4	SMESG000001939.1	PRKAG1	4.7178567712185	0.00652	2
61	BP	GO:0043467	regulation of generation of precursor metabolites and energy	4	SMESG000006413.1	NA	6.21089678249862	0.00652	2
62	BP	GO:0043467	regulation of generation of precursor metabolites and energy	4	SMESG000014582.1	NA	6.65091094730868	0.00652	2
63	BP	GO:0043467	regulation of generation of precursor metabolites and energy	4	SMESG000025481.1	PPP1CA	5.21089678249862	0.00652	2
64	BP	GO:0001775	cell activation	8	SMESG000005347.1	PRKG1	5.32192809488736	0.00727	2.82842712474619
65	BP	GO:0001775	cell activation	8	SMESG000011981.1	BAK1	5.10780328953452	0.00727	2.82842712474619
66	BP	GO:0001775	cell activation	8	SMESG000012014.1	PPP3CA	4.83650126771712	0.00727	2.82842712474619
67	BP	GO:0001775	cell activation	8	SMESG000018612.1	TRPC3	5.48465759492547	0.00727	2.82842712474619
68	BP	GO:0001775	cell activation	8	SMESG000025211.1	ABR	5.10780328953452	0.00727	2.82842712474619
69	BP	GO:0001775	cell activation	8	SMESG000032743.1	MAPK3	6.38082178394093	0.00727	2.82842712474619
70	BP	GO:0001775	cell activation	8	SMESG000075477.1	GNAI3	4.96578428466209	0.00727	2.82842712474619
71	BP	GO:0001775	cell activation	8	SMESG000077398.1	PPP3CA	6.26534456652099	0.00727	2.82842712474619
72	BP	GO:0010976	positive regulation of neuron projection development	3	SMESG000055722.1	MARK2	5.10780328953452	0.00731	1.73205080756888
73	BP	GO:0010976	positive regulation of neuron projection development	3	SMESG000069322.1	PTK7	6.24094224957837	0.00731	1.73205080756888
74	BP	GO:0010976	positive regulation of neuron projection development	3	SMESG000078937.1	CAMK1	4.44222232860507	0.00731	1.73205080756888
75	BP	GO:0006816	calcium ion transport	6	SMESG000000524.1	CACNA1S	5.47217073046797	0.00797	2.44948974278318
76	BP	GO:0006816	calcium ion transport	6	SMESG000011981.1	BAK1	5.10780328953452	0.00797	2.44948974278318
77	BP	GO:0006816	calcium ion transport	6	SMESG000012014.1	PPP3CA	4.83650126771712	0.00797	2.44948974278318
78	BP	GO:0006816	calcium ion transport	6	SMESG000018612.1	TRPC3	5.48465759492547	0.00797	2.44948974278318
79	BP	GO:0006816	calcium ion transport	6	SMESG000037963.1	SARAF	3.87832144341175	0.00797	2.44948974278318
80	BP	GO:0006816	calcium ion transport	6	SMESG000077398.1	PPP3CA	6.26534456652099	0.00797	2.44948974278318
81	BP	GO:0035089	establishment of apical/basal cell polarity	2	SMESG000013154.1	SCRIB	5.608232280044	0.00799	1.41421356237309
82	BP	GO:0035089	establishment of apical/basal cell polarity	2	SMESG000069322.1	PTK7	6.24094224957837	0.00799	1.41421356237309
83	BP	GO:0048593	camera-type eye morphogenesis	3	SMESG000011981.1	BAK1	5.10780328953452	0.00804	1.73205080756888
84	BP	GO:0048593	camera-type eye morphogenesis	3	SMESG000069358.1	DCTN1	4.87832144341175	0.00804	1.73205080756888
85	BP	GO:0048593	camera-type eye morphogenesis	3	SMESG000071540.1	CNGA3	5.63865103064346	0.00804	1.73205080756888
86	BP	GO:0060627	regulation of vesicle-mediated transport	8	SMESG000013154.1	SCRIB	5.608232280044	0.01028	2.82842712474619
87	BP	GO:0060627	regulation of vesicle-mediated transport	8	SMESG000025211.1	ABR	5.10780328953452	0.01028	2.82842712474619
88	BP	GO:0060627	regulation of vesicle-mediated transport	8	SMESG000032743.1	MAPK3	6.38082178394093	0.01028	2.82842712474619
89	BP	GO:0060627	regulation of vesicle-mediated transport	8	SMESG000049232.1	GABBR2	5.15842936260448	0.01028	2.82842712474619
90	BP	GO:0060627	regulation of vesicle-mediated transport	8	SMESG000061276.1	SH3GL3	5.10780328953452	0.01028	2.82842712474619
91	BP	GO:0060627	regulation of vesicle-mediated transport	8	SMESG000069357.1	MTMR3	4.98850436116217	0.01028	2.82842712474619
92	BP	GO:0060627	regulation of vesicle-mediated transport	8	SMESG000077398.1	PPP3CA	6.26534456652099	0.01028	2.82842712474619
93	BP	GO:0060627	regulation of vesicle-mediated transport	8	SMESG000078937.1	CAMK1	4.44222232860507	0.01028	2.82842712474619
94	BP	GO:0050805	negative regulation of synaptic transmission	3	SMESG000049232.1	GABBR2	5.15842936260448	0.01049	1.73205080756888
95	BP	GO:0050805	negative regulation of synaptic transmission	3	SMESG000069357.1	MTMR3	4.98850436116217	0.01049	1.73205080756888
96	BP	GO:0050805	negative regulation of synaptic transmission	3	SMESG000075477.1	GNAI3	4.96578428466209	0.01049	1.73205080756888
97	BP	GO:0019722	calcium-mediated signaling	3	SMESG000012014.1	PPP3CA	4.83650126771712	0.01049	1.73205080756888
98	BP	GO:0019722	calcium-mediated signaling	3	SMESG000064049.1	GRM1	4.7178567712185	0.01049	1.73205080756888
99	BP	GO:0019722	calcium-mediated signaling	3	SMESG000077398.1	PPP3CA	6.26534456652099	0.01049	1.73205080756888
100	BP	GO:0060042	retina morphogenesis in camera-type eye	2	SMESG000069358.1	DCTN1	4.87832144341175	0.01151	1.41421356237309
101	BP	GO:0060042	retina morphogenesis in camera-type eye	2	SMESG000071540.1	CNGA3	5.63865103064346	0.01151	1.41421356237309
102	BP	GO:0001975	response to amphetamine	2	SMESG000012014.1	PPP3CA	4.83650126771712	0.01151	1.41421356237309
103	BP	GO:0001975	response to amphetamine	2	SMESG000077398.1	PPP3CA	6.26534456652099	0.01151	1.41421356237309
104	BP	GO:0048016	inositol phosphate-mediated signaling	2	SMESG000012014.1	PPP3CA	4.83650126771712	0.01151	1.41421356237309
105	BP	GO:0048016	inositol phosphate-mediated signaling	2	SMESG000077398.1	PPP3CA	6.26534456652099	0.01151	1.41421356237309
106	BP	GO:0048741	skeletal muscle fiber development	2	SMESG000012014.1	PPP3CA	4.83650126771712	0.01151	1.41421356237309
107	BP	GO:0048741	skeletal muscle fiber development	2	SMESG000077398.1	PPP3CA	6.26534456652099	0.01151	1.41421356237309
108	BP	GO:0014904	myotube cell development	2	SMESG000012014.1	PPP3CA	4.83650126771712	0.01151	1.41421356237309
109	BP	GO:0014904	myotube cell development	2	SMESG000077398.1	PPP3CA	6.26534456652099	0.01151	1.41421356237309
110	BP	GO:0014888	striated muscle adaptation	2	SMESG000012014.1	PPP3CA	4.83650126771712	0.01151	1.41421356237309
111	BP	GO:0014888	striated muscle adaptation	2	SMESG000077398.1	PPP3CA	6.26534456652099	0.01151	1.41421356237309
112	BP	GO:0090596	sensory organ morphogenesis	9	SMESG000010385.1	NA	4.75633091903314	0.01197	3
113	BP	GO:0090596	sensory organ morphogenesis	9	SMESG000011981.1	BAK1	5.10780328953452	0.01197	3
114	BP	GO:0090596	sensory organ morphogenesis	9	SMESG000013154.1	SCRIB	5.608232280044	0.01197	3
115	BP	GO:0090596	sensory organ morphogenesis	9	SMESG000025211.1	ABR	5.10780328953452	0.01197	3
116	BP	GO:0090596	sensory organ morphogenesis	9	SMESG000025482.1	SP4	5.21089678249862	0.01197	3
117	BP	GO:0090596	sensory organ morphogenesis	9	SMESG000060276.1	GLI2	4.79585928321978	0.01197	3
118	BP	GO:0090596	sensory organ morphogenesis	9	SMESG000069322.1	PTK7	6.24094224957837	0.01197	3
119	BP	GO:0090596	sensory organ morphogenesis	9	SMESG000069358.1	DCTN1	4.87832144341175	0.01197	3
120	BP	GO:0090596	sensory organ morphogenesis	9	SMESG000071540.1	CNGA3	5.63865103064346	0.01197	3
121	BP	GO:0048663	neuron fate commitment	3	SMESG000010385.1	NA	4.75633091903314	0.01233	1.73205080756888
122	BP	GO:0048663	neuron fate commitment	3	SMESG000013154.1	SCRIB	5.608232280044	0.01233	1.73205080756888
123	BP	GO:0048663	neuron fate commitment	3	SMESG000069358.1	DCTN1	4.87832144341175	0.01233	1.73205080756888
124	BP	GO:0005981	regulation of glycogen catabolic process	3	SMESG000006413.1	NA	6.21089678249862	0.01233	1.73205080756888
125	BP	GO:0005981	regulation of glycogen catabolic process	3	SMESG000014582.1	NA	6.65091094730868	0.01233	1.73205080756888
126	BP	GO:0005981	regulation of glycogen catabolic process	3	SMESG000025481.1	PPP1CA	5.21089678249862	0.01233	1.73205080756888
127	BP	GO:0043471	regulation of cellular carbohydrate catabolic process	3	SMESG000006413.1	NA	6.21089678249862	0.01332	1.73205080756888
128	BP	GO:0043471	regulation of cellular carbohydrate catabolic process	3	SMESG000014582.1	NA	6.65091094730868	0.01332	1.73205080756888
129	BP	GO:0043471	regulation of cellular carbohydrate catabolic process	3	SMESG000025481.1	PPP1CA	5.21089678249862	0.01332	1.73205080756888
130	BP	GO:0046839	phospholipid dephosphorylation	2	SMESG000018250.1	PPAP2A	6.29646908240725	0.01348	1.41421356237309
131	BP	GO:0046839	phospholipid dephosphorylation	2	SMESG000069357.1	MTMR3	4.98850436116217	0.01348	1.41421356237309
132	BP	GO:0006024	glycosaminoglycan biosynthetic process	2	SMESG000025103.1	XYLT1	5.05889368905357	0.01348	1.41421356237309
133	BP	GO:0006024	glycosaminoglycan biosynthetic process	2	SMESG000028865.1	AGRN,EGFLAM	4.47393118833241	0.01348	1.41421356237309
134	BP	GO:0007390	germ-band shortening	2	SMESG000005384.1	EGR1	5.10780328953452	0.01348	1.41421356237309
135	BP	GO:0007390	germ-band shortening	2	SMESG000025482.1	SP4	5.21089678249862	0.01348	1.41421356237309
136	BP	GO:0055082	cellular chemical homeostasis	7	SMESG000003798.1	CALB2	6.40883616011053	0.01461	2.64575131106459
137	BP	GO:0055082	cellular chemical homeostasis	7	SMESG000011981.1	BAK1	5.10780328953452	0.01461	2.64575131106459
138	BP	GO:0055082	cellular chemical homeostasis	7	SMESG000012014.1	PPP3CA	4.83650126771712	0.01461	2.64575131106459
139	BP	GO:0055082	cellular chemical homeostasis	7	SMESG000018612.1	TRPC3	5.48465759492547	0.01461	2.64575131106459
140	BP	GO:0055082	cellular chemical homeostasis	7	SMESG000037355.1	HEXB	6.10780328953451	0.01461	2.64575131106459
141	BP	GO:0055082	cellular chemical homeostasis	7	SMESG000043906.1	CALB2	5.50635266602479	0.01461	2.64575131106459
142	BP	GO:0055082	cellular chemical homeostasis	7	SMESG000077398.1	PPP3CA	6.26534456652099	0.01461	2.64575131106459
143	BP	GO:0097061	dendritic spine organization	2	SMESG000044434.1	NGEF	4.08314123530025	0.01559	1.41421356237309
144	BP	GO:0097061	dendritic spine organization	2	SMESG000069357.1	MTMR3	4.98850436116217	0.01559	1.41421356237309
145	BP	GO:0106027	neuron projection organization	2	SMESG000044434.1	NGEF	4.08314123530025	0.01559	1.41421356237309
146	BP	GO:0106027	neuron projection organization	2	SMESG000069357.1	MTMR3	4.98850436116217	0.01559	1.41421356237309
147	BP	GO:0006023	aminoglycan biosynthetic process	2	SMESG000025103.1	XYLT1	5.05889368905357	0.01559	1.41421356237309
148	BP	GO:0006023	aminoglycan biosynthetic process	2	SMESG000028865.1	AGRN,EGFLAM	4.47393118833241	0.01559	1.41421356237309
149	BP	GO:0018210	peptidyl-threonine modification	3	SMESG000014533.1	PKN2	5.44222232860507	0.01655	1.73205080756888
150	BP	GO:0018210	peptidyl-threonine modification	3	SMESG000025206.1	GALNT1	5.10780328953452	0.01655	1.73205080756888
151	BP	GO:0018210	peptidyl-threonine modification	3	SMESG000032743.1	MAPK3	6.38082178394093	0.01655	1.73205080756888
152	BP	GO:0006874	cellular calcium ion homeostasis	5	SMESG000003798.1	CALB2	6.40883616011053	0.01754	2.23606797749979
153	BP	GO:0006874	cellular calcium ion homeostasis	5	SMESG000011981.1	BAK1	5.10780328953452	0.01754	2.23606797749979
154	BP	GO:0006874	cellular calcium ion homeostasis	5	SMESG000018612.1	TRPC3	5.48465759492547	0.01754	2.23606797749979
155	BP	GO:0006874	cellular calcium ion homeostasis	5	SMESG000037355.1	HEXB	6.10780328953451	0.01754	2.23606797749979
156	BP	GO:0006874	cellular calcium ion homeostasis	5	SMESG000043906.1	CALB2	5.50635266602479	0.01754	2.23606797749979
157	BP	GO:0043647	inositol phosphate metabolic process	2	SMESG000019079.1	ITPKB	5.87832144341175	0.01782	1.41421356237309
158	BP	GO:0043647	inositol phosphate metabolic process	2	SMESG000069357.1	MTMR3	4.98850436116217	0.01782	1.41421356237309
159	BP	GO:0005979	regulation of glycogen biosynthetic process	3	SMESG000006413.1	NA	6.21089678249862	0.01892	1.73205080756888
160	BP	GO:0005979	regulation of glycogen biosynthetic process	3	SMESG000014582.1	NA	6.65091094730868	0.01892	1.73205080756888
161	BP	GO:0005979	regulation of glycogen biosynthetic process	3	SMESG000025481.1	PPP1CA	5.21089678249862	0.01892	1.73205080756888
162	BP	GO:0032885	regulation of polysaccharide biosynthetic process	3	SMESG000006413.1	NA	6.21089678249862	0.01892	1.73205080756888
163	BP	GO:0032885	regulation of polysaccharide biosynthetic process	3	SMESG000014582.1	NA	6.65091094730868	0.01892	1.73205080756888
164	BP	GO:0032885	regulation of polysaccharide biosynthetic process	3	SMESG000025481.1	PPP1CA	5.21089678249862	0.01892	1.73205080756888
165	BP	GO:0043087	regulation of GTPase activity	3	SMESG000005347.1	PRKG1	5.32192809488736	0.01892	1.73205080756888
166	BP	GO:0043087	regulation of GTPase activity	3	SMESG000021141.1	ARHGAP26	5.38082178394093	0.01892	1.73205080756888
167	BP	GO:0043087	regulation of GTPase activity	3	SMESG000044434.1	NGEF	4.08314123530025	0.01892	1.73205080756888
168	BP	GO:0010962	regulation of glucan biosynthetic process	3	SMESG000006413.1	NA	6.21089678249862	0.01892	1.73205080756888
169	BP	GO:0010962	regulation of glucan biosynthetic process	3	SMESG000014582.1	NA	6.65091094730868	0.01892	1.73205080756888
170	BP	GO:0010962	regulation of glucan biosynthetic process	3	SMESG000025481.1	PPP1CA	5.21089678249862	0.01892	1.73205080756888
171	BP	GO:0007399	nervous system development	26	SMESG000005347.1	PRKG1	5.32192809488736	0.01907	5.09901951359279
172	BP	GO:0007399	nervous system development	26	SMESG000005384.1	EGR1	5.10780328953452	0.01907	5.09901951359279
173	BP	GO:0007399	nervous system development	26	SMESG000006413.1	NA	6.21089678249862	0.01907	5.09901951359279
174	BP	GO:0007399	nervous system development	26	SMESG000010385.1	NA	4.75633091903314	0.01907	5.09901951359279
175	BP	GO:0007399	nervous system development	26	SMESG000010509.1	PIP5K1C	4.79585928321978	0.01907	5.09901951359279
176	BP	GO:0007399	nervous system development	26	SMESG000011981.1	BAK1	5.10780328953452	0.01907	5.09901951359279
177	BP	GO:0007399	nervous system development	26	SMESG000013154.1	SCRIB	5.608232280044	0.01907	5.09901951359279
178	BP	GO:0007399	nervous system development	26	SMESG000018612.1	TRPC3	5.48465759492547	0.01907	5.09901951359279
179	BP	GO:0007399	nervous system development	26	SMESG000021141.1	ARHGAP26	5.38082178394093	0.01907	5.09901951359279
180	BP	GO:0007399	nervous system development	26	SMESG000025211.1	ABR	5.10780328953452	0.01907	5.09901951359279
181	BP	GO:0007399	nervous system development	26	SMESG000028865.1	AGRN,EGFLAM	4.47393118833241	0.01907	5.09901951359279
182	BP	GO:0007399	nervous system development	26	SMESG000032743.1	MAPK3	6.38082178394093	0.01907	5.09901951359279
183	BP	GO:0007399	nervous system development	26	SMESG000033763.1	RBFOX1	4.53951952995999	0.01907	5.09901951359279
184	BP	GO:0007399	nervous system development	26	SMESG000037355.1	HEXB	6.10780328953451	0.01907	5.09901951359279
185	BP	GO:0007399	nervous system development	26	SMESG000044314.1	NA	5.55819159754441	0.01907	5.09901951359279
186	BP	GO:0007399	nervous system development	26	SMESG000044434.1	NGEF	4.08314123530025	0.01907	5.09901951359279
187	BP	GO:0007399	nervous system development	26	SMESG000055722.1	MARK2	5.10780328953452	0.01907	5.09901951359279
188	BP	GO:0007399	nervous system development	26	SMESG000060276.1	GLI2	4.79585928321978	0.01907	5.09901951359279
189	BP	GO:0007399	nervous system development	26	SMESG000061276.1	SH3GL3	5.10780328953452	0.01907	5.09901951359279
190	BP	GO:0007399	nervous system development	26	SMESG000065404.1	SCLT1	5.35107444054688	0.01907	5.09901951359279
191	BP	GO:0007399	nervous system development	26	SMESG000069322.1	PTK7	6.24094224957837	0.01907	5.09901951359279
192	BP	GO:0007399	nervous system development	26	SMESG000069358.1	DCTN1	4.87832144341175	0.01907	5.09901951359279
193	BP	GO:0007399	nervous system development	26	SMESG000071539.1	STK4	4.87832144341175	0.01907	5.09901951359279
194	BP	GO:0007399	nervous system development	26	SMESG000071540.1	CNGA3	5.63865103064346	0.01907	5.09901951359279
195	BP	GO:0007399	nervous system development	26	SMESG000078937.1	CAMK1	4.44222232860507	0.01907	5.09901951359279
196	BP	GO:0007399	nervous system development	26	SMESG000079448.1	COQ7	5.41119543298445	0.01907	5.09901951359279
197	BP	GO:0055074	calcium ion homeostasis	5	SMESG000003798.1	CALB2	6.40883616011053	0.0195	2.23606797749979
198	BP	GO:0055074	calcium ion homeostasis	5	SMESG000011981.1	BAK1	5.10780328953452	0.0195	2.23606797749979
199	BP	GO:0055074	calcium ion homeostasis	5	SMESG000018612.1	TRPC3	5.48465759492547	0.0195	2.23606797749979
200	BP	GO:0055074	calcium ion homeostasis	5	SMESG000037355.1	HEXB	6.10780328953451	0.0195	2.23606797749979
201	BP	GO:0055074	calcium ion homeostasis	5	SMESG000043906.1	CALB2	5.50635266602479	0.0195	2.23606797749979
202	BP	GO:0043112	receptor metabolic process	3	SMESG000028865.1	AGRN,EGFLAM	4.47393118833241	0.02018	1.73205080756888
203	BP	GO:0043112	receptor metabolic process	3	SMESG000061276.1	SH3GL3	5.10780328953452	0.02018	1.73205080756888
204	BP	GO:0043112	receptor metabolic process	3	SMESG000069357.1	MTMR3	4.98850436116217	0.02018	1.73205080756888
205	BP	GO:0031644	regulation of nervous system process	2	SMESG000064049.1	GRM1	4.7178567712185	0.02019	1.41421356237309
206	BP	GO:0031644	regulation of nervous system process	2	SMESG000069357.1	MTMR3	4.98850436116217	0.02019	1.41421356237309
207	BP	GO:0050764	regulation of phagocytosis	2	SMESG000025211.1	ABR	5.10780328953452	0.02019	1.41421356237309
208	BP	GO:0050764	regulation of phagocytosis	2	SMESG000078937.1	CAMK1	4.44222232860507	0.02019	1.41421356237309
209	BP	GO:0007217	tachykinin receptor signaling pathway	2	SMESG000017198.1	QRFPR	2.64385618977472	0.02019	1.41421356237309
210	BP	GO:0007217	tachykinin receptor signaling pathway	2	SMESG000052051.1	HTR4	4.64385618977472	0.02019	1.41421356237309
211	BP	GO:0006029	proteoglycan metabolic process	2	SMESG000025103.1	XYLT1	5.05889368905357	0.02019	1.41421356237309
212	BP	GO:0006029	proteoglycan metabolic process	2	SMESG000028865.1	AGRN,EGFLAM	4.47393118833241	0.02019	1.41421356237309
213	BP	GO:0043255	regulation of carbohydrate biosynthetic process	3	SMESG000006413.1	NA	6.21089678249862	0.02148	1.73205080756888
214	BP	GO:0043255	regulation of carbohydrate biosynthetic process	3	SMESG000014582.1	NA	6.65091094730868	0.02148	1.73205080756888
215	BP	GO:0043255	regulation of carbohydrate biosynthetic process	3	SMESG000025481.1	PPP1CA	5.21089678249862	0.02148	1.73205080756888
216	BP	GO:0016331	morphogenesis of embryonic epithelium	5	SMESG000013154.1	SCRIB	5.608232280044	0.0216	2.23606797749979
217	BP	GO:0016331	morphogenesis of embryonic epithelium	5	SMESG000025482.1	SP4	5.21089678249862	0.0216	2.23606797749979
218	BP	GO:0016331	morphogenesis of embryonic epithelium	5	SMESG000069322.1	PTK7	6.24094224957837	0.0216	2.23606797749979
219	BP	GO:0016331	morphogenesis of embryonic epithelium	5	SMESG000071539.1	STK4	4.87832144341175	0.0216	2.23606797749979
220	BP	GO:0016331	morphogenesis of embryonic epithelium	5	SMESG000079448.1	COQ7	5.41119543298445	0.0216	2.23606797749979
221	BP	GO:0001754	eye photoreceptor cell differentiation	4	SMESG000010385.1	NA	4.75633091903314	0.0219	2
222	BP	GO:0001754	eye photoreceptor cell differentiation	4	SMESG000013154.1	SCRIB	5.608232280044	0.0219	2
223	BP	GO:0001754	eye photoreceptor cell differentiation	4	SMESG000069358.1	DCTN1	4.87832144341175	0.0219	2
224	BP	GO:0001754	eye photoreceptor cell differentiation	4	SMESG000071540.1	CNGA3	5.63865103064346	0.0219	2
225	BP	GO:0030168	platelet activation	4	SMESG000005347.1	PRKG1	5.32192809488736	0.0219	2
226	BP	GO:0030168	platelet activation	4	SMESG000018612.1	TRPC3	5.48465759492547	0.0219	2
227	BP	GO:0030168	platelet activation	4	SMESG000032743.1	MAPK3	6.38082178394093	0.0219	2
228	BP	GO:0030168	platelet activation	4	SMESG000075477.1	GNAI3	4.96578428466209	0.0219	2
229	BP	GO:0072503	cellular divalent inorganic cation homeostasis	5	SMESG000003798.1	CALB2	6.40883616011053	0.02233	2.23606797749979
230	BP	GO:0072503	cellular divalent inorganic cation homeostasis	5	SMESG000011981.1	BAK1	5.10780328953452	0.02233	2.23606797749979
231	BP	GO:0072503	cellular divalent inorganic cation homeostasis	5	SMESG000018612.1	TRPC3	5.48465759492547	0.02233	2.23606797749979
232	BP	GO:0072503	cellular divalent inorganic cation homeostasis	5	SMESG000037355.1	HEXB	6.10780328953451	0.02233	2.23606797749979
233	BP	GO:0072503	cellular divalent inorganic cation homeostasis	5	SMESG000043906.1	CALB2	5.50635266602479	0.02233	2.23606797749979
234	BP	GO:0006470	protein dephosphorylation	6	SMESG000006413.1	NA	6.21089678249862	0.02233	2.44948974278318
235	BP	GO:0006470	protein dephosphorylation	6	SMESG000012014.1	PPP3CA	4.83650126771712	0.02233	2.44948974278318
236	BP	GO:0006470	protein dephosphorylation	6	SMESG000014582.1	NA	6.65091094730868	0.02233	2.44948974278318
237	BP	GO:0006470	protein dephosphorylation	6	SMESG000025481.1	PPP1CA	5.21089678249862	0.02233	2.44948974278318
238	BP	GO:0006470	protein dephosphorylation	6	SMESG000069357.1	MTMR3	4.98850436116217	0.02233	2.44948974278318
239	BP	GO:0006470	protein dephosphorylation	6	SMESG000077398.1	PPP3CA	6.26534456652099	0.02233	2.44948974278318
240	BP	GO:0051881	regulation of mitochondrial membrane potential	2	SMESG000011981.1	BAK1	5.10780328953452	0.02267	1.41421356237309
241	BP	GO:0051881	regulation of mitochondrial membrane potential	2	SMESG000051674.1	BCO2	3.89969509420432	0.02267	1.41421356237309
242	BP	GO:0098927	vesicle-mediated transport between endosomal compartments	2	SMESG000032743.1	MAPK3	6.38082178394093	0.02267	1.41421356237309
243	BP	GO:0098927	vesicle-mediated transport between endosomal compartments	2	SMESG000069357.1	MTMR3	4.98850436116217	0.02267	1.41421356237309
244	BP	GO:0003407	neural retina development	2	SMESG000069358.1	DCTN1	4.87832144341175	0.02267	1.41421356237309
245	BP	GO:0003407	neural retina development	2	SMESG000071540.1	CNGA3	5.63865103064346	0.02267	1.41421356237309
246	BP	GO:0045022	early endosome to late endosome transport	2	SMESG000032743.1	MAPK3	6.38082178394093	0.02267	1.41421356237309
247	BP	GO:0045022	early endosome to late endosome transport	2	SMESG000069357.1	MTMR3	4.98850436116217	0.02267	1.41421356237309
248	BP	GO:0048284	organelle fusion	3	SMESG000011981.1	BAK1	5.10780328953452	0.02421	1.73205080756888
249	BP	GO:0048284	organelle fusion	3	SMESG000049232.1	GABBR2	5.15842936260448	0.02421	1.73205080756888
250	BP	GO:0048284	organelle fusion	3	SMESG000075477.1	GNAI3	4.96578428466209	0.02421	1.73205080756888
251	BP	GO:0008354	germ cell migration	2	SMESG000013154.1	SCRIB	5.608232280044	0.02528	1.41421356237309
252	BP	GO:0008354	germ cell migration	2	SMESG000018250.1	PPAP2A	6.29646908240725	0.02528	1.41421356237309
253	BP	GO:0072507	divalent inorganic cation homeostasis	5	SMESG000003798.1	CALB2	6.40883616011053	0.02541	2.23606797749979
254	BP	GO:0072507	divalent inorganic cation homeostasis	5	SMESG000011981.1	BAK1	5.10780328953452	0.02541	2.23606797749979
255	BP	GO:0072507	divalent inorganic cation homeostasis	5	SMESG000018612.1	TRPC3	5.48465759492547	0.02541	2.23606797749979
256	BP	GO:0072507	divalent inorganic cation homeostasis	5	SMESG000037355.1	HEXB	6.10780328953451	0.02541	2.23606797749979
257	BP	GO:0072507	divalent inorganic cation homeostasis	5	SMESG000043906.1	CALB2	5.50635266602479	0.02541	2.23606797749979
258	BP	GO:0070873	regulation of glycogen metabolic process	3	SMESG000006413.1	NA	6.21089678249862	0.02712	1.73205080756888
259	BP	GO:0070873	regulation of glycogen metabolic process	3	SMESG000014582.1	NA	6.65091094730868	0.02712	1.73205080756888
260	BP	GO:0070873	regulation of glycogen metabolic process	3	SMESG000025481.1	PPP1CA	5.21089678249862	0.02712	1.73205080756888
261	BP	GO:0032881	regulation of polysaccharide metabolic process	3	SMESG000006413.1	NA	6.21089678249862	0.02712	1.73205080756888
262	BP	GO:0032881	regulation of polysaccharide metabolic process	3	SMESG000014582.1	NA	6.65091094730868	0.02712	1.73205080756888
263	BP	GO:0032881	regulation of polysaccharide metabolic process	3	SMESG000025481.1	PPP1CA	5.21089678249862	0.02712	1.73205080756888
264	BP	GO:0016572	histone phosphorylation	2	SMESG000014533.1	PKN2	5.44222232860507	0.028	1.41421356237309
265	BP	GO:0016572	histone phosphorylation	2	SMESG000032743.1	MAPK3	6.38082178394093	0.028	1.41421356237309
266	BP	GO:0071260	cellular response to mechanical stimulus	2	SMESG000011981.1	BAK1	5.10780328953452	0.028	1.41421356237309
267	BP	GO:0071260	cellular response to mechanical stimulus	2	SMESG000032743.1	MAPK3	6.38082178394093	0.028	1.41421356237309
268	BP	GO:0035222	wing disc pattern formation	2	SMESG000025482.1	SP4	5.21089678249862	0.028	1.41421356237309
269	BP	GO:0035222	wing disc pattern formation	2	SMESG000060276.1	GLI2	4.79585928321978	0.028	1.41421356237309
270	BP	GO:0043502	regulation of muscle adaptation	2	SMESG000012014.1	PPP3CA	4.83650126771712	0.028	1.41421356237309
271	BP	GO:0043502	regulation of muscle adaptation	2	SMESG000077398.1	PPP3CA	6.26534456652099	0.028	1.41421356237309
272	BP	GO:0042551	neuron maturation	2	SMESG000028865.1	AGRN,EGFLAM	4.47393118833241	0.028	1.41421356237309
273	BP	GO:0042551	neuron maturation	2	SMESG000065404.1	SCLT1	5.35107444054688	0.028	1.41421356237309
274	BP	GO:0042044	fluid transport	2	SMESG000000524.1	CACNA1S	5.47217073046797	0.028	1.41421356237309
275	BP	GO:0042044	fluid transport	2	SMESG000043491.1	DNAJC22	5.32192809488736	0.028	1.41421356237309
276	BP	GO:0044057	regulation of system process	5	SMESG000012014.1	PPP3CA	4.83650126771712	0.02876	2.23606797749979
277	BP	GO:0044057	regulation of system process	5	SMESG000064049.1	GRM1	4.7178567712185	0.02876	2.23606797749979
278	BP	GO:0044057	regulation of system process	5	SMESG000069357.1	MTMR3	4.98850436116217	0.02876	2.23606797749979
279	BP	GO:0044057	regulation of system process	5	SMESG000075477.1	GNAI3	4.96578428466209	0.02876	2.23606797749979
280	BP	GO:0044057	regulation of system process	5	SMESG000077398.1	PPP3CA	6.26534456652099	0.02876	2.23606797749979
281	BP	GO:0050803	regulation of synapse structure or activity	4	SMESG000010509.1	PIP5K1C	4.79585928321978	0.03015	2
282	BP	GO:0050803	regulation of synapse structure or activity	4	SMESG000013154.1	SCRIB	5.608232280044	0.03015	2
283	BP	GO:0050803	regulation of synapse structure or activity	4	SMESG000028865.1	AGRN,EGFLAM	4.47393118833241	0.03015	2
284	BP	GO:0050803	regulation of synapse structure or activity	4	SMESG000044434.1	NGEF	4.08314123530025	0.03015	2
285	BP	GO:0099173	postsynapse organization	2	SMESG000044434.1	NGEF	4.08314123530025	0.03084	1.41421356237309
286	BP	GO:0099173	postsynapse organization	2	SMESG000069357.1	MTMR3	4.98850436116217	0.03084	1.41421356237309
287	BP	GO:0051924	regulation of calcium ion transport	3	SMESG000011981.1	BAK1	5.10780328953452	0.03348	1.73205080756888
288	BP	GO:0051924	regulation of calcium ion transport	3	SMESG000018612.1	TRPC3	5.48465759492547	0.03348	1.73205080756888
289	BP	GO:0051924	regulation of calcium ion transport	3	SMESG000037963.1	SARAF	3.87832144341175	0.03348	1.73205080756888
290	BP	GO:0001841	neural tube formation	3	SMESG000069322.1	PTK7	6.24094224957837	0.03348	1.73205080756888
291	BP	GO:0001841	neural tube formation	3	SMESG000071539.1	STK4	4.87832144341175	0.03348	1.73205080756888
292	BP	GO:0001841	neural tube formation	3	SMESG000079448.1	COQ7	5.41119543298445	0.03348	1.73205080756888
293	BP	GO:0014902	myotube differentiation	3	SMESG000012014.1	PPP3CA	4.83650126771712	0.03348	1.73205080756888
294	BP	GO:0014902	myotube differentiation	3	SMESG000042567.1	MIB2	5.79585928321978	0.03348	1.73205080756888
295	BP	GO:0014902	myotube differentiation	3	SMESG000077398.1	PPP3CA	6.26534456652099	0.03348	1.73205080756888
296	BP	GO:0030100	regulation of endocytosis	3	SMESG000013154.1	SCRIB	5.608232280044	0.03348	1.73205080756888
297	BP	GO:0030100	regulation of endocytosis	3	SMESG000061276.1	SH3GL3	5.10780328953452	0.03348	1.73205080756888
298	BP	GO:0030100	regulation of endocytosis	3	SMESG000069357.1	MTMR3	4.98850436116217	0.03348	1.73205080756888
299	BP	GO:0019725	cellular homeostasis	8	SMESG000003798.1	CALB2	6.40883616011053	0.03428	2.82842712474619
300	BP	GO:0019725	cellular homeostasis	8	SMESG000011981.1	BAK1	5.10780328953452	0.03428	2.82842712474619
301	BP	GO:0019725	cellular homeostasis	8	SMESG000012014.1	PPP3CA	4.83650126771712	0.03428	2.82842712474619
302	BP	GO:0019725	cellular homeostasis	8	SMESG000018612.1	TRPC3	5.48465759492547	0.03428	2.82842712474619
303	BP	GO:0019725	cellular homeostasis	8	SMESG000037355.1	HEXB	6.10780328953451	0.03428	2.82842712474619
304	BP	GO:0019725	cellular homeostasis	8	SMESG000042567.1	MIB2	5.79585928321978	0.03428	2.82842712474619
305	BP	GO:0019725	cellular homeostasis	8	SMESG000043906.1	CALB2	5.50635266602479	0.03428	2.82842712474619
306	BP	GO:0019725	cellular homeostasis	8	SMESG000077398.1	PPP3CA	6.26534456652099	0.03428	2.82842712474619
307	BP	GO:0060541	respiratory system development	5	SMESG000005384.1	EGR1	5.10780328953452	0.03429	2.23606797749979
308	BP	GO:0060541	respiratory system development	5	SMESG000025481.1	PPP1CA	5.21089678249862	0.03429	2.23606797749979
309	BP	GO:0060541	respiratory system development	5	SMESG000043491.1	DNAJC22	5.32192809488736	0.03429	2.23606797749979
310	BP	GO:0060541	respiratory system development	5	SMESG000060276.1	GLI2	4.79585928321978	0.03429	2.23606797749979
311	BP	GO:0060541	respiratory system development	5	SMESG000069322.1	PTK7	6.24094224957837	0.03429	2.23606797749979
312	BP	GO:0031623	receptor internalization	2	SMESG000061276.1	SH3GL3	5.10780328953452	0.03682	1.41421356237309
313	BP	GO:0031623	receptor internalization	2	SMESG000069357.1	MTMR3	4.98850436116217	0.03682	1.41421356237309
314	BP	GO:0042706	eye photoreceptor cell fate commitment	2	SMESG000010385.1	NA	4.75633091903314	0.03682	1.41421356237309
315	BP	GO:0042706	eye photoreceptor cell fate commitment	2	SMESG000013154.1	SCRIB	5.608232280044	0.03682	1.41421356237309
316	BP	GO:0001752	compound eye photoreceptor fate commitment	2	SMESG000010385.1	NA	4.75633091903314	0.03682	1.41421356237309
317	BP	GO:0001752	compound eye photoreceptor fate commitment	2	SMESG000013154.1	SCRIB	5.608232280044	0.03682	1.41421356237309
318	BP	GO:0046552	photoreceptor cell fate commitment	2	SMESG000010385.1	NA	4.75633091903314	0.03682	1.41421356237309
319	BP	GO:0046552	photoreceptor cell fate commitment	2	SMESG000013154.1	SCRIB	5.608232280044	0.03682	1.41421356237309
320	BP	GO:0071326	cellular response to monosaccharide stimulus	2	SMESG000012014.1	PPP3CA	4.83650126771712	0.03682	1.41421356237309
321	BP	GO:0071326	cellular response to monosaccharide stimulus	2	SMESG000077398.1	PPP3CA	6.26534456652099	0.03682	1.41421356237309
322	BP	GO:0071331	cellular response to hexose stimulus	2	SMESG000012014.1	PPP3CA	4.83650126771712	0.03682	1.41421356237309
323	BP	GO:0071331	cellular response to hexose stimulus	2	SMESG000077398.1	PPP3CA	6.26534456652099	0.03682	1.41421356237309
324	BP	GO:0071333	cellular response to glucose stimulus	2	SMESG000012014.1	PPP3CA	4.83650126771712	0.03682	1.41421356237309
325	BP	GO:0071333	cellular response to glucose stimulus	2	SMESG000077398.1	PPP3CA	6.26534456652099	0.03682	1.41421356237309
326	BP	GO:0010906	regulation of glucose metabolic process	3	SMESG000006413.1	NA	6.21089678249862	0.03872	1.73205080756888
327	BP	GO:0010906	regulation of glucose metabolic process	3	SMESG000014582.1	NA	6.65091094730868	0.03872	1.73205080756888
328	BP	GO:0010906	regulation of glucose metabolic process	3	SMESG000025481.1	PPP1CA	5.21089678249862	0.03872	1.73205080756888
329	BP	GO:0009653	anatomical structure morphogenesis	24	SMESG000005384.1	EGR1	5.10780328953452	0.03947	4.89897948556636
330	BP	GO:0009653	anatomical structure morphogenesis	24	SMESG000006413.1	NA	6.21089678249862	0.03947	4.89897948556636
331	BP	GO:0009653	anatomical structure morphogenesis	24	SMESG000010385.1	NA	4.75633091903314	0.03947	4.89897948556636
332	BP	GO:0009653	anatomical structure morphogenesis	24	SMESG000011981.1	BAK1	5.10780328953452	0.03947	4.89897948556636
333	BP	GO:0009653	anatomical structure morphogenesis	24	SMESG000013154.1	SCRIB	5.608232280044	0.03947	4.89897948556636
334	BP	GO:0009653	anatomical structure morphogenesis	24	SMESG000016385.1	TUBA1C	4.38082178394093	0.03947	4.89897948556636
335	BP	GO:0009653	anatomical structure morphogenesis	24	SMESG000018612.1	TRPC3	5.48465759492547	0.03947	4.89897948556636
336	BP	GO:0009653	anatomical structure morphogenesis	24	SMESG000025211.1	ABR	5.10780328953452	0.03947	4.89897948556636
337	BP	GO:0009653	anatomical structure morphogenesis	24	SMESG000025481.1	PPP1CA	5.21089678249862	0.03947	4.89897948556636
338	BP	GO:0009653	anatomical structure morphogenesis	24	SMESG000025482.1	SP4	5.21089678249862	0.03947	4.89897948556636
339	BP	GO:0009653	anatomical structure morphogenesis	24	SMESG000028865.1	AGRN,EGFLAM	4.47393118833241	0.03947	4.89897948556636
340	BP	GO:0009653	anatomical structure morphogenesis	24	SMESG000032743.1	MAPK3	6.38082178394093	0.03947	4.89897948556636
341	BP	GO:0009653	anatomical structure morphogenesis	24	SMESG000033763.1	RBFOX1	4.53951952995999	0.03947	4.89897948556636
342	BP	GO:0009653	anatomical structure morphogenesis	24	SMESG000037355.1	HEXB	6.10780328953451	0.03947	4.89897948556636
343	BP	GO:0009653	anatomical structure morphogenesis	24	SMESG000042567.1	MIB2	5.79585928321978	0.03947	4.89897948556636
344	BP	GO:0009653	anatomical structure morphogenesis	24	SMESG000044336.1	FMNL2	5.08314123530025	0.03947	4.89897948556636
345	BP	GO:0009653	anatomical structure morphogenesis	24	SMESG000044434.1	NGEF	4.08314123530025	0.03947	4.89897948556636
346	BP	GO:0009653	anatomical structure morphogenesis	24	SMESG000055722.1	MARK2	5.10780328953452	0.03947	4.89897948556636
347	BP	GO:0009653	anatomical structure morphogenesis	24	SMESG000060276.1	GLI2	4.79585928321978	0.03947	4.89897948556636
348	BP	GO:0009653	anatomical structure morphogenesis	24	SMESG000069322.1	PTK7	6.24094224957837	0.03947	4.89897948556636
349	BP	GO:0009653	anatomical structure morphogenesis	24	SMESG000069358.1	DCTN1	4.87832144341175	0.03947	4.89897948556636
350	BP	GO:0009653	anatomical structure morphogenesis	24	SMESG000071539.1	STK4	4.87832144341175	0.03947	4.89897948556636
351	BP	GO:0009653	anatomical structure morphogenesis	24	SMESG000071540.1	CNGA3	5.63865103064346	0.03947	4.89897948556636
352	BP	GO:0009653	anatomical structure morphogenesis	24	SMESG000079448.1	COQ7	5.41119543298445	0.03947	4.89897948556636
353	BP	GO:0043500	muscle adaptation	2	SMESG000012014.1	PPP3CA	4.83650126771712	0.03997	1.41421356237309
354	BP	GO:0043500	muscle adaptation	2	SMESG000077398.1	PPP3CA	6.26534456652099	0.03997	1.41421356237309
355	BP	GO:0034250	positive regulation of cellular amide metabolic process	2	SMESG000013154.1	SCRIB	5.608232280044	0.03997	1.41421356237309
356	BP	GO:0034250	positive regulation of cellular amide metabolic process	2	SMESG000032743.1	MAPK3	6.38082178394093	0.03997	1.41421356237309
357	BP	GO:0001678	cellular glucose homeostasis	2	SMESG000012014.1	PPP3CA	4.83650126771712	0.03997	1.41421356237309
358	BP	GO:0001678	cellular glucose homeostasis	2	SMESG000077398.1	PPP3CA	6.26534456652099	0.03997	1.41421356237309
359	BP	GO:0005980	glycogen catabolic process	3	SMESG000006413.1	NA	6.21089678249862	0.04055	1.73205080756888
360	BP	GO:0005980	glycogen catabolic process	3	SMESG000014582.1	NA	6.65091094730868	0.04055	1.73205080756888
361	BP	GO:0005980	glycogen catabolic process	3	SMESG000025481.1	PPP1CA	5.21089678249862	0.04055	1.73205080756888
362	BP	GO:0044247	cellular polysaccharide catabolic process	3	SMESG000006413.1	NA	6.21089678249862	0.04055	1.73205080756888
363	BP	GO:0044247	cellular polysaccharide catabolic process	3	SMESG000014582.1	NA	6.65091094730868	0.04055	1.73205080756888
364	BP	GO:0044247	cellular polysaccharide catabolic process	3	SMESG000025481.1	PPP1CA	5.21089678249862	0.04055	1.73205080756888
365	BP	GO:0000272	polysaccharide catabolic process	3	SMESG000006413.1	NA	6.21089678249862	0.04055	1.73205080756888
366	BP	GO:0000272	polysaccharide catabolic process	3	SMESG000014582.1	NA	6.65091094730868	0.04055	1.73205080756888
367	BP	GO:0000272	polysaccharide catabolic process	3	SMESG000025481.1	PPP1CA	5.21089678249862	0.04055	1.73205080756888
368	BP	GO:0009251	glucan catabolic process	3	SMESG000006413.1	NA	6.21089678249862	0.04055	1.73205080756888
369	BP	GO:0009251	glucan catabolic process	3	SMESG000014582.1	NA	6.65091094730868	0.04055	1.73205080756888
370	BP	GO:0009251	glucan catabolic process	3	SMESG000025481.1	PPP1CA	5.21089678249862	0.04055	1.73205080756888
371	BP	GO:0051336	regulation of hydrolase activity	7	SMESG000005347.1	PRKG1	5.32192809488736	0.04125	2.64575131106459
372	BP	GO:0051336	regulation of hydrolase activity	7	SMESG000011981.1	BAK1	5.10780328953452	0.04125	2.64575131106459
373	BP	GO:0051336	regulation of hydrolase activity	7	SMESG000021141.1	ARHGAP26	5.38082178394093	0.04125	2.64575131106459
374	BP	GO:0051336	regulation of hydrolase activity	7	SMESG000023518.1	PCDH11Y	4.7178567712185	0.04125	2.64575131106459
375	BP	GO:0051336	regulation of hydrolase activity	7	SMESG000037203.1	A2ML1	5.87832144341175	0.04125	2.64575131106459
376	BP	GO:0051336	regulation of hydrolase activity	7	SMESG000044434.1	NGEF	4.08314123530025	0.04125	2.64575131106459
377	BP	GO:0051336	regulation of hydrolase activity	7	SMESG000069340.1	PCDH11X	4.83650126771712	0.04125	2.64575131106459
378	BP	GO:0010675	regulation of cellular carbohydrate metabolic process	3	SMESG000006413.1	NA	6.21089678249862	0.04243	1.73205080756888
379	BP	GO:0010675	regulation of cellular carbohydrate metabolic process	3	SMESG000014582.1	NA	6.65091094730868	0.04243	1.73205080756888
380	BP	GO:0010675	regulation of cellular carbohydrate metabolic process	3	SMESG000025481.1	PPP1CA	5.21089678249862	0.04243	1.73205080756888

## Sheet: Anterior_MF
#	category	ID	term	count	genes	symbol	logFC	adj_pval	zscore
1	MF	GO:0030553	cGMP binding	3	SMESG000005347.1	PRKG1	5.32192809488736	0.00069	1.73205080756888
2	MF	GO:0030553	cGMP binding	3	SMESG000026730.1	PDE11A	4.53951952995999	0.00069	1.73205080756888
3	MF	GO:0030553	cGMP binding	3	SMESG000071540.1	CNGA3	5.63865103064346	0.00069	1.73205080756888
4	MF	GO:0005221	intracellular cyclic nucleotide activated cation channel activity	2	SMESG000044963.1	CNGA1	5.265344566521	0.00815	1.41421356237309
5	MF	GO:0005221	intracellular cyclic nucleotide activated cation channel activity	2	SMESG000071540.1	CNGA3	5.63865103064346	0.00815	1.41421356237309
6	MF	GO:0004723	calcium-dependent protein serine/threonine phosphatase activity	2	SMESG000012014.1	PPP3CA	4.83650126771712	0.00987	1.41421356237309
7	MF	GO:0004723	calcium-dependent protein serine/threonine phosphatase activity	2	SMESG000077398.1	PPP3CA	6.26534456652099	0.00987	1.41421356237309
8	MF	GO:0008188	neuropeptide receptor activity	4	SMESG000017198.1	QRFPR	2.64385618977472	0.01987	2
9	MF	GO:0008188	neuropeptide receptor activity	4	SMESG000032500.1	HCRTR2	4.21089678249862	0.01987	2
10	MF	GO:0008188	neuropeptide receptor activity	4	SMESG000044458.1	NMBR	4.64385618977472	0.01987	2
11	MF	GO:0008188	neuropeptide receptor activity	4	SMESG000052051.1	HTR4	4.64385618977472	0.01987	2
12	MF	GO:0004995	tachykinin receptor activity	2	SMESG000017198.1	QRFPR	2.64385618977472	0.0231	1.41421356237309
13	MF	GO:0004995	tachykinin receptor activity	2	SMESG000052051.1	HTR4	4.64385618977472	0.0231	1.41421356237309
14	MF	GO:0005262	calcium channel activity	3	SMESG000000524.1	CACNA1S	5.47217073046797	0.02485	1.73205080756888
15	MF	GO:0005262	calcium channel activity	3	SMESG000018612.1	TRPC3	5.48465759492547	0.02485	1.73205080756888
16	MF	GO:0005262	calcium channel activity	3	SMESG000037963.1	SARAF	3.87832144341175	0.02485	1.73205080756888
17	MF	GO:0004983	neuropeptide Y receptor activity	2	SMESG000017198.1	QRFPR	2.64385618977472	0.02853	1.41421356237309
18	MF	GO:0004983	neuropeptide Y receptor activity	2	SMESG000052051.1	HTR4	4.64385618977472	0.02853	1.41421356237309
19	MF	GO:0004690	cyclic nucleotide-dependent protein kinase activity	2	SMESG000001939.1	PRKAG1	4.7178567712185	0.02853	1.41421356237309
20	MF	GO:0004690	cyclic nucleotide-dependent protein kinase activity	2	SMESG000005347.1	PRKG1	5.32192809488736	0.02853	1.41421356237309
21	MF	GO:0004930	G protein-coupled receptor activity	6	SMESG000017198.1	QRFPR	2.64385618977472	0.02961	2.44948974278318
22	MF	GO:0004930	G protein-coupled receptor activity	6	SMESG000032500.1	HCRTR2	4.21089678249862	0.02961	2.44948974278318
23	MF	GO:0004930	G protein-coupled receptor activity	6	SMESG000044458.1	NMBR	4.64385618977472	0.02961	2.44948974278318
24	MF	GO:0004930	G protein-coupled receptor activity	6	SMESG000049232.1	GABBR2	5.15842936260448	0.02961	2.44948974278318
25	MF	GO:0004930	G protein-coupled receptor activity	6	SMESG000052051.1	HTR4	4.64385618977472	0.02961	2.44948974278318
26	MF	GO:0004930	G protein-coupled receptor activity	6	SMESG000064049.1	GRM1	4.7178567712185	0.02961	2.44948974278318
27	MF	GO:0008528	G protein-coupled peptide receptor activity	4	SMESG000017198.1	QRFPR	2.64385618977472	0.02998	2
28	MF	GO:0008528	G protein-coupled peptide receptor activity	4	SMESG000032500.1	HCRTR2	4.21089678249862	0.02998	2
29	MF	GO:0008528	G protein-coupled peptide receptor activity	4	SMESG000044458.1	NMBR	4.64385618977472	0.02998	2
30	MF	GO:0008528	G protein-coupled peptide receptor activity	4	SMESG000052051.1	HTR4	4.64385618977472	0.02998	2
31	MF	GO:0001653	peptide receptor activity	4	SMESG000017198.1	QRFPR	2.64385618977472	0.03474	2
32	MF	GO:0001653	peptide receptor activity	4	SMESG000032500.1	HCRTR2	4.21089678249862	0.03474	2
33	MF	GO:0001653	peptide receptor activity	4	SMESG000044458.1	NMBR	4.64385618977472	0.03474	2
34	MF	GO:0001653	peptide receptor activity	4	SMESG000052051.1	HTR4	4.64385618977472	0.03474	2
35	MF	GO:0050115	myosin-light-chain-phosphatase activity	2	SMESG000006413.1	NA	6.21089678249862	0.04071	1.41421356237309
36	MF	GO:0050115	myosin-light-chain-phosphatase activity	2	SMESG000014582.1	NA	6.65091094730868	0.04071	1.41421356237309
37	MF	GO:0098772	molecular function regulator	10	SMESG000001939.1	PRKAG1	4.7178567712185	0.04116	3.16227766016838
38	MF	GO:0098772	molecular function regulator	10	SMESG000005347.1	PRKG1	5.32192809488736	0.04116	3.16227766016838
39	MF	GO:0098772	molecular function regulator	10	SMESG000017389.1	PI16	4.47393118833241	0.04116	3.16227766016838
40	MF	GO:0098772	molecular function regulator	10	SMESG000021141.1	ARHGAP26	5.38082178394093	0.04116	3.16227766016838
41	MF	GO:0098772	molecular function regulator	10	SMESG000025211.1	ABR	5.10780328953452	0.04116	3.16227766016838
42	MF	GO:0098772	molecular function regulator	10	SMESG000028865.1	AGRN,EGFLAM	4.47393118833241	0.04116	3.16227766016838
43	MF	GO:0098772	molecular function regulator	10	SMESG000037203.1	A2ML1	5.87832144341175	0.04116	3.16227766016838
44	MF	GO:0098772	molecular function regulator	10	SMESG000044434.1	NGEF	4.08314123530025	0.04116	3.16227766016838
45	MF	GO:0098772	molecular function regulator	10	SMESG000065404.1	SCLT1	5.35107444054688	0.04116	3.16227766016838
46	MF	GO:0098772	molecular function regulator	10	SMESG000071539.1	STK4	4.87832144341175	0.04116	3.16227766016838
47	MF	GO:0015085	calcium ion transmembrane transporter activity	3	SMESG000000524.1	CACNA1S	5.47217073046797	0.04158	1.73205080756888
48	MF	GO:0015085	calcium ion transmembrane transporter activity	3	SMESG000018612.1	TRPC3	5.48465759492547	0.04158	1.73205080756888
49	MF	GO:0015085	calcium ion transmembrane transporter activity	3	SMESG000037963.1	SARAF	3.87832144341175	0.04158	1.73205080756888
50	MF	GO:0016791	phosphatase activity	8	SMESG000006413.1	NA	6.21089678249862	0.04691	2.82842712474619
51	MF	GO:0016791	phosphatase activity	8	SMESG000012014.1	PPP3CA	4.83650126771712	0.04691	2.82842712474619
52	MF	GO:0016791	phosphatase activity	8	SMESG000014582.1	NA	6.65091094730868	0.04691	2.82842712474619
53	MF	GO:0016791	phosphatase activity	8	SMESG000018250.1	PPAP2A	6.29646908240725	0.04691	2.82842712474619
54	MF	GO:0016791	phosphatase activity	8	SMESG000025481.1	PPP1CA	5.21089678249862	0.04691	2.82842712474619
55	MF	GO:0016791	phosphatase activity	8	SMESG000043925.1	CTDSPL	4.32192809488736	0.04691	2.82842712474619
56	MF	GO:0016791	phosphatase activity	8	SMESG000069357.1	MTMR3	4.98850436116217	0.04691	2.82842712474619
57	MF	GO:0016791	phosphatase activity	8	SMESG000077398.1	PPP3CA	6.26534456652099	0.04691	2.82842712474619
58	MF	GO:0016763	pentosyltransferase activity	2	SMESG000014532.1	NAPRT	5.44222232860507	0.04741	1.41421356237309
59	MF	GO:0016763	pentosyltransferase activity	2	SMESG000025103.1	XYLT1	5.05889368905357	0.04741	1.41421356237309
60	MF	GO:0005509	calcium ion binding	7	SMESG000002712.1	PCDH11Y	5.265344566521	0.04936	2.64575131106459
61	MF	GO:0005509	calcium ion binding	7	SMESG000003798.1	CALB2	6.40883616011053	0.04936	2.64575131106459
62	MF	GO:0005509	calcium ion binding	7	SMESG000012014.1	PPP3CA	4.83650126771712	0.04936	2.64575131106459
63	MF	GO:0005509	calcium ion binding	7	SMESG000034068.1	VLDLR	5.87832144341175	0.04936	2.64575131106459
64	MF	GO:0005509	calcium ion binding	7	SMESG000043906.1	CALB2	5.50635266602479	0.04936	2.64575131106459
65	MF	GO:0005509	calcium ion binding	7	SMESG000067002.1	PKD1L2	5.05889368905357	0.04936	2.64575131106459
66	MF	GO:0005509	calcium ion binding	7	SMESG000077398.1	PPP3CA	6.26534456652099	0.04936	2.64575131106459
67	MF	GO:0005516	calmodulin binding	4	SMESG000012014.1	PPP3CA	4.83650126771712	0.04999	2
68	MF	GO:0005516	calmodulin binding	4	SMESG000019079.1	ITPKB	5.87832144341175	0.04999	2
69	MF	GO:0005516	calmodulin binding	4	SMESG000077398.1	PPP3CA	6.26534456652099	0.04999	2
70	MF	GO:0005516	calmodulin binding	4	SMESG000078937.1	CAMK1	4.44222232860507	0.04999	2
71	MF	GO:0042578	phosphoric ester hydrolase activity	9	SMESG000006413.1	NA	6.21089678249862	0.05187	3
72	MF	GO:0042578	phosphoric ester hydrolase activity	9	SMESG000012014.1	PPP3CA	4.83650126771712	0.05187	3
73	MF	GO:0042578	phosphoric ester hydrolase activity	9	SMESG000014582.1	NA	6.65091094730868	0.05187	3
74	MF	GO:0042578	phosphoric ester hydrolase activity	9	SMESG000018250.1	PPAP2A	6.29646908240725	0.05187	3
75	MF	GO:0042578	phosphoric ester hydrolase activity	9	SMESG000025481.1	PPP1CA	5.21089678249862	0.05187	3
76	MF	GO:0042578	phosphoric ester hydrolase activity	9	SMESG000026730.1	PDE11A	4.53951952995999	0.05187	3
77	MF	GO:0042578	phosphoric ester hydrolase activity	9	SMESG000043925.1	CTDSPL	4.32192809488736	0.05187	3
78	MF	GO:0042578	phosphoric ester hydrolase activity	9	SMESG000069357.1	MTMR3	4.98850436116217	0.05187	3
79	MF	GO:0042578	phosphoric ester hydrolase activity	9	SMESG000077398.1	PPP3CA	6.26534456652099	0.05187	3
80	MF	GO:0008374	O-acyltransferase activity	2	SMESG000037740.1	PLA2G15	4.50635266602479	0.05815	1.41421356237309
81	MF	GO:0008374	O-acyltransferase activity	2	SMESG000037742.1	PLA2G15	4.64385618977472	0.05815	1.41421356237309
82	MF	GO:0004721	phosphoprotein phosphatase activity	7	SMESG000006413.1	NA	6.21089678249862	0.05972	2.64575131106459
83	MF	GO:0004721	phosphoprotein phosphatase activity	7	SMESG000012014.1	PPP3CA	4.83650126771712	0.05972	2.64575131106459
84	MF	GO:0004721	phosphoprotein phosphatase activity	7	SMESG000014582.1	NA	6.65091094730868	0.05972	2.64575131106459
85	MF	GO:0004721	phosphoprotein phosphatase activity	7	SMESG000025481.1	PPP1CA	5.21089678249862	0.05972	2.64575131106459
86	MF	GO:0004721	phosphoprotein phosphatase activity	7	SMESG000043925.1	CTDSPL	4.32192809488736	0.05972	2.64575131106459
87	MF	GO:0004721	phosphoprotein phosphatase activity	7	SMESG000069357.1	MTMR3	4.98850436116217	0.05972	2.64575131106459
88	MF	GO:0004721	phosphoprotein phosphatase activity	7	SMESG000077398.1	PPP3CA	6.26534456652099	0.05972	2.64575131106459
89	MF	GO:0099106	ion channel regulator activity	2	SMESG000005347.1	PRKG1	5.32192809488736	0.06573	1.41421356237309
90	MF	GO:0099106	ion channel regulator activity	2	SMESG000065404.1	SCLT1	5.35107444054688	0.06573	1.41421356237309
91	MF	GO:0016247	channel regulator activity	2	SMESG000005347.1	PRKG1	5.32192809488736	0.06964	1.41421356237309
92	MF	GO:0016247	channel regulator activity	2	SMESG000065404.1	SCLT1	5.35107444054688	0.06964	1.41421356237309
93	MF	GO:0016773	phosphotransferase activity, alcohol group as acceptor	11	SMESG000001939.1	PRKAG1	4.7178567712185	0.07078	3.3166247903554
94	MF	GO:0016773	phosphotransferase activity, alcohol group as acceptor	11	SMESG000005347.1	PRKG1	5.32192809488736	0.07078	3.3166247903554
95	MF	GO:0016773	phosphotransferase activity, alcohol group as acceptor	11	SMESG000010509.1	PIP5K1C	4.79585928321978	0.07078	3.3166247903554
96	MF	GO:0016773	phosphotransferase activity, alcohol group as acceptor	11	SMESG000014533.1	PKN2	5.44222232860507	0.07078	3.3166247903554
97	MF	GO:0016773	phosphotransferase activity, alcohol group as acceptor	11	SMESG000019079.1	ITPKB	5.87832144341175	0.07078	3.3166247903554
98	MF	GO:0016773	phosphotransferase activity, alcohol group as acceptor	11	SMESG000032743.1	MAPK3	6.38082178394093	0.07078	3.3166247903554
99	MF	GO:0016773	phosphotransferase activity, alcohol group as acceptor	11	SMESG000045328.1	CDKL2	4.64385618977472	0.07078	3.3166247903554
100	MF	GO:0016773	phosphotransferase activity, alcohol group as acceptor	11	SMESG000055722.1	MARK2	5.10780328953452	0.07078	3.3166247903554
101	MF	GO:0016773	phosphotransferase activity, alcohol group as acceptor	11	SMESG000069322.1	PTK7	6.24094224957837	0.07078	3.3166247903554
102	MF	GO:0016773	phosphotransferase activity, alcohol group as acceptor	11	SMESG000071539.1	STK4	4.87832144341175	0.07078	3.3166247903554
103	MF	GO:0016773	phosphotransferase activity, alcohol group as acceptor	11	SMESG000078937.1	CAMK1	4.44222232860507	0.07078	3.3166247903554
104	MF	GO:0004722	protein serine/threonine phosphatase activity	5	SMESG000006413.1	NA	6.21089678249862	0.0767	2.23606797749979
105	MF	GO:0004722	protein serine/threonine phosphatase activity	5	SMESG000012014.1	PPP3CA	4.83650126771712	0.0767	2.23606797749979
106	MF	GO:0004722	protein serine/threonine phosphatase activity	5	SMESG000014582.1	NA	6.65091094730868	0.0767	2.23606797749979
107	MF	GO:0004722	protein serine/threonine phosphatase activity	5	SMESG000025481.1	PPP1CA	5.21089678249862	0.0767	2.23606797749979
108	MF	GO:0004722	protein serine/threonine phosphatase activity	5	SMESG000077398.1	PPP3CA	6.26534456652099	0.0767	2.23606797749979
109	MF	GO:0004888	transmembrane signaling receptor activity	7	SMESG000017198.1	QRFPR	2.64385618977472	0.077	2.64575131106459
110	MF	GO:0004888	transmembrane signaling receptor activity	7	SMESG000032500.1	HCRTR2	4.21089678249862	0.077	2.64575131106459
111	MF	GO:0004888	transmembrane signaling receptor activity	7	SMESG000044458.1	NMBR	4.64385618977472	0.077	2.64575131106459
112	MF	GO:0004888	transmembrane signaling receptor activity	7	SMESG000049232.1	GABBR2	5.15842936260448	0.077	2.64575131106459
113	MF	GO:0004888	transmembrane signaling receptor activity	7	SMESG000052051.1	HTR4	4.64385618977472	0.077	2.64575131106459
114	MF	GO:0004888	transmembrane signaling receptor activity	7	SMESG000064049.1	GRM1	4.7178567712185	0.077	2.64575131106459
115	MF	GO:0004888	transmembrane signaling receptor activity	7	SMESG000069322.1	PTK7	6.24094224957837	0.077	2.64575131106459
116	MF	GO:0016757	glycosyltransferase activity	4	SMESG000014532.1	NAPRT	5.44222232860507	0.08165	2
117	MF	GO:0016757	glycosyltransferase activity	4	SMESG000025103.1	XYLT1	5.05889368905357	0.08165	2
118	MF	GO:0016757	glycosyltransferase activity	4	SMESG000025206.1	GALNT1	5.10780328953452	0.08165	2
119	MF	GO:0016757	glycosyltransferase activity	4	SMESG000076890.1	SDF2	6.21089678249862	0.08165	2
120	MF	GO:0005085	guanyl-nucleotide exchange factor activity	2	SMESG000025211.1	ABR	5.10780328953452	0.08599	1.41421356237309
121	MF	GO:0005085	guanyl-nucleotide exchange factor activity	2	SMESG000044434.1	NGEF	4.08314123530025	0.08599	1.41421356237309
122	MF	GO:0004674	protein serine/threonine kinase activity	8	SMESG000001939.1	PRKAG1	4.7178567712185	0.08776	2.82842712474619
123	MF	GO:0004674	protein serine/threonine kinase activity	8	SMESG000005347.1	PRKG1	5.32192809488736	0.08776	2.82842712474619
124	MF	GO:0004674	protein serine/threonine kinase activity	8	SMESG000014533.1	PKN2	5.44222232860507	0.08776	2.82842712474619
125	MF	GO:0004674	protein serine/threonine kinase activity	8	SMESG000032743.1	MAPK3	6.38082178394093	0.08776	2.82842712474619
126	MF	GO:0004674	protein serine/threonine kinase activity	8	SMESG000045328.1	CDKL2	4.64385618977472	0.08776	2.82842712474619
127	MF	GO:0004674	protein serine/threonine kinase activity	8	SMESG000055722.1	MARK2	5.10780328953452	0.08776	2.82842712474619
128	MF	GO:0004674	protein serine/threonine kinase activity	8	SMESG000071539.1	STK4	4.87832144341175	0.08776	2.82842712474619
129	MF	GO:0004674	protein serine/threonine kinase activity	8	SMESG000078937.1	CAMK1	4.44222232860507	0.08776	2.82842712474619
130	MF	GO:0140096	catalytic activity, acting on a protein	27	SMESG000001939.1	PRKAG1	4.7178567712185	0.11189	5.19615242270663
131	MF	GO:0140096	catalytic activity, acting on a protein	27	SMESG000005347.1	PRKG1	5.32192809488736	0.11189	5.19615242270663
132	MF	GO:0140096	catalytic activity, acting on a protein	27	SMESG000006413.1	NA	6.21089678249862	0.11189	5.19615242270663
133	MF	GO:0140096	catalytic activity, acting on a protein	27	SMESG000012014.1	PPP3CA	4.83650126771712	0.11189	5.19615242270663
134	MF	GO:0140096	catalytic activity, acting on a protein	27	SMESG000014533.1	PKN2	5.44222232860507	0.11189	5.19615242270663
135	MF	GO:0140096	catalytic activity, acting on a protein	27	SMESG000014582.1	NA	6.65091094730868	0.11189	5.19615242270663
136	MF	GO:0140096	catalytic activity, acting on a protein	27	SMESG000021225.1	SUV420H1	6.09353983186046	0.11189	5.19615242270663
137	MF	GO:0140096	catalytic activity, acting on a protein	27	SMESG000021620.1	PDZD4	5.62681628647626	0.11189	5.19615242270663
138	MF	GO:0140096	catalytic activity, acting on a protein	27	SMESG000025103.1	XYLT1	5.05889368905357	0.11189	5.19615242270663
139	MF	GO:0140096	catalytic activity, acting on a protein	27	SMESG000025206.1	GALNT1	5.10780328953452	0.11189	5.19615242270663
140	MF	GO:0140096	catalytic activity, acting on a protein	27	SMESG000025481.1	PPP1CA	5.21089678249862	0.11189	5.19615242270663
141	MF	GO:0140096	catalytic activity, acting on a protein	27	SMESG000032743.1	MAPK3	6.38082178394093	0.11189	5.19615242270663
142	MF	GO:0140096	catalytic activity, acting on a protein	27	SMESG000042567.1	MIB2	5.79585928321978	0.11189	5.19615242270663
143	MF	GO:0140096	catalytic activity, acting on a protein	27	SMESG000043925.1	CTDSPL	4.32192809488736	0.11189	5.19615242270663
144	MF	GO:0140096	catalytic activity, acting on a protein	27	SMESG000044314.1	NA	5.55819159754441	0.11189	5.19615242270663
145	MF	GO:0140096	catalytic activity, acting on a protein	27	SMESG000045328.1	CDKL2	4.64385618977472	0.11189	5.19615242270663
146	MF	GO:0140096	catalytic activity, acting on a protein	27	SMESG000051761.1	AGBL4	4.79585928321978	0.11189	5.19615242270663
147	MF	GO:0140096	catalytic activity, acting on a protein	27	SMESG000055722.1	MARK2	5.10780328953452	0.11189	5.19615242270663
148	MF	GO:0140096	catalytic activity, acting on a protein	27	SMESG000061584.1	UBE2H	5.21089678249862	0.11189	5.19615242270663
149	MF	GO:0140096	catalytic activity, acting on a protein	27	SMESG000064985.1	SPCS3	6.01158797427521	0.11189	5.19615242270663
150	MF	GO:0140096	catalytic activity, acting on a protein	27	SMESG000069322.1	PTK7	6.24094224957837	0.11189	5.19615242270663
151	MF	GO:0140096	catalytic activity, acting on a protein	27	SMESG000069357.1	MTMR3	4.98850436116217	0.11189	5.19615242270663
152	MF	GO:0140096	catalytic activity, acting on a protein	27	SMESG000071539.1	STK4	4.87832144341175	0.11189	5.19615242270663
153	MF	GO:0140096	catalytic activity, acting on a protein	27	SMESG000075368.1	PSMB2	5.32192809488736	0.11189	5.19615242270663
154	MF	GO:0140096	catalytic activity, acting on a protein	27	SMESG000076890.1	SDF2	6.21089678249862	0.11189	5.19615242270663
155	MF	GO:0140096	catalytic activity, acting on a protein	27	SMESG000077398.1	PPP3CA	6.26534456652099	0.11189	5.19615242270663
156	MF	GO:0140096	catalytic activity, acting on a protein	27	SMESG000078937.1	CAMK1	4.44222232860507	0.11189	5.19615242270663
157	MF	GO:0016301	kinase activity	11	SMESG000001939.1	PRKAG1	4.7178567712185	0.11464	3.3166247903554
158	MF	GO:0016301	kinase activity	11	SMESG000005347.1	PRKG1	5.32192809488736	0.11464	3.3166247903554
159	MF	GO:0016301	kinase activity	11	SMESG000010509.1	PIP5K1C	4.79585928321978	0.11464	3.3166247903554
160	MF	GO:0016301	kinase activity	11	SMESG000014533.1	PKN2	5.44222232860507	0.11464	3.3166247903554
161	MF	GO:0016301	kinase activity	11	SMESG000019079.1	ITPKB	5.87832144341175	0.11464	3.3166247903554
162	MF	GO:0016301	kinase activity	11	SMESG000032743.1	MAPK3	6.38082178394093	0.11464	3.3166247903554
163	MF	GO:0016301	kinase activity	11	SMESG000045328.1	CDKL2	4.64385618977472	0.11464	3.3166247903554
164	MF	GO:0016301	kinase activity	11	SMESG000055722.1	MARK2	5.10780328953452	0.11464	3.3166247903554
165	MF	GO:0016301	kinase activity	11	SMESG000069322.1	PTK7	6.24094224957837	0.11464	3.3166247903554
166	MF	GO:0016301	kinase activity	11	SMESG000071539.1	STK4	4.87832144341175	0.11464	3.3166247903554
167	MF	GO:0016301	kinase activity	11	SMESG000078937.1	CAMK1	4.44222232860507	0.11464	3.3166247903554
168	MF	GO:0060089	molecular transducer activity	7	SMESG000017198.1	QRFPR	2.64385618977472	0.12138	2.64575131106459
169	MF	GO:0060089	molecular transducer activity	7	SMESG000032500.1	HCRTR2	4.21089678249862	0.12138	2.64575131106459
170	MF	GO:0060089	molecular transducer activity	7	SMESG000044458.1	NMBR	4.64385618977472	0.12138	2.64575131106459
171	MF	GO:0060089	molecular transducer activity	7	SMESG000049232.1	GABBR2	5.15842936260448	0.12138	2.64575131106459
172	MF	GO:0060089	molecular transducer activity	7	SMESG000052051.1	HTR4	4.64385618977472	0.12138	2.64575131106459
173	MF	GO:0060089	molecular transducer activity	7	SMESG000064049.1	GRM1	4.7178567712185	0.12138	2.64575131106459
174	MF	GO:0060089	molecular transducer activity	7	SMESG000069322.1	PTK7	6.24094224957837	0.12138	2.64575131106459
175	MF	GO:0038023	signaling receptor activity	7	SMESG000017198.1	QRFPR	2.64385618977472	0.12138	2.64575131106459
176	MF	GO:0038023	signaling receptor activity	7	SMESG000032500.1	HCRTR2	4.21089678249862	0.12138	2.64575131106459
177	MF	GO:0038023	signaling receptor activity	7	SMESG000044458.1	NMBR	4.64385618977472	0.12138	2.64575131106459
178	MF	GO:0038023	signaling receptor activity	7	SMESG000049232.1	GABBR2	5.15842936260448	0.12138	2.64575131106459
179	MF	GO:0038023	signaling receptor activity	7	SMESG000052051.1	HTR4	4.64385618977472	0.12138	2.64575131106459
180	MF	GO:0038023	signaling receptor activity	7	SMESG000064049.1	GRM1	4.7178567712185	0.12138	2.64575131106459
181	MF	GO:0038023	signaling receptor activity	7	SMESG000069322.1	PTK7	6.24094224957837	0.12138	2.64575131106459
182	MF	GO:0005096	GTPase activator activity	3	SMESG000021141.1	ARHGAP26	5.38082178394093	0.12578	1.73205080756888
183	MF	GO:0005096	GTPase activator activity	3	SMESG000025211.1	ABR	5.10780328953452	0.12578	1.73205080756888
184	MF	GO:0005096	GTPase activator activity	3	SMESG000044434.1	NGEF	4.08314123530025	0.12578	1.73205080756888
185	MF	GO:0004672	protein kinase activity	9	SMESG000001939.1	PRKAG1	4.7178567712185	0.12588	3
186	MF	GO:0004672	protein kinase activity	9	SMESG000005347.1	PRKG1	5.32192809488736	0.12588	3
187	MF	GO:0004672	protein kinase activity	9	SMESG000014533.1	PKN2	5.44222232860507	0.12588	3
188	MF	GO:0004672	protein kinase activity	9	SMESG000032743.1	MAPK3	6.38082178394093	0.12588	3
189	MF	GO:0004672	protein kinase activity	9	SMESG000045328.1	CDKL2	4.64385618977472	0.12588	3
190	MF	GO:0004672	protein kinase activity	9	SMESG000055722.1	MARK2	5.10780328953452	0.12588	3
191	MF	GO:0004672	protein kinase activity	9	SMESG000069322.1	PTK7	6.24094224957837	0.12588	3
192	MF	GO:0004672	protein kinase activity	9	SMESG000071539.1	STK4	4.87832144341175	0.12588	3
193	MF	GO:0004672	protein kinase activity	9	SMESG000078937.1	CAMK1	4.44222232860507	0.12588	3
194	MF	GO:0032036	myosin heavy chain binding	1	SMESG000042567.1	MIB2	5.79585928321978	0.13179	1
195	MF	GO:0016208	AMP binding	1	SMESG000001939.1	PRKAG1	4.7178567712185	0.13179	1
196	MF	GO:0004653	polypeptide N-acetylgalactosaminyltransferase activity	1	SMESG000025206.1	GALNT1	5.10780328953452	0.13179	1
197	MF	GO:0016758	hexosyltransferase activity	3	SMESG000025103.1	XYLT1	5.05889368905357	0.13848	1.73205080756888
198	MF	GO:0016758	hexosyltransferase activity	3	SMESG000025206.1	GALNT1	5.10780328953452	0.13848	1.73205080756888
199	MF	GO:0016758	hexosyltransferase activity	3	SMESG000076890.1	SDF2	6.21089678249862	0.13848	1.73205080756888
200	MF	GO:0008093	cytoskeletal anchor activity	1	SMESG000021141.1	ARHGAP26	5.38082178394093	0.14399	1
201	MF	GO:0050321	tau-protein kinase activity	1	SMESG000055722.1	MARK2	5.10780328953452	0.14399	1
202	MF	GO:0070279	vitamin B6 binding	2	SMESG000012656.1	ETNPPL	5.21089678249862	0.15023	1.41421356237309
203	MF	GO:0070279	vitamin B6 binding	2	SMESG000057565.1	TPD52	5.38082178394093	0.15023	1.41421356237309
204	MF	GO:0030170	pyridoxal phosphate binding	2	SMESG000012656.1	ETNPPL	5.21089678249862	0.15023	1.41421356237309
205	MF	GO:0030170	pyridoxal phosphate binding	2	SMESG000057565.1	TPD52	5.38082178394093	0.15023	1.41421356237309
206	MF	GO:0045309	protein phosphorylated amino acid binding	1	SMESG000032743.1	MAPK3	6.38082178394093	0.15601	1
207	MF	GO:0004707	MAP kinase activity	1	SMESG000032743.1	MAPK3	6.38082178394093	0.15601	1
208	MF	GO:0004691	cAMP-dependent protein kinase activity	1	SMESG000001939.1	PRKAG1	4.7178567712185	0.15601	1
209	MF	GO:0030695	GTPase regulator activity	3	SMESG000021141.1	ARHGAP26	5.38082178394093	0.15829	1.73205080756888
210	MF	GO:0030695	GTPase regulator activity	3	SMESG000025211.1	ABR	5.10780328953452	0.15829	1.73205080756888
211	MF	GO:0030695	GTPase regulator activity	3	SMESG000044434.1	NGEF	4.08314123530025	0.15829	1.73205080756888
212	MF	GO:0060589	nucleoside-triphosphatase regulator activity	3	SMESG000021141.1	ARHGAP26	5.38082178394093	0.15829	1.73205080756888
213	MF	GO:0060589	nucleoside-triphosphatase regulator activity	3	SMESG000025211.1	ABR	5.10780328953452	0.15829	1.73205080756888
214	MF	GO:0060589	nucleoside-triphosphatase regulator activity	3	SMESG000044434.1	NGEF	4.08314123530025	0.15829	1.73205080756888
215	MF	GO:0030234	enzyme regulator activity	7	SMESG000001939.1	PRKAG1	4.7178567712185	0.16177	2.64575131106459
216	MF	GO:0030234	enzyme regulator activity	7	SMESG000017389.1	PI16	4.47393118833241	0.16177	2.64575131106459
217	MF	GO:0030234	enzyme regulator activity	7	SMESG000021141.1	ARHGAP26	5.38082178394093	0.16177	2.64575131106459
218	MF	GO:0030234	enzyme regulator activity	7	SMESG000025211.1	ABR	5.10780328953452	0.16177	2.64575131106459
219	MF	GO:0030234	enzyme regulator activity	7	SMESG000037203.1	A2ML1	5.87832144341175	0.16177	2.64575131106459
220	MF	GO:0030234	enzyme regulator activity	7	SMESG000044434.1	NGEF	4.08314123530025	0.16177	2.64575131106459
221	MF	GO:0030234	enzyme regulator activity	7	SMESG000071539.1	STK4	4.87832144341175	0.16177	2.64575131106459
222	MF	GO:0008194	UDP-glycosyltransferase activity	2	SMESG000025103.1	XYLT1	5.05889368905357	0.16502	1.41421356237309
223	MF	GO:0008194	UDP-glycosyltransferase activity	2	SMESG000025206.1	GALNT1	5.10780328953452	0.16502	1.41421356237309
224	MF	GO:0046875	ephrin receptor binding	1	SMESG000044434.1	NGEF	4.08314123530025	0.16787	1
225	MF	GO:0001965	G-protein alpha-subunit binding	1	SMESG000067002.1	PKD1L2	5.05889368905357	0.16787	1
226	MF	GO:0030374	nuclear receptor coactivator activity	1	SMESG000014533.1	PKN2	5.44222232860507	0.16787	1
227	MF	GO:0008483	transaminase activity	1	SMESG000012656.1	ETNPPL	5.21089678249862	0.16787	1
228	MF	GO:0008376	acetylgalactosaminyltransferase activity	1	SMESG000025206.1	GALNT1	5.10780328953452	0.16787	1
229	MF	GO:0000287	magnesium ion binding	3	SMESG000009974.1	ATP10A	3.92139016530364	0.17196	1.73205080756888
230	MF	GO:0000287	magnesium ion binding	3	SMESG000055722.1	MARK2	5.10780328953452	0.17196	1.73205080756888
231	MF	GO:0000287	magnesium ion binding	3	SMESG000071539.1	STK4	4.87832144341175	0.17196	1.73205080756888
232	MF	GO:0019209	kinase activator activity	1	SMESG000071539.1	STK4	4.87832144341175	0.17956	1
233	MF	GO:0005245	voltage-gated calcium channel activity	1	SMESG000000524.1	CACNA1S	5.47217073046797	0.17956	1
234	MF	GO:0005246	calcium channel regulator activity	1	SMESG000005347.1	PRKG1	5.32192809488736	0.17956	1
235	MF	GO:0031821	G protein-coupled serotonin receptor binding	1	SMESG000075477.1	GNAI3	4.96578428466209	0.17956	1
236	MF	GO:0004181	metallocarboxypeptidase activity	1	SMESG000051761.1	AGBL4	4.79585928321978	0.17956	1
237	MF	GO:0004697	protein kinase C activity	1	SMESG000014533.1	PKN2	5.44222232860507	0.17956	1
238	MF	GO:0035173	histone kinase activity	1	SMESG000014533.1	PKN2	5.44222232860507	0.19108	1
239	MF	GO:0017018	myosin phosphatase activity	1	SMESG000006413.1	NA	6.21089678249862	0.19108	1
240	MF	GO:0004714	transmembrane receptor protein tyrosine kinase activity	1	SMESG000069322.1	PTK7	6.24094224957837	0.19108	1
241	MF	GO:0005385	zinc ion transmembrane transporter activity	1	SMESG000056994.1	NA	6.15842936260448	0.19108	1
242	MF	GO:0043021	ribonucleoprotein complex binding	2	SMESG000025481.1	PPP1CA	5.21089678249862	0.19528	1.41421356237309
243	MF	GO:0043021	ribonucleoprotein complex binding	2	SMESG000071180.1	RPSA	4.83650126771712	0.19528	1.41421356237309
244	MF	GO:0016922	nuclear receptor binding	2	SMESG000014533.1	PKN2	5.44222232860507	0.2004	1.41421356237309
245	MF	GO:0016922	nuclear receptor binding	2	SMESG000064049.1	GRM1	4.7178567712185	0.2004	1.41421356237309
246	MF	GO:0043169	cation binding	27	SMESG000001939.1	PRKAG1	4.7178567712185	0.20121	5.19615242270663
247	MF	GO:0043169	cation binding	27	SMESG000002712.1	PCDH11Y	5.265344566521	0.20121	5.19615242270663
248	MF	GO:0043169	cation binding	27	SMESG000003798.1	CALB2	6.40883616011053	0.20121	5.19615242270663
249	MF	GO:0043169	cation binding	27	SMESG000005384.1	EGR1	5.10780328953452	0.20121	5.19615242270663
250	MF	GO:0043169	cation binding	27	SMESG000006413.1	NA	6.21089678249862	0.20121	5.19615242270663
251	MF	GO:0043169	cation binding	27	SMESG000009974.1	ATP10A	3.92139016530364	0.20121	5.19615242270663
252	MF	GO:0043169	cation binding	27	SMESG000011981.1	BAK1	5.10780328953452	0.20121	5.19615242270663
253	MF	GO:0043169	cation binding	27	SMESG000012014.1	PPP3CA	4.83650126771712	0.20121	5.19615242270663
254	MF	GO:0043169	cation binding	27	SMESG000014582.1	NA	6.65091094730868	0.20121	5.19615242270663
255	MF	GO:0043169	cation binding	27	SMESG000021620.1	PDZD4	5.62681628647626	0.20121	5.19615242270663
256	MF	GO:0043169	cation binding	27	SMESG000025481.1	PPP1CA	5.21089678249862	0.20121	5.19615242270663
257	MF	GO:0043169	cation binding	27	SMESG000025482.1	SP4	5.21089678249862	0.20121	5.19615242270663
258	MF	GO:0043169	cation binding	27	SMESG000026730.1	PDE11A	4.53951952995999	0.20121	5.19615242270663
259	MF	GO:0043169	cation binding	27	SMESG000034068.1	VLDLR	5.87832144341175	0.20121	5.19615242270663
260	MF	GO:0043169	cation binding	27	SMESG000037355.1	HEXB	6.10780328953451	0.20121	5.19615242270663
261	MF	GO:0043169	cation binding	27	SMESG000042567.1	MIB2	5.79585928321978	0.20121	5.19615242270663
262	MF	GO:0043169	cation binding	27	SMESG000043906.1	CALB2	5.50635266602479	0.20121	5.19615242270663
263	MF	GO:0043169	cation binding	27	SMESG000043925.1	CTDSPL	4.32192809488736	0.20121	5.19615242270663
264	MF	GO:0043169	cation binding	27	SMESG000051674.1	BCO2	3.89969509420432	0.20121	5.19615242270663
265	MF	GO:0043169	cation binding	27	SMESG000051761.1	AGBL4	4.79585928321978	0.20121	5.19615242270663
266	MF	GO:0043169	cation binding	27	SMESG000055722.1	MARK2	5.10780328953452	0.20121	5.19615242270663
267	MF	GO:0043169	cation binding	27	SMESG000060276.1	GLI2	4.79585928321978	0.20121	5.19615242270663
268	MF	GO:0043169	cation binding	27	SMESG000067002.1	PKD1L2	5.05889368905357	0.20121	5.19615242270663
269	MF	GO:0043169	cation binding	27	SMESG000071539.1	STK4	4.87832144341175	0.20121	5.19615242270663
270	MF	GO:0043169	cation binding	27	SMESG000075477.1	GNAI3	4.96578428466209	0.20121	5.19615242270663
271	MF	GO:0043169	cation binding	27	SMESG000077398.1	PPP3CA	6.26534456652099	0.20121	5.19615242270663
272	MF	GO:0043169	cation binding	27	SMESG000079448.1	COQ7	5.41119543298445	0.20121	5.19615242270663
273	MF	GO:0003725	double-stranded RNA binding	1	SMESG000004225.1	ILF2	5.92679015304622	0.20245	1
274	MF	GO:0016769	transferase activity, transferring nitrogenous groups	1	SMESG000012656.1	ETNPPL	5.21089678249862	0.20245	1
275	MF	GO:0008289	lipid binding	5	SMESG000021141.1	ARHGAP26	5.38082178394093	0.20316	2.23606797749979
276	MF	GO:0008289	lipid binding	5	SMESG000025211.1	ABR	5.10780328953452	0.20316	2.23606797749979
277	MF	GO:0008289	lipid binding	5	SMESG000044434.1	NGEF	4.08314123530025	0.20316	2.23606797749979
278	MF	GO:0008289	lipid binding	5	SMESG000055722.1	MARK2	5.10780328953452	0.20316	2.23606797749979
279	MF	GO:0008289	lipid binding	5	SMESG000061276.1	SH3GL3	5.10780328953452	0.20316	2.23606797749979
280	MF	GO:0019887	protein kinase regulator activity	2	SMESG000001939.1	PRKAG1	4.7178567712185	0.21067	1.41421356237309
281	MF	GO:0019887	protein kinase regulator activity	2	SMESG000071539.1	STK4	4.87832144341175	0.21067	1.41421356237309
282	MF	GO:0008235	metalloexopeptidase activity	1	SMESG000051761.1	AGBL4	4.79585928321978	0.21366	1
283	MF	GO:0030552	cAMP binding	1	SMESG000026730.1	PDE11A	4.53951952995999	0.21366	1
284	MF	GO:0046982	protein heterodimerization activity	4	SMESG000011981.1	BAK1	5.10780328953452	0.21852	2
285	MF	GO:0046982	protein heterodimerization activity	4	SMESG000012014.1	PPP3CA	4.83650126771712	0.21852	2
286	MF	GO:0046982	protein heterodimerization activity	4	SMESG000037355.1	HEXB	6.10780328953451	0.21852	2
287	MF	GO:0046982	protein heterodimerization activity	4	SMESG000077398.1	PPP3CA	6.26534456652099	0.21852	2
288	MF	GO:0004298	threonine-type endopeptidase activity	1	SMESG000075368.1	PSMB2	5.32192809488736	0.22471	1
289	MF	GO:0048306	calcium-dependent protein binding	1	SMESG000019079.1	ITPKB	5.87832144341175	0.22471	1
290	MF	GO:0004114	3',5'-cyclic-nucleotide phosphodiesterase activity	1	SMESG000026730.1	PDE11A	4.53951952995999	0.22471	1
291	MF	GO:0018024	histone-lysine N-methyltransferase activity	1	SMESG000021225.1	SUV420H1	6.09353983186046	0.22471	1
292	MF	GO:0030414	peptidase inhibitor activity	2	SMESG000017389.1	PI16	4.47393118833241	0.22618	1.41421356237309
293	MF	GO:0030414	peptidase inhibitor activity	2	SMESG000037203.1	A2ML1	5.87832144341175	0.22618	1.41421356237309
294	MF	GO:0019902	phosphatase binding	2	SMESG000017387.1	PPP1R9B	4.47393118833241	0.22618	1.41421356237309
295	MF	GO:0019902	phosphatase binding	2	SMESG000032743.1	MAPK3	6.38082178394093	0.22618	1.41421356237309
296	MF	GO:0043167	ion binding	48	SMESG000001303.1	EHD1	5.80891543604522	0.2301	6.92820323027551
297	MF	GO:0043167	ion binding	48	SMESG000001939.1	PRKAG1	4.7178567712185	0.2301	6.92820323027551
298	MF	GO:0043167	ion binding	48	SMESG000002712.1	PCDH11Y	5.265344566521	0.2301	6.92820323027551
299	MF	GO:0043167	ion binding	48	SMESG000003798.1	CALB2	6.40883616011053	0.2301	6.92820323027551
300	MF	GO:0043167	ion binding	48	SMESG000004225.1	ILF2	5.92679015304622	0.2301	6.92820323027551
301	MF	GO:0043167	ion binding	48	SMESG000005347.1	PRKG1	5.32192809488736	0.2301	6.92820323027551
302	MF	GO:0043167	ion binding	48	SMESG000005384.1	EGR1	5.10780328953452	0.2301	6.92820323027551
303	MF	GO:0043167	ion binding	48	SMESG000006413.1	NA	6.21089678249862	0.2301	6.92820323027551
304	MF	GO:0043167	ion binding	48	SMESG000009974.1	ATP10A	3.92139016530364	0.2301	6.92820323027551
305	MF	GO:0043167	ion binding	48	SMESG000010385.1	NA	4.75633091903314	0.2301	6.92820323027551
306	MF	GO:0043167	ion binding	48	SMESG000011981.1	BAK1	5.10780328953452	0.2301	6.92820323027551
307	MF	GO:0043167	ion binding	48	SMESG000012014.1	PPP3CA	4.83650126771712	0.2301	6.92820323027551
308	MF	GO:0043167	ion binding	48	SMESG000012656.1	ETNPPL	5.21089678249862	0.2301	6.92820323027551
309	MF	GO:0043167	ion binding	48	SMESG000014533.1	PKN2	5.44222232860507	0.2301	6.92820323027551
310	MF	GO:0043167	ion binding	48	SMESG000014582.1	NA	6.65091094730868	0.2301	6.92820323027551
311	MF	GO:0043167	ion binding	48	SMESG000015191.1	TUBA1B,TUBA3C,TUBA3D	4.47393118833241	0.2301	6.92820323027551
312	MF	GO:0043167	ion binding	48	SMESG000016385.1	TUBA1C	4.38082178394093	0.2301	6.92820323027551
313	MF	GO:0043167	ion binding	48	SMESG000016386.1	KIF6	4.38082178394093	0.2301	6.92820323027551
314	MF	GO:0043167	ion binding	48	SMESG000018612.1	TRPC3	5.48465759492547	0.2301	6.92820323027551
315	MF	GO:0043167	ion binding	48	SMESG000021620.1	PDZD4	5.62681628647626	0.2301	6.92820323027551
316	MF	GO:0043167	ion binding	48	SMESG000025481.1	PPP1CA	5.21089678249862	0.2301	6.92820323027551
317	MF	GO:0043167	ion binding	48	SMESG000025482.1	SP4	5.21089678249862	0.2301	6.92820323027551
318	MF	GO:0043167	ion binding	48	SMESG000026730.1	PDE11A	4.53951952995999	0.2301	6.92820323027551
319	MF	GO:0043167	ion binding	48	SMESG000032743.1	MAPK3	6.38082178394093	0.2301	6.92820323027551
320	MF	GO:0043167	ion binding	48	SMESG000034068.1	VLDLR	5.87832144341175	0.2301	6.92820323027551
321	MF	GO:0043167	ion binding	48	SMESG000037355.1	HEXB	6.10780328953451	0.2301	6.92820323027551
322	MF	GO:0043167	ion binding	48	SMESG000042567.1	MIB2	5.79585928321978	0.2301	6.92820323027551
323	MF	GO:0043167	ion binding	48	SMESG000043906.1	CALB2	5.50635266602479	0.2301	6.92820323027551
324	MF	GO:0043167	ion binding	48	SMESG000043925.1	CTDSPL	4.32192809488736	0.2301	6.92820323027551
325	MF	GO:0043167	ion binding	48	SMESG000044314.1	NA	5.55819159754441	0.2301	6.92820323027551
326	MF	GO:0043167	ion binding	48	SMESG000045328.1	CDKL2	4.64385618977472	0.2301	6.92820323027551
327	MF	GO:0043167	ion binding	48	SMESG000051674.1	BCO2	3.89969509420432	0.2301	6.92820323027551
328	MF	GO:0043167	ion binding	48	SMESG000051761.1	AGBL4	4.79585928321978	0.2301	6.92820323027551
329	MF	GO:0043167	ion binding	48	SMESG000055722.1	MARK2	5.10780328953452	0.2301	6.92820323027551
330	MF	GO:0043167	ion binding	48	SMESG000057565.1	TPD52	5.38082178394093	0.2301	6.92820323027551
331	MF	GO:0043167	ion binding	48	SMESG000060276.1	GLI2	4.79585928321978	0.2301	6.92820323027551
332	MF	GO:0043167	ion binding	48	SMESG000061584.1	UBE2H	5.21089678249862	0.2301	6.92820323027551
333	MF	GO:0043167	ion binding	48	SMESG000067002.1	PKD1L2	5.05889368905357	0.2301	6.92820323027551
334	MF	GO:0043167	ion binding	48	SMESG000069322.1	PTK7	6.24094224957837	0.2301	6.92820323027551
335	MF	GO:0043167	ion binding	48	SMESG000071539.1	STK4	4.87832144341175	0.2301	6.92820323027551
336	MF	GO:0043167	ion binding	48	SMESG000071540.1	CNGA3	5.63865103064346	0.2301	6.92820323027551
337	MF	GO:0043167	ion binding	48	SMESG000072113.1	DNAH17	5.29335894269059	0.2301	6.92820323027551
338	MF	GO:0043167	ion binding	48	SMESG000075477.1	GNAI3	4.96578428466209	0.2301	6.92820323027551
339	MF	GO:0043167	ion binding	48	SMESG000077221.1	TUBD1	5.38082178394093	0.2301	6.92820323027551
340	MF	GO:0043167	ion binding	48	SMESG000077398.1	PPP3CA	6.26534456652099	0.2301	6.92820323027551
341	MF	GO:0043167	ion binding	48	SMESG000078937.1	CAMK1	4.44222232860507	0.2301	6.92820323027551
342	MF	GO:0043167	ion binding	48	SMESG000079448.1	COQ7	5.41119543298445	0.2301	6.92820323027551
343	MF	GO:0043167	ion binding	48	SMESG000080856.1	DIRAS2	4.94341647163363	0.2301	6.92820323027551
344	MF	GO:0070003	threonine-type peptidase activity	1	SMESG000075368.1	PSMB2	5.32192809488736	0.23561	1
345	MF	GO:0019199	transmembrane receptor protein kinase activity	1	SMESG000069322.1	PTK7	6.24094224957837	0.23561	1
346	MF	GO:0008603	cAMP-dependent protein kinase regulator activity	1	SMESG000001939.1	PRKAG1	4.7178567712185	0.23561	1
347	MF	GO:0031072	heat shock protein binding	2	SMESG000011981.1	BAK1	5.10780328953452	0.23657	1.41421356237309
348	MF	GO:0031072	heat shock protein binding	2	SMESG000043491.1	DNAJC22	5.32192809488736	0.23657	1.41421356237309
349	MF	GO:0016278	lysine N-methyltransferase activity	1	SMESG000021225.1	SUV420H1	6.09353983186046	0.24636	1
350	MF	GO:0016279	protein-lysine N-methyltransferase activity	1	SMESG000021225.1	SUV420H1	6.09353983186046	0.24636	1
351	MF	GO:0019207	kinase regulator activity	2	SMESG000001939.1	PRKAG1	4.7178567712185	0.24698	1.41421356237309
352	MF	GO:0019207	kinase regulator activity	2	SMESG000071539.1	STK4	4.87832144341175	0.24698	1.41421356237309
353	MF	GO:0000981	DNA-binding transcription factor activity, RNA polymerase II-specific	1	SMESG000025482.1	SP4	5.21089678249862	0.25696	1
354	MF	GO:0031683	G-protein beta/gamma-subunit complex binding	1	SMESG000075477.1	GNAI3	4.96578428466209	0.25696	1
355	MF	GO:0038024	cargo receptor activity	1	SMESG000034068.1	VLDLR	5.87832144341175	0.25696	1
356	MF	GO:0017022	myosin binding	1	SMESG000042567.1	MIB2	5.79585928321978	0.25696	1
357	MF	GO:0004112	cyclic-nucleotide phosphodiesterase activity	1	SMESG000026730.1	PDE11A	4.53951952995999	0.25696	1
358	MF	GO:0030331	estrogen receptor binding	1	SMESG000064049.1	GRM1	4.7178567712185	0.25696	1
359	MF	GO:0005080	protein kinase C binding	1	SMESG000014533.1	PKN2	5.44222232860507	0.26741	1
360	MF	GO:0003924	GTPase activity	6	SMESG000001303.1	EHD1	5.80891543604522	0.27293	2.44948974278318
361	MF	GO:0003924	GTPase activity	6	SMESG000015191.1	TUBA1B,TUBA3C,TUBA3D	4.47393118833241	0.27293	2.44948974278318
362	MF	GO:0003924	GTPase activity	6	SMESG000016385.1	TUBA1C	4.38082178394093	0.27293	2.44948974278318
363	MF	GO:0003924	GTPase activity	6	SMESG000075477.1	GNAI3	4.96578428466209	0.27293	2.44948974278318
364	MF	GO:0003924	GTPase activity	6	SMESG000077221.1	TUBD1	5.38082178394093	0.27293	2.44948974278318
365	MF	GO:0003924	GTPase activity	6	SMESG000080856.1	DIRAS2	4.94341647163363	0.27293	2.44948974278318
366	MF	GO:0046872	metal ion binding	25	SMESG000002712.1	PCDH11Y	5.265344566521	0.27347	5
367	MF	GO:0046872	metal ion binding	25	SMESG000003798.1	CALB2	6.40883616011053	0.27347	5
368	MF	GO:0046872	metal ion binding	25	SMESG000005384.1	EGR1	5.10780328953452	0.27347	5
369	MF	GO:0046872	metal ion binding	25	SMESG000006413.1	NA	6.21089678249862	0.27347	5
370	MF	GO:0046872	metal ion binding	25	SMESG000009974.1	ATP10A	3.92139016530364	0.27347	5
371	MF	GO:0046872	metal ion binding	25	SMESG000011981.1	BAK1	5.10780328953452	0.27347	5
372	MF	GO:0046872	metal ion binding	25	SMESG000012014.1	PPP3CA	4.83650126771712	0.27347	5
373	MF	GO:0046872	metal ion binding	25	SMESG000014582.1	NA	6.65091094730868	0.27347	5
374	MF	GO:0046872	metal ion binding	25	SMESG000021620.1	PDZD4	5.62681628647626	0.27347	5
375	MF	GO:0046872	metal ion binding	25	SMESG000025481.1	PPP1CA	5.21089678249862	0.27347	5
376	MF	GO:0046872	metal ion binding	25	SMESG000025482.1	SP4	5.21089678249862	0.27347	5
377	MF	GO:0046872	metal ion binding	25	SMESG000026730.1	PDE11A	4.53951952995999	0.27347	5
378	MF	GO:0046872	metal ion binding	25	SMESG000034068.1	VLDLR	5.87832144341175	0.27347	5
379	MF	GO:0046872	metal ion binding	25	SMESG000042567.1	MIB2	5.79585928321978	0.27347	5
380	MF	GO:0046872	metal ion binding	25	SMESG000043906.1	CALB2	5.50635266602479	0.27347	5
381	MF	GO:0046872	metal ion binding	25	SMESG000043925.1	CTDSPL	4.32192809488736	0.27347	5
382	MF	GO:0046872	metal ion binding	25	SMESG000051674.1	BCO2	3.89969509420432	0.27347	5
383	MF	GO:0046872	metal ion binding	25	SMESG000051761.1	AGBL4	4.79585928321978	0.27347	5
384	MF	GO:0046872	metal ion binding	25	SMESG000055722.1	MARK2	5.10780328953452	0.27347	5
385	MF	GO:0046872	metal ion binding	25	SMESG000060276.1	GLI2	4.79585928321978	0.27347	5
386	MF	GO:0046872	metal ion binding	25	SMESG000067002.1	PKD1L2	5.05889368905357	0.27347	5
387	MF	GO:0046872	metal ion binding	25	SMESG000071539.1	STK4	4.87832144341175	0.27347	5
388	MF	GO:0046872	metal ion binding	25	SMESG000075477.1	GNAI3	4.96578428466209	0.27347	5
389	MF	GO:0046872	metal ion binding	25	SMESG000077398.1	PPP3CA	6.26534456652099	0.27347	5
390	MF	GO:0046872	metal ion binding	25	SMESG000079448.1	COQ7	5.41119543298445	0.27347	5
391	MF	GO:0042054	histone methyltransferase activity	1	SMESG000021225.1	SUV420H1	6.09353983186046	0.27771	1
