# Supplementary material for: Wnt/β-catenin signalling is required for pole-specific chromatin remodeling during planarian regeneration
Source: Nat Commun. 2023 Jan 18;14:298. doi: 10.1038/s41467-023-35937-y (PMC9849279; doi:10.1038/s41467-023-35937-y)
Supplement: Supplementary file 13 — Supplementary Data 10 [file 41467_2023_35937_MOESM13_ESM.xlsx]

## Sheet: primers
	5' to 3'
name	Fw	Rv	Technique	Vector
fzd4-1	ACTAGTGGCGTTTGGGTTTG	TTCACGACTAGTTGCTGCTAC	qPCR
post2d	TTCATCAACAAACCGACCCC	AATTTGCTGCCGTCGATGTA	qPCR
hox4b	AATCCGCCCGACTGTAGATA	ATATGAGCTGGTTGAAGGCG	qPCR
sp5	ACCGAGCAAACATTCCACAA	CGTTGTTGTGCCACCTGATA	qPCR
fzd4-1	GAGCCGGAATGTCAAGATGT	TCGGTACTGAAACAGTTGGC	ISH	pSPARK
post2d	CAGTGCATAATGGGATCGAA	CCTGGCCAGTGGATGTTATT	ISH	pSPARK
hox4b	GAATCCAACATCGGCCGACA	TTCATCCGACGGTTCTGAAA	ISH	pSPARK
sp5	CAGCGTTAGAAACAGCCCAC	TTTCCCATGGAGATGGTGAT	ISH	pSPARK
foxG	GGATGGCAGAATTCTATTCGAC	GGTTTGGGGTAAGAGGAGGA	ISH	pSPARK
wnt1	AACACCAGATGGTGGCATTT	CCATTCGGGTTTTGAATCAC	ISH	pSPARK
notum	ATTGAATGATCCGCAATCCA	TACAAACGTTCGCTGCAATG	ISH	pSPARK
wnt1	CTGCAACCGACCTTTCCTAA	GAAGCCCTGATAAAACAAGCAA	dsRNA	pCRII
notum	ATCAAAACCGGCAAGTCTCC	ACCCAACGATTTCGCAATTA	dsRNA	pCRII
foxG	GATGGTAGATCCGGCTTGTG	AATCGCTTTGCAGTGGATCT	dsRNA	pCRII
Ad1	AATGATACGGCGACCACCGAGATCTACACTCGTCGGCAGCGTCAGATGTG		ATAC-sequencing/ChIP-sequencing
Ad2.1	CAAGCAGAAGACGGCATACGAGATTCGCCTTAGTCTCGTGGGCTCGGAGATGT		ATAC-sequencing/ChIP-sequencing
Ad2.2	CAAGCAGAAGACGGCATACGAGATCTAGTACGGTCTCGTGGGCTCGGAGATGT		ATAC-sequencing/ChIP-sequencing
Ad2.3	CAAGCAGAAGACGGCATACGAGATTTCTGCCTGTCTCGTGGGCTCGGAGATGT		ATAC-sequencing/ChIP-sequencing
Ad2.4	CAAGCAGAAGACGGCATACGAGATGCTCAGGAGTCTCGTGGGCTCGGAGATGT		ATAC-sequencing/ChIP-sequencing
Ad2.5	CAAGCAGAAGACGGCATACGAGATAGGAGTCCGTCTCGTGGGCTCGGAGATGT		ATAC-sequencing/ChIP-sequencing
Ad2.6	CAAGCAGAAGACGGCATACGAGATCATGCCTAGTCTCGTGGGCTCGGAGATGT		ATAC-sequencing/ChIP-sequencing
Ad2.7	CAAGCAGAAGACGGCATACGAGATGTAGAGAGGTCTCGTGGGCTCGGAGATGT		ATAC-sequencing/ChIP-sequencing
Ad2.8	CAAGCAGAAGACGGCATACGAGATCCTCTCTGGTCTCGTGGGCTCGGAGATGT		ATAC-sequencing/ChIP-sequencing
Ad2.9	CAAGCAGAAGACGGCATACGAGATAGCGTAGCGTCTCGTGGGCTCGGAGATGT		ATAC-sequencing/ChIP-sequencing
Ad2.10	CAAGCAGAAGACGGCATACGAGATCAGCCTCGGTCTCGTGGGCTCGGAGATGT		ATAC-sequencing/ChIP-sequencing
Ad2.11	CAAGCAGAAGACGGCATACGAGATTGCCTCTTGTCTCGTGGGCTCGGAGATGT		ATAC-sequencing/ChIP-sequencing
Ad2.12	CAAGCAGAAGACGGCATACGAGATTCCTCTACGTCTCGTGGGCTCGGAGATGT		ATAC-sequencing/ChIP-sequencing
Ad2.13	CAAGCAGAAGACGGCATACGAGATATCACGACGTCTCGTGGGCTCGGAGATGT		ATAC-sequencing/ChIP-sequencing
Ad2.14	CAAGCAGAAGACGGCATACGAGATACAGTGGTGTCTCGTGGGCTCGGAGATGT		ATAC-sequencing/ChIP-sequencing
Ad2.15	CAAGCAGAAGACGGCATACGAGATCAGATCCAGTCTCGTGGGCTCGGAGATGT		ATAC-sequencing/ChIP-sequencing
Ad2.16	CAAGCAGAAGACGGCATACGAGATACAAACGGGTCTCGTGGGCTCGGAGATGT		ATAC-sequencing/ChIP-sequencing
Ad2.17	CAAGCAGAAGACGGCATACGAGATACCCAGCAGTCTCGTGGGCTCGGAGATGT		ATAC-sequencing/ChIP-sequencing
Ad2.18	CAAGCAGAAGACGGCATACGAGATAACCCCTCGTCTCGTGGGCTCGGAGATGT		ATAC-sequencing/ChIP-sequencing
Ad2.19	CAAGCAGAAGACGGCATACGAGATCCCAACCTGTCTCGTGGGCTCGGAGATGT		ATAC-sequencing/ChIP-sequencing
Ad2.20	CAAGCAGAAGACGGCATACGAGATCACCACACGTCTCGTGGGCTCGGAGATGT		ATAC-sequencing/ChIP-sequencing
Ad2.21	CAAGCAGAAGACGGCATACGAGATGAAACCCAGTCTCGTGGGCTCGGAGATGT		ATAC-sequencing/ChIP-sequencing
Ad2.22	CAAGCAGAAGACGGCATACGAGATTGTGACCAGTCTCGTGGGCTCGGAGATGT		ATAC-sequencing/ChIP-sequencing
Ad2.23	CAAGCAGAAGACGGCATACGAGATAGGGTCAAGTCTCGTGGGCTCGGAGATGT		ATAC-sequencing/ChIP-sequencing
Ad2.24	CAAGCAGAAGACGGCATACGAGATAGGAGTGGGTCTCGTGGGCTCGGAGATGT		ATAC-sequencing/ChIP-sequencing
wnt1	TTCCATCTTTTATTCTCAGAGTTTG	TTGATTGGATAAAAATGAGGAGTT	qPCR
notum	TATTGCCTATTGCCCCTTTG	GAAGCACCCTGCTGCTACTC	qPCR
negative	AATCAAAATTGTTGGGGGTTT	TGACTCAGCTGGGTTCTTCA	qPCR
follistatin	GACAAAATTATGCAATTCTTTTTACA	TTTCCTTTGGTAATCGAAACAA	qPCR
