# Supplementary material for: Wnt/β-catenin signalling is required for pole-specific chromatin remodeling during planarian regeneration
Source: Nat Commun. 2023 Jan 18;14:298. doi: 10.1038/s41467-023-35937-y (PMC9849279; doi:10.1038/s41467-023-35937-y)
Supplement: Supplementary file 15 — Source Data [file 41467_2023_35937_MOESM15_ESM.xlsx]

## Sheet: CSM Figure 24
CSM Figure 24	anti-H3K27ac

## Sheet: Supplementary Figure 9c
Supplementary Figure 9c
	fz4		postd2		hox4b		sp5
	gfp (RNAi)	foxG (RNAi)	gfp (RNAi)	foxG (RNAi)	gfp (RNAi)	foxG (RNAi)	gfp (RNAi)	foxG (RNAi)
	0.67	0.04	0.92	0.06	0.85	0.05	0.69	0.06
	1.33	0.12	1.08	0.13		0.14		0.1
		0.3942		0.5242	1.15	0.4035	1.31	0.5554
